# Supplementary material for: Measuring semantic similarities by combining gene ontology annotations and gene co-function networks
Source: BMC Bioinformatics. 2015 Feb 14;16:44. doi: 10.1186/s12859-015-0474-7 (PMC4339680; doi:10.1186/s12859-015-0474-7)
Supplement: Additional file 2: — 24 Currency metabolites that were removed from the metabolic network reconstruction. [file 12859_2015_474_MOESM2_ESM.xls]

## Sheet: Sheet1
AraCyc CompoundID	Common Name
PROTON	H+
WATER	H2O
OXYGEN-MOLECULE	O2
NADP	NADP+
NADPH	NADPH
ATP	ATP
PPI	diphosphate
CARBON-DIOXIDE	CO2
|Pi|	inorganic phosphate
ADP	ADP
CO-A	coenzyme A
UDP	UDP
NAD	NAD+
NADH	NADH
AMP	AMP
AMMONIA	ammonia
HYDROGEN-PEROXIDE	H2O2
|Acceptor|	oxidized electron acceptor
|Donor-H2|	reduced electron acceptor
3-5-ADP	adenosine 3',5'-bisphosphate
GDP	GDP
CARBON-MONOXIDE	CO
GTP	GTP
FAD	FAD
