# Supplementary material for: Measuring semantic similarities by combining gene ontology annotations and gene co-function networks
Source: BMC Bioinformatics. 2015 Feb 14;16:44. doi: 10.1186/s12859-015-0474-7 (PMC4339680; doi:10.1186/s12859-015-0474-7)
Supplement: Additional file 3: — NETSIM similarity scores of positive GI set and a random set. [file 12859_2015_474_MOESM3_ESM.xls]

## Sheet: Sheet1
gene1	gene2	set	score
COX7	CYT1	GI	0.99186
SUR4	THR4	GI	0.812392
FKS1	SUR1	GI	0.443126
UTR1	PDA1	GI	0.659171
LEU1	DAL4	GI	0.788995
ICL1	AAT2	GI	0.855135
GDH2	IMD3	GI	0.232797
COX9	QCR8	GI	0.960212
OPI3	ACB1	GI	0.597635
GUT1	FUM1	GI	0.567453
OPI3	ETR1	GI	0.642001
PHO90	BTS1	GI	0
COX10	TPO5	GI	0
ALT1	BTS1	GI	0.59891
PDA1	PDB1	GI	1
ATP18	BTS1	GI	0.480146
PCK1	COX5A	GI	0.34079
OPI3	FPS1	GI	0.0314764
LCB1	GUP1	GI	0.513003
COX6	COX12	GI	0.662057
OPI3	BTS1	GI	0.724831
CAB1	IDH2	GI	0.822991
ATP20	GAS1	GI	0.463334
HXK2	TPS1	GI	0.680479
ALA1	HOM6	GI	0.793612
ILV1	ADO1	GI	0.797424
HFA1	IDH1	GI	0.72274
SPE1	SPE3	GI	0.999197
DUR1,2	MAL12	GI	0.74939
ATP18	FUM1	GI	0.477576
HOM3	SUR4	GI	0.749099
OPI3	OAR1	GI	0.619618
IDH2	IDH1	GI	0.999996
DED81	SPE3	GI	0.80688
KGD2	IDH2	GI	0.887367
SUR4	AAT2	GI	0.672616
SDH4	THR4	GI	0.47384
FUM1	SDH2	GI	0.838851
HOM6	GAS1	GI	0.219113
CRD1	MET22	GI	0.324315
UTR1	BTS1	GI	0.527988
PDE2	CYS3	GI	0.200161
PPT2	IDH2	GI	0.407224
STR2	PDA1	GI	0.636166
OPI3	TMT1	GI	0
ICL1	SOL4	GI	0.68004
PFK1	ERG6	GI	0.780436
URA8	GPH1	GI	0.413675
CHO2	IPK1	GI	0.806717
HOM6	THR4	GI	0.844164
PLB3	ERG2	GI	0.742613
SER2	TDH1	GI	0.766709
FPS1	FCY2	GI	0.484216
CYB5	BTS1	GI	0.847778
SPE1	SPE2	GI	0.999235
MIR1	CEM1	GI	0.242608
ATP14	KGD2	GI	0.665058
DEG1	SSU1	GI	0
ACH1	FUM1	GI	0.738789
ETR1	CIT1	GI	0.858877
MDH2	OAR1	GI	0.665617
SUR1	SUR2	GI	0.956463
SDH1	FUM1	GI	0.838851
GUP1	SCS7	GI	0.661091
GAS1	BTS1	GI	0.139524
CIT1	OAR1	GI	0.841913
ERG6	BTS1	GI	0.866467
SCS7	ERG5	GI	0.735363
OPI3	PDA1	GI	0.703865
SPE1	CTP1	GI	0.203722
SDH4	FUM1	GI	0.838851
DEG1	FKS1	GI	0.368952
CEM1	HFA1	GI	0.999994
PGM2	ARO7	GI	0.588074
SUR4	GUP1	GI	0.700902
PDA1	CIT1	GI	0.915289
TSC10	CSG2	GI	0.871592
ALT1	ILV6	GI	0.80393
CEM1	SDH2	GI	0.388411
QCR6	FUM1	GI	0.733625
MCT1	CEM1	GI	0.804945
PDA1	LAT1	GI	1
IDP2	CYS4	GI	0.805059
QCR9	NDE1	GI	0.768096
ATP18	MCT1	GI	0.575257
FEN1	DAL1	GI	0.264366
ADE6	ADE1	GI	0.999984
CEM1	CIT1	GI	0.652471
IDH1	CIT2	GI	0.96369
CHO2	SPE3	GI	0.859728
HFA1	ALT1	GI	0.77614
ILV1	MEP3	GI	0
HTD2	CIT1	GI	0.652471
SPE1	SPE4	GI	0.999444
FPS1	PFK26	GI	0.0149515
SDH1	SDH2	GI	0.999935
TPS2	TPS1	GI	0.929285
CHO2	FUM1	GI	0.564715
YUR1	FKS1	GI	0.603086
HPT1	HOM6	GI	0.790308
ALT1	PDB1	GI	0.736945
TSL1	TPS2	GI	0.995649
PDB1	LAT1	GI	1
GCV3	CIT1	GI	0.779188
GET3	GAS1	GI	0.447522
PXA2	CTT1	GI	0.0114804
URA2	CYS4	GI	0.781281
ARO1	ARO7	GI	0.999997
MAE1	CYS4	GI	0.709884
THR4	HOM3	GI	0.835649
QCR10	GRX4	GI	0.349908
FPS1	URA5	GI	0.0146073
SER2	MET22	GI	0.682908
MAE1	DGA1	GI	0.50488
SCS7	LAC1	GI	0.659237
PMA1	RBK1	GI	0.185031
FKS1	SKN1	GI	0.737593
TOR1	SKN1	GI	0.58612
SAM1	THR4	GI	0.748978
DAL2	SPE1	GI	0.83299
IPK1	PHO87	GI	0.127658
UTR1	LAT1	GI	0.659171
CIT1	HFA1	GI	0.652471
PHO90	IPK1	GI	0.0250908
ATP18	ATP14	GI	0.953028
COX7	COX12	GI	0.662057
CIT2	IDH2	GI	0.96369
MET16	CYS4	GI	0.842091
FKS1	SCS7	GI	0.278167
COX10	QCR8	GI	0.425314
SPE1	TPS1	GI	0.468206
PXA1	GDH2	GI	0.00242043
ARO2	ARO1	GI	0.999997
ADE6	COX5A	GI	0.485363
PPT2	CYS3	GI	0.452397
ADH3	HXK2	GI	0.635151
KRS1	PDE2	GI	0.113911
ATP5	ATP14	GI	0.88388
FEN1	HFA1	GI	0.763056
MET6	SDT1	GI	0.790736
OPI3	SKN1	GI	0.628713
FKS1	IPT1	GI	0.36049
HOM6	HOM2	GI	0.999994
PCK1	ICL1	GI	0.891301
SCS7	URA4	GI	0.41797
SAM3	SUR4	GI	0.364438
KGD2	FUM1	GI	0.856366
ILV1	IDH1	GI	0.86338
NIT2	CYT1	GI	0
MEP1	SPE1	GI	0
TIM11	ATP20	GI	0.960864
HOM2	SPE2	GI	0.8649
IAH1	SDT1	GI	0.778527
PCK1	ADI1	GI	0.83058
PMA1	MET6	GI	0.139285
OPI3	SCT1	GI	0.900976
SPE1	ADI1	GI	0.864608
MIR1	COQ2	GI	0.196025
IPK1	DDP1	GI	0.806894
SCS7	LCB3	GI	0.685235
HOM3	HOM6	GI	0.996959
PDA1	ALT1	GI	0.736945
HOM2	THR4	GI	0.844164
SCS7	ACB1	GI	0.538956
OPI3	XYL2	GI	0.765922
SCS7	YEH2	GI	0.634963
ARO7	ARO2	GI	0.999997
OAR1	GDH2	GI	0.296583
HFA1	IDH2	GI	0.72274
UTR1	PDB1	GI	0.659171
OLE1	BTS1	GI	0.811442
SPE1	SUR1	GI	0.619063
COX7	FUM1	GI	0.591293
ERG25	GUT2	GI	0.697317
THS1	BTS1	GI	0.572443
XYL2	AGP1	GI	0.138239
DLD2	PET8	GI	0.210375
GLG2	ILV1	GI	0.584289
PET8	CEM1	GI	0.173402
ATP18	ATP5	GI	0.950904
HTD2	CEM1	GI	0.999994
FKS1	HXK2	GI	0.627361
ILV1	DIP5	GI	0.0176751
PET8	ADH3	GI	0.198342
ILV1	GDH1	GI	0.826758
CHO2	AYR1	GI	0.850358
COX10	COX12	GI	0.164062
ARO1	TKL1	GI	0.750518
SPE1	ARO9	GI	0.823785
QCR9	CYT1	GI	0.925055
TRP2	GLG2	GI	0.672056
HPT1	AAH1	GI	0.9879
CEM1	OAR1	GI	0.804945
DED81	HXK2	GI	0.460529
SDT1	DAL4	Random	0.58482
MAL31	AHP1	Random	0.34275
SHM1	IPT1	Random	0.521972
CDA2	YJL068C	Random	0.148433
CDC60	HXK1	Random	0.497448
LCB1	GAL10	Random	0.392259
DAL2	MDH3	Random	0.678481
GPM3	NDE1	Random	0
PFK1	AGX1	Random	0.660132
AAT2	GAS3	Random	0
AMD2	THI20	Random	0
MAL11	UGA2	Random	0.58848
TIM11	YIL168W	Random	0.549267
XKS1	SER3	Random	0.689534
XPT1	DAK2	Random	0.522712
ADI1	PHO89	Random	0.158112
BNA2	PCD1	Random	0
PMA1	DAL3	Random	0.142612
CDC8	THI22	Random	0.780627
GDE1	ISN1	Random	0.392613
PYK2	GUT2	Random	0.705993
LCB4	HXT3	Random	0.221004
PUT4	AGX1	Random	0.729464
GAL2	AYR1	Random	0.716077
GLO4	KTR5	Random	0.697979
GLK1	GCV2	Random	0.623618
PHO8	UGA2	Random	0.601639
ALT1	ARA1	Random	0.273106
ATP5	ADI1	Random	0.824818
PYC1	SGA1	Random	0.62864
SPE2	HUT1	Random	0.139501
MDH1	SUC2	Random	0.481006
PGI1	IDP1	Random	0.811587
ADE5,7	GAS4	Random	0.176734
ECT1	ADH3	Random	0.678155
DTR1	IPK1	Random	0.157646
BNA5	FAA1	Random	0.878482
ARE2	AVT1	Random	0.226795
DAL1	YJL045W	Random	0.306374
ACS2	PUT2	Random	0.624844
THI6	PHO87	Random	0.200835
AMD2	SPE4	Random	0
ADH6	GCV3	Random	0.543784
RMA1	CYB2	Random	0
LCB1	IMD4	Random	0
ERG6	BNA6	Random	0.805309
FPS1	ERG5	Random	0.0361797
ARO4	GLG1	Random	0.665814
ILV6	DAL1	Random	0.782332
LEU1	HXK1	Random	0.716041
XKS1	ECI1	Random	0.846772
ERG10	YJL068C	Random	0.660736
HYR1	PYK2	Random	0.270811
MET5	GRX1	Random	0.644183
KTR2	PYC1	Random	0.670599
DPP1	TNA1	Random	0.00461535
TPO5	HNT2	Random	0
ALT2	ADE4	Random	0
HXK1	PNC1	Random	0.505475
THI21	CTA1	Random	0.171447
LRO1	URA8	Random	0.583218
IAH1	APA2	Random	0.683249
PDA1	GLO2	Random	0.622163
CAB1	CYC1	Random	0.358833
THI21	DUR1,2	Random	0.796305
DED81	MEP3	Random	0
DUR3	ARO4	Random	0.729075
ADH2	GRX4	Random	0.258508
ATF2	BIO4	Random	0.573479
PDC6	YHL012W	Random	0
SER2	PXA1	Random	0
PMT6	GAS1	Random	0.287905
SDH4	GAS4	Random	0.199691
TGL3	DUR1,2	Random	0.600681
MEP1	LCB4	Random	0.0134216
SDH2	OSM1	Random	0.470346
PDC1	HNT2	Random	0.869085
MET12	MDH3	Random	0
GRE3	ECM31	Random	0.52059
UGA2	GPD2	Random	0.677026
CAT5	PUT4	Random	0.835665
BNA6	URA1	Random	0.886514
MHT1	UGA1	Random	0.50786
ASN1	PAN6	Random	0.857954
ADE17	IDH2	Random	0.724855
GIT1	APT2	Random	0
ECT1	BNA5	Random	0.852643
CAR2	GLO1	Random	0.839537
GAL2	SOL2	Random	0.408563
ARO4	NTE1	Random	0.527671
IDH1	MET13	Random	0.743352
HOM3	GAS3	Random	0
NDI1	ARO10	Random	0.648058
ICL2	GAS3	Random	0
TPS2	DAL2	Random	0.283131
THI3	BNA6	Random	0.452818
APA1	IMD4	Random	0
SUR4	URA5	Random	0.717081
UTR1	UGA2	Random	0.632299
AUR1	GAS3	Random	0
THI21	PHO89	Random	0.200835
GAS1	THI22	Random	0.16247
CIT3	YJL045W	Random	0.679099
ILV1	PYC1	Random	0.789532
GRE2	GRX1	Random	0.377719
MCT1	IDP1	Random	0.777655
ERG8	NNT1	Random	0.694728
AGP1	TDH2	Random	0.224009
HOM2	YHL012W	Random	0
GUP1	ARO1	Random	0.675181
ARE2	BTS1	Random	0.810021
SFA1	HMG2	Random	0.689043
PPT2	MCR1	Random	0.332027
ASP3-4	MAL32	Random	0.64857
ICL2	PUT4	Random	0.891285
CAR1	PCD1	Random	0
HMG1	FUM1	Random	0.737194
YEH1	GPT2	Random	0.889277
GUP2	IDH1	Random	0
THI7	GCV1	Random	0
SRY1	TMT1	Random	0
HEM2	THI22	Random	0.863313
CKI1	NMA2	Random	0.744077
SCT1	GCY1	Random	0.366633
ALD2	DAK2	Random	0.564629
GCV1	ARA1	Random	0.390173
GCV2	THI20	Random	0.799028
CRC1	MTD1	Random	0.63896
MET16	HXT5	Random	0.0172901
IPT1	LOT6	Random	0.220045
ACH1	DAL3	Random	0.57529
HXT1	UGA4	Random	0.701465
PRS4	GLO1	Random	0.595409
GUT2	FAA1	Random	0.498292
ASN2	PHO91	Random	0.382122
HXT2	CYS4	Random	0
DPL1	SHM1	Random	0.358553
ERG8	GDH1	Random	0.784127
RBK1	ADE2	Random	0.863866
ERG11	BNA4	Random	0.805309
SPE2	ATH1	Random	0.298472
HXT15	PFK26	Random	0.108024
FKS1	TRX3	Random	0.234669
TGL3	QCR9	Random	0.412656
OPI3	URA7	Random	0.806518
GLK1	AYR1	Random	0.701338
HOM3	IMA1	Random	0.418106
BNA5	SUR2	Random	0.399317
IDP1	DDP1	Random	0.652102
PUT4	AVT4	Random	0.549656
DEG1	GDH2	Random	0.261675
HXT10	APA1	Random	0.39235
THI3	DAL1	Random	0.866334
GDE1	CHS3	Random	0.291559
PUT4	ARA1	Random	0.32111
LCB5	QCR6	Random	0.295985
TSL1	SFA1	Random	0.406161
ERG10	ADH1	Random	0.760765
NMA2	RBK1	Random	0.821281
TSC10	BAP2	Random	0.196461
DAL7	GAS4	Random	0.183865
ERG12	EPT1	Random	0.813559
MET12	SHM1	Random	0
URA1	URA7	Random	0.862828
URK1	URH1	Random	0.888263
URA4	URA1	Random	0.993659
QCR9	COX12	Random	0.372195
YNK1	URH1	Random	0.738003
ADE8	ADE1	Random	0.997946
ARO9	ADH5	Random	0.871292
CIT2	MDH3	Random	0.962651
SGA1	GPH1	Random	0.732113
ADE4	ADE2	Random	0.986409
KGD2	CIT1	Random	0.906315
GCV1	SHM1	Random	0.966384
DAL7	MDH1	Random	0.479249
IDP3	IDP1	Random	0.952051
MTD1	FAU1	Random	0.842972
SDH4	LSC1	Random	0.952389
FUM1	PYC1	Random	0.786407
SDH4	QCR9	Random	0.936534
SDH4	SDH2	Random	0.999935
PGI1	MDH1	Random	0.682584
PGI1	PCK1	Random	0.97517
KGD2	MDH2	Random	0.714132
PCK1	TDH3	Random	0.90652
LCB5	YSR3	Random	0.647985
CIT2	MDH2	Random	0.873495
QCR10	SDH4	Random	0.946212
ADK2	ADE17	Random	0.893864
SHM2	SHM1	Random	0.90432
SDH4	IDH2	Random	0.924717
TDH1	MAE1	Random	0.877884
GCV2	MET13	Random	0.687197
