# Supplementary material for: Measuring semantic similarities by combining gene ontology annotations and gene co-function networks
Source: BMC Bioinformatics. 2015 Feb 14;16:44. doi: 10.1186/s12859-015-0474-7 (PMC4339680; doi:10.1186/s12859-015-0474-7)
Supplement: Additional file 5: — Yeast reaction map. The yeast reaction map contains 546 reactions and 2,718 links between these reactions. [file 12859_2015_474_MOESM5_ESM.xls]

## Sheet: Sheet1
Name of Gene1	Does the gene1 work individually or work as a component of a protein complex? (Individual/Complex)	Reaction Name associated to the enzyme produced by gene1	Name of Gene2	Does the gene2 work individually or work as a component of a protein complex? (Individual/Complex)	Reaction Name associated to the enzyme produced by gene2	Does gene1 and gene2 are in the same reaction or the adjacent reaction? (Same/Adjacent)
YLR420W	Individual	DIHYDROOROT-RXN	YKL216W	Individual	DIHYDROOROTATE-DEHYDROGENASE-RXN	Adjacent
YOR347C	Individual	PEPDEPHOS-RXN	YER090W	Complex	ANTHRANSYN-RXN	Adjacent
YMR217W	Individual	GMP-SYN-GLUT-RXN	YOL140W	Individual	ACETYLORNTRANSAM-RXN	Adjacent
YIL066C	Complex	ADPREDUCT-RXN	YIL066C	Complex	CDPREDUCT-RXN	Adjacent
YGR087C	Complex	RXN3O-470	YGR087C	Complex	RXN-6161	Adjacent
YIL066C	Complex	ADPREDUCT-RXN	YGR180C	Complex	GDPREDUCT-RXN	Adjacent
YPL231W	Individual	RXN-9527	YKL182W	Individual	RXN3O-5304	Adjacent
YDL171C	Individual	GLUTAMATE-SYNTHASE-NADH-RXN	YOR241W	Individual	FORMYLTHFGLUSYNTH-RXN	Adjacent
YHR208W	Individual	BRANCHED-CHAINAMINOTRANSFERLEU-RXN	YER090W	Complex	ANTHRANSYN-RXN	Adjacent
YMR083W	Individual	RXN3O-163	YLR134W	Complex	RXN3O-156	Adjacent
YER073W	Individual	RXN3O-274	YEL046C	Individual	THREONINE-ALDOLASE-RXN	Adjacent
YBL068W	Individual	PRPPSYN-RXN	YOR209C	Individual	NICOTINATEPRIBOSYLTRANS-RXN	Adjacent
YDR178W	Complex	SUCC-FUM-OXRED-UBI-RXN	YJL166W	Complex	RXN3O-168	Adjacent
YPL231W	Individual	GEN-3-OXOACYL-ACP-RXN	YER061C	Individual	3-OXOACYL-ACP-SYNTH-RXN	Adjacent
Q0275	Complex	CYTOCHROME-C-OXIDASE-RXN	Q0105	Complex	1.10.2.2-RXN	Adjacent
YGL202W	Individual	TRYPTOPHAN-AMINOTRANSFERASE-RXN	YDR300C	Individual	GLUTKIN-RXN	Adjacent
YLR134W	Complex	RXN0-2022	YER073W	Individual	RXN3O-274	Adjacent
YHR208W	Individual	BRANCHED-CHAINAMINOTRANSFERILEU-RXN	YJL101C	Individual	GLUTCYSLIG-RXN	Adjacent
G3O-70	Individual	RXN3O-364	YNL267W	Individual	1-PHOSPHATIDYLINOSITOL-KINASE-RXN	Adjacent
YPR145W	Individual	ASNSYNB-RXN	YLR027C	Individual	ASPAMINOTRANS-RXN	Adjacent
YMR120C	Individual	AICARTRANSFORM-RXN	YMR189W	Complex	GCVMULTI-RXN	Adjacent
YGL202W	Individual	TRYPTOPHAN-AMINOTRANSFERASE-RXN	YJR109C	Complex	CARBPSYN-RXN	Adjacent
G3O-4104	Individual	RXN3O-5279	YKR067W	Individual	RXN3O-5279	Same
YBL045C	Complex	RXN3O-168	YJL166W	Complex	RXN3O-168	Same
YHR123W	Individual	ETHANOLAMINEPHOSPHOTRANSFERASE-RXN	YGR007W	Individual	2.7.7.14-RXN	Adjacent
YGL256W	Individual	RXN3O-1298	YMR303C	Individual	RXN3O-1298	Same
YML042W	Individual	RXN3O-37	YKL182W	Individual	ACP-S-ACETYLTRANSFER-RXN	Adjacent
YHR051W	Complex	CYTOCHROME-C-OXIDASE-RXN	YEL024W	Complex	1.10.2.2-RXN	Adjacent
YHR037W	Individual	PYRROLINECARBDEHYDROG-RXN	YLR027C	Individual	ASPAMINOTRANS-RXN	Adjacent
YLR134W	Complex	RXN0-2022	YER178W	Individual	RXN0-1134	Adjacent
YER178W	Individual	PYRUVATEDECARB-RXN	YCL009C	Complex	ACETOLACTSYN-RXN	Adjacent
YBR221C	Individual	RXN0-1134	YER178W	Individual	RXN0-1134	Same
YOR241W	Individual	FORMYLTHFGLUSYNTH-RXN	YHR074W	Individual	NAD-SYNTH-GLN-RXN	Adjacent
YJR103W	Individual	CTPSYN-RXN	YNR033W	Individual	PABASYN-RXN	Adjacent
YLR438W	Individual	ORNITHINE-GLU-AMINOTRANSFORASE-RXN	YJL088W	Individual	ORNCARBAMTRANSFER-RXN	Adjacent
Q0105	Complex	RXN3O-168	YDR529C	Complex	1.10.2.2-RXN	Adjacent
YPL057C	Complex	ACETYL-COA-CARBOXYLTRANSFER-RXN	YML126C	Individual	HYDROXYMETHYLGLUTARYL-COA-SYNTHASE-RXN	Adjacent
YPL231W	Individual	RXN-9535	YKL182W	Individual	RXN3O-8214	Adjacent
YHR037W	Individual	PYRROLINECARBDEHYDROG-RXN	YJL071W	Individual	N-ACETYLTRANSFER-RXN	Adjacent
YGR244C	Complex	SUCCCOASYN-RXN	YLL041C	Complex	SUCCINATE-DEHYDROGENASE-UBIQUINONE-RXN	Adjacent
Q0105	Complex	RXN3O-168	G3O-102	Complex	1.10.2.2-RXN	Adjacent
YDR062W	Individual	SERINE-C-PALMITOYLTRANSFERASE-RXN	YMR296C	Individual	SERINE-C-PALMITOYLTRANSFERASE-RXN	Same
YDL182W	Individual	HOMOCITRATE-SYNTHASE-RXN	YHR208W	Individual	BRANCHED-CHAINAMINOTRANSFERVAL-RXN	Adjacent
YJL134W	Individual	DHS-PHOSPHATASE-RXN	YLR260W	Individual	SPHINGANINE-KINASE-RXN	Adjacent
YJL068C	Individual	S-FORMYLGLUTATHIONE-HYDROLASE-RXN	YOL049W	Individual	GLUTATHIONE-SYN-RXN	Adjacent
YMR272C	Individual	RXN3O-4042	YPL087W	Individual	CERAMIDASE-YEAST-RXN	Adjacent
YBR243C	Individual	2.7.8.15-RXN	YHR128W	Individual	URACIL-PRIBOSYLTRANS-RXN	Adjacent
YIL066C	Complex	GDPREDUCT-RXN	YIL066C	Complex	CDPREDUCT-RXN	Adjacent
YPL231W	Complex	FATTY-ACYL-COA-SYNTHASE-RXN	YPL057C	Individual	RXN-7697	Adjacent
YLR134W	Complex	4.1.1.74-RXN	YMR303C	Individual	RXN3O-217	Adjacent
YCL004W	Individual	PHOSPHAGLYPSYN-RXN	YIL155C	Individual	GLYC3PDEHYDROG-RXN	Adjacent
YHR001W	Complex	RXN3O-168	YGR183C	Complex	RXN3O-168	Same
YHL011C	Individual	PRPPSYN-RXN	YER099C	Individual	PRPPSYN-RXN	Same
YCL009C	Complex	ACETOLACTSYN-RXN	YGL184C	Individual	CYSTATHIONINE-BETA-LYASE-RXN	Adjacent
YNR030W	Individual	RXN3O-11	YPR183W	Individual	2.4.1.83-RXN	Adjacent
YFL030W	Individual	ALANINE--GLYOXYLATE-AMINOTRANSFERASE-RXN	YMR189W	Individual	GCVP-RXN	Adjacent
YDR399W	Individual	HYPOXANPRIBOSYLTRAN-RXN	YHR128W	Individual	URACIL-PRIBOSYLTRANS-RXN	Adjacent
YER073W	Individual	RXN3O-274	YLR044C	Complex	RXN-6161	Adjacent
YKL148C	Complex	SUCC-FUM-OXRED-UBI-RXN	YEL024W	Complex	RXN3O-168	Adjacent
YKL211C	Complex	ANTHRANSYN-RXN	YJL101C	Individual	GLUTCYSLIG-RXN	Adjacent
YKR053C	Individual	DHS-PHOSPHATASE-RXN	YOR171C	Individual	SPHINGANINE-KINASE-RXN	Adjacent
YER090W	Complex	ANTHRANSYN-RXN	YKL104C	Individual	L-GLN-FRUCT-6-P-AMINOTRANS-RXN	Adjacent
YDR019C	Individual	GCVT-RXN	YBR263W	Individual	GLYOHMETRANS-RXN	Adjacent
YBR176W	Individual	3-CH3-2-OXOBUTANOATE-OH-CH3-XFER-RXN	YLR028C	Individual	AICARTRANSFORM-RXN	Adjacent
YGL062W	Individual	PYRUVATE-CARBOXYLASE-RXN	YLR027C	Individual	ASPAMINOTRANS-RXN	Adjacent
YKL127W	Individual	PHOSPHOGLUCMUT-RXN	YGL253W	Individual	R81-RXN	Adjacent
G3O-102	Complex	RXN3O-168	YHR001W	Complex	1.10.2.2-RXN	Adjacent
Q0275	Complex	CYTOCHROME-C-OXIDASE-RXN	YDR529C	Complex	1.10.2.2-RXN	Adjacent
YKL067W	Individual	CDPKIN-RXN	YIL066C	Complex	CDPREDUCT-RXN	Adjacent
YDL168W	Individual	RXN3O-163	YMR303C	Individual	RXN3O-163	Same
YER090W	Complex	ANTHRANSYN-RXN	YOR303W	Complex	CARBPSYN-RXN	Adjacent
YJR148W	Individual	BRANCHED-CHAINAMINOTRANSFERVAL-RXN	YNL104C	Individual	2-ISOPROPYLMALATESYN-RXN	Adjacent
YER070W	Complex	GDPREDUCT-RXN	YPR167C	Individual	1.8.4.8-RXN	Adjacent
YNL009W	Individual	ISOCITDEH-RXN	YAL062W	Individual	GLUTDEHYD-RXN	Adjacent
YDL182W	Individual	HOMOCITRATE-SYNTHASE-RXN	YJR148W	Individual	BRANCHED-CHAINAMINOTRANSFERVAL-RXN	Adjacent
G3O-4124	Individual	PHOSPHATIDATE-PHOSPHATASE-RXN	YPL268W	Individual	3.1.4.11-RXN	Adjacent
YKL182W	Individual	MALONYL-COA-ACP-TRANSACYL-RXN	YPL231W	Individual	RXN-9535	Adjacent
YMR205C	Complex	6PFRUCTPHOS-RXN	YBR196C	Individual	PGLUCISOM-RXN	Adjacent
YKL148C	Complex	SUCC-FUM-OXRED-UBI-RXN	YML120C	Individual	RXN3O-165	Adjacent
YDR321W	Individual	ASPARAGHYD-RXN	YLR160C	Individual	ASPARAGHYD-RXN	Same
YDR178W	Complex	SUCCINATE-DEHYDROGENASE-UBIQUINONE-RXN	YBL045C	Complex	1.10.2.2-RXN	Adjacent
YMR189W	Individual	GCVP-RXN	G3O-163	Complex	GCVMULTI-RXN	Adjacent
YDR232W	Individual	5-AMINOLEVULINIC-ACID-SYNTHASE-RXN	YIL125W	Complex	2OXOGLUTARATEDEH-RXN	Adjacent
YJR148W	Individual	BRANCHED-CHAINAMINOTRANSFERILEU-RXN	YJL101C	Individual	GLUTCYSLIG-RXN	Adjacent
YDL067C	Complex	CYTOCHROME-C-OXIDASE-RXN	YHR001W	Complex	1.10.2.2-RXN	Adjacent
YHR037W	Individual	PYRROLINECARBDEHYDROG-RXN	YPR145W	Individual	ASNSYNB-RXN	Adjacent
YLR134W	Complex	RXN0-2022	YMR108W	Complex	ACETOLACTSYN-RXN	Adjacent
YJL052W	Individual	GAPOXNPHOSPHN-RXN	YDR050C	Individual	TRIOSEPISOMERIZATION-RXN	Adjacent
YMR217W	Individual	GMP-SYN-GLUT-RXN	YMR113W	Individual	DIHYDROFOLATESYNTH-RXN	Adjacent
YJR103W	Individual	CTPSYN-RXN	YHR208W	Individual	BRANCHED-CHAINAMINOTRANSFERILEU-RXN	Adjacent
YMR083W	Individual	RXN3O-4141	YOL086C	Individual	RXN3O-4141	Same
YIL066C	Complex	GDPREDUCT-RXN	YJL026W	Complex	UDPREDUCT-RXN	Adjacent
YER178W	Individual	PYRUVATEDECARB-RXN	YLR044C	Complex	RXN-6161	Adjacent
YNL220W	Individual	ADENYLOSUCCINATE-SYNTHASE-RXN	YJL130C	Individual	ASPCARBTRANS-RXN	Adjacent
YNR058W	Individual	DAPASYN-RXN	YOL096C	Individual	2.1.1.114-RXN	Adjacent
YER090W	Complex	ANTHRANSYN-RXN	YGR087C	Complex	RXN-6161	Adjacent
YFL030W	Individual	ALANINE--GLYOXYLATE-AMINOTRANSFERASE-RXN	YCL009C	Complex	ACETOLACTSYN-RXN	Adjacent
YPR074C	Individual	2TRANSKETO-RXN	YKL060C	Individual	F16ALDOLASE-RXN	Adjacent
YLR307W	Individual	CHITIN-DEACETYLASE-RXN	YMR170C	Individual	ALDHDEHYDROG-RXN	Adjacent
YGL202W	Individual	TRYPTOPHAN-AMINOTRANSFERASE-RXN	YJL101C	Individual	GLUTCYSLIG-RXN	Adjacent
YGL202W	Individual	R15-RXN	YHR137W	Individual	R15-RXN	Same
YJL045W	Complex	SUCC-FUM-OXRED-UBI-RXN	YEL024W	Complex	RXN3O-168	Adjacent
YHR137W	Individual	RXN3O-4157	YMR108W	Complex	ACETOLACTSYN-RXN	Adjacent
YHR137W	Individual	RXN3O-4157	YAL038W	Individual	PEPDEPHOS-RXN	Adjacent
YGL202W	Individual	TYRAMINOTRANS-RXN	YJL101C	Individual	GLUTCYSLIG-RXN	Adjacent
YGR124W	Individual	ASNSYNB-RXN	YHR074W	Individual	NAD-SYNTH-GLN-RXN	Adjacent
YJL134W	Individual	RXN3O-504	YKL008C	Complex	RXN3O-328	Adjacent
YNL117W	Individual	MALSYN-RXN	YKL085W	Complex	MALATE-DEH-RXN	Adjacent
YJR009C	Individual	GAPOXNPHOSPHN-RXN	YDR050C	Individual	TRIOSEPISOMERIZATION-RXN	Adjacent
YDR399W	Individual	GUANPRIBOSYLTRAN-RXN	YDR441C	Individual	ADENPRIBOSYLTRAN-RXN	Adjacent
YNR012W	Individual	CYTIDINEKIN-RXN	YNL130C	Individual	RXN-5781	Adjacent
YMR062C	Individual	GLUTAMATE-N-ACETYLTRANSFERASE-RXN	YGR061C	Individual	FGAMSYN-RXN	Adjacent
YOL096C	Individual	RXN3O-102	YML120C	Individual	RXN3O-165	Adjacent
YDR178W	Complex	SUCC-FUM-OXRED-UBI-RXN	YHR001W	Complex	RXN3O-168	Adjacent
YBR263W	Individual	GLYOHMETRANS-RXN	YMR189W	Complex	GCVMULTI-RXN	Adjacent
G3O-4124	Individual	PHOSPHATIDATE-PHOSPHATASE-RXN	YKR031C	Individual	PHOSCHOL-RXN	Adjacent
YOR184W	Individual	PSERTRANSAM-RXN	YJR148W	Individual	BRANCHED-CHAINAMINOTRANSFERILEU-RXN	Adjacent
YDR354W	Individual	PRTRANS-RXN	YJR133W	Individual	XANPRIBOSYLTRAN-RXN	Adjacent
YBR145W	Individual	RXN3O-1298	YOR374W	Individual	RXN3O-274	Adjacent
Q0105	Complex	RXN3O-168	YEL024W	Complex	1.10.2.2-RXN	Adjacent
YDL131W	Individual	HOMOCITRATE-SYNTHASE-RXN	YAL062W	Individual	GLUTDEHYD-RXN	Adjacent
YJL130C	Individual	CARBPSYN-RXN	YHR074W	Individual	NAD-SYNTH-GLN-RXN	Adjacent
YDL103C	Individual	NAG1P-URIDYLTRANS-RXN	YBR023C	Individual	CHITIN-SYNTHASE-RXN	Adjacent
YOR241W	Individual	FOLYLPOLYGLUTAMATESYNTH-RXN	YNR033W	Individual	PABASYN-RXN	Adjacent
YOL059W	Individual	1.1.1.8-RXN	YDL022W	Individual	1.1.1.8-RXN	Same
YJL052W	Individual	GAPOXNPHOSPHN-RXN	YBR117C	Individual	1TRANSKETO-RXN	Adjacent
YDL052C	Individual	1-ACYLGLYCEROL-3-P-ACYLTRANSFER-RXN	YIL124W	Individual	RXN3O-1070	Adjacent
YPR167C	Individual	1.8.4.8-RXN	YIL066C	Complex	ADPREDUCT-RXN	Adjacent
YDL142C	Individual	CARDIOLIPSYN-RXN	YER062C	Individual	GLYCEROL-1-PHOSPHATASE-RXN	Adjacent
YLL041C	Complex	SUCCINATE-DEHYDROGENASE-UBIQUINONE-RXN	YGR183C	Complex	1.10.2.2-RXN	Adjacent
YOR002W	Individual	RXN3O-411	YPL227C	Individual	2.4.1.117-RXN	Adjacent
YBR019C	Individual	UDPGLUCEPIM-RXN	YKL035W	Individual	GLUC1PURIDYLTRANS-RXN	Adjacent
YPL231W	Individual	RXN-9535	YPL231W	Individual	RXN-9516	Adjacent
YDR399W	Individual	GUANPRIBOSYLTRAN-RXN	YDR354W	Individual	PRTRANS-RXN	Adjacent
YHR137W	Individual	RXN3O-4112	YNL316C	Individual	PREPHENATEDEHYDRAT-RXN	Adjacent
YLR395C	Complex	CYTOCHROME-C-OXIDASE-RXN	G3O-102	Complex	1.10.2.2-RXN	Adjacent
YKL141W	Complex	SUCC-FUM-OXRED-UBI-RXN	YJL166W	Complex	RXN3O-168	Adjacent
YHR137W	Individual	RXN3O-4157	YLR134W	Complex	RXN-6161	Adjacent
YHR037W	Individual	PYRROLINECARBDEHYDROG-RXN	YKL106W	Individual	ASPAMINOTRANS-RXN	Adjacent
YGR087C	Complex	RXN0-2022	YAL060W	Complex	ACETOINDEHYDROG-RXN	Adjacent
YDR315C	Individual	RXN-7163	G3O-32	Individual	RXN-4941	Adjacent
YKL211C	Complex	ANTHRANSYN-RXN	YPR035W	Individual	GLUTAMINESYN-RXN	Adjacent
YPL231W	Individual	RXN-9539	YKL182W	Individual	RXN3O-9780	Adjacent
YPL231W	Complex	FATTY-ACYL-COA-SYNTHASE-RXN	YCR034W	Individual	RXN-7697	Adjacent
YOR067C	Individual	RXN3O-412	YPL227C	Individual	2.4.1.117-RXN	Adjacent
YHR208W	Individual	BRANCHED-CHAINAMINOTRANSFERILEU-RXN	YJR148W	Individual	BRANCHED-CHAINAMINOTRANSFERLEU-RXN	Adjacent
Q0045	Complex	CYTOCHROME-C-OXIDASE-RXN	YDR529C	Complex	1.10.2.2-RXN	Adjacent
YMR205C	Complex	6PFRUCTPHOS-RXN	YKL104C	Individual	L-GLN-FRUCT-6-P-AMINOTRANS-RXN	Adjacent
YDR019C	Individual	GCVT-RXN	YMR120C	Individual	AICARTRANSFORM-RXN	Adjacent
YEL046C	Individual	THREONINE-ALDOLASE-RXN	YDR019C	Complex	GCVMULTI-RXN	Adjacent
YGL191W	Complex	CYTOCHROME-C-OXIDASE-RXN	YJL166W	Complex	RXN3O-168	Adjacent
YCL004W	Individual	PHOSPHAGLYPSYN-RXN	YER062C	Individual	GLYCEROL-1-PHOSPHATASE-RXN	Adjacent
YGL202W	Individual	TRYPTOPHAN-AMINOTRANSFERASE-RXN	YLR044C	Complex	4.1.1.74-RXN	Adjacent
YDR208W	Individual	2.7.1.68-RXN	G3O-343	Individual	1-PHOSPHATIDYLINOSITOL-KINASE-RXN	Adjacent
YLR395C	Complex	CYTOCHROME-C-OXIDASE-RXN	YGL191W	Complex	CYTOCHROME-C-OXIDASE-RXN	Same
YGR087C	Complex	RXN0-2022	YEL046C	Individual	THREONINE-ALDOLASE-RXN	Adjacent
YPR069C	Individual	SPERMIDINESYN-RXN	G3O-114	Individual	5-METHYLTHIOADENOSINE-PHOSPHORYLASE-RXN	Adjacent
YBR221C	Individual	PYRUVATEDECARB-RXN	G3O-84	Individual	ADCLY-RXN	Adjacent
Q0275	Complex	CYTOCHROME-C-OXIDASE-RXN	G3O-102	Complex	1.10.2.2-RXN	Adjacent
YPL231W	Individual	RXN-9531	YKL182W	Individual	RXN3O-5304	Adjacent
YHR137W	Individual	RXN3O-4114	YKL029C	Individual	MALIC-NAD-RXN	Adjacent
YIL162W	Individual	3.2.1.26-RXN	YGL253W	Individual	R81-RXN	Adjacent
YJR148W	Individual	BRANCHED-CHAINAMINOTRANSFERLEU-RXN	YDL080C	Complex	RXN3O-4108	Adjacent
YJL088W	Individual	ORNCARBAMTRANSFER-RXN	YJL130C	Individual	ASPCARBTRANS-RXN	Adjacent
YGL202W	Individual	TYRAMINOTRANS-RXN	YLR174W	Individual	ISOCITDEH-RXN	Adjacent
YOR241W	Individual	RXN3O-681	YJR109C	Complex	CARBPSYN-RXN	Adjacent
YGL191W	Complex	CYTOCHROME-C-OXIDASE-RXN	YLR038C	Complex	CYTOCHROME-C-OXIDASE-RXN	Same
YGL202W	Individual	TRYPTOPHAN-AMINOTRANSFERASE-RXN	YDL066W	Individual	ISOCITDEH-RXN	Adjacent
YOL096C	Individual	RXN3O-102	YKL141W	Complex	SUCC-FUM-OXRED-UBI-RXN	Adjacent
YBR117C	Individual	1TRANSKETO-RXN	YPR074C	Individual	1TRANSKETO-RXN	Same
YHR208W	Individual	BRANCHED-CHAINAMINOTRANSFERILEU-RXN	YFL018C	Complex	2OXOGLUTARATEDEH-RXN	Adjacent
YGR087C	Complex	RXN0-2022	YLR134W	Complex	RXN-6161	Adjacent
YBR006W	Individual	SUCCSEMIALDDEHYDROG-RXN	YKL141W	Complex	SUCCINATE-DEHYDROGENASE-UBIQUINONE-RXN	Adjacent
YDL171C	Individual	GLUTAMATE-SYNTHASE-NADH-RXN	YJL130C	Individual	CARBPSYN-RXN	Adjacent
YJR148W	Individual	BRANCHED-CHAINAMINOTRANSFERLEU-RXN	YOR375C	Individual	GLUTDEHYD-RXN	Adjacent
YGL205W	Individual	ACYL-COA-OXIDASE-RXN	YBR041W	Individual	ACYLCOASYN-RXN	Adjacent
YBR036C	Individual	PHOSPHATIDYLINOSITOL-BISPHOSPHATASE-RXN	G3O-343	Individual	1-PHOSPHATIDYLINOSITOL-KINASE-RXN	Adjacent
YBR221C	Individual	RXN0-1134	YGR087C	Complex	RXN-6161	Adjacent
YCL004W	Individual	PHOSPHAGLYPSYN-RXN	YKR067W	Individual	GLYCEROL-3-P-ACYLTRANSFER-RXN	Adjacent
YMR108W	Complex	ACETOLACTSYN-RXN	YLR134W	Complex	RXN-6161	Adjacent
YER061C	Individual	3-OXOACYL-ACP-SYNTH-BASE-RXN	YKL182W	Individual	RXN3O-9780	Adjacent
YJR148W	Individual	BRANCHED-CHAINAMINOTRANSFERLEU-RXN	YBR248C	Individual	GLUTAMIDOTRANS-RXN	Adjacent
Q0045	Complex	CYTOCHROME-C-OXIDASE-RXN	YJL166W	Complex	1.10.2.2-RXN	Adjacent
YGR244C	Complex	SUCCCOASYN-RXN	YDR232W	Individual	5-AMINOLEVULINIC-ACID-SYNTHASE-RXN	Adjacent
YFR053C	Individual	FRUCTOKINASE-RXN	YGR240C	Complex	6PFRUCTPHOS-RXN	Adjacent
YGR087C	Complex	RXN0-2022	YCL009C	Complex	ACETOOHBUTSYN-RXN	Adjacent
YKR058W	Individual	GLYCOGENIN-GLUCOSYLTRANSFERASE-RXN	YKR058W	Individual	RXN-7667	Adjacent
YGL202W	Individual	PHEAMINOTRANS-DEG-RXN	YOR375C	Individual	GLUTDEHYD-RXN	Adjacent
YIL116W	Individual	HISTAMINOTRANS-RXN	YGR124W	Individual	ASNSYNB-RXN	Adjacent
YOL049W	Individual	GLUTATHIONE-SYN-RXN	G3O-163	Complex	GCVMULTI-RXN	Adjacent
YOR347C	Individual	PEPDEPHOS-RXN	YMR108W	Complex	ACETOLACTSYN-RXN	Adjacent
YOR142W	Complex	SUCCCOASYN-RXN	YDR148C	Complex	RXN0-1147	Adjacent
YAL054C	Individual	ACETATE--COA-LIGASE-RXN	YIL160C	Individual	KETOACYLCOATHIOL-RXN	Adjacent
YBL039C	Individual	CTPSYN-RXN	YJR148W	Individual	BRANCHED-CHAINAMINOTRANSFERILEU-RXN	Adjacent
YNL104C	Individual	2-ISOPROPYLMALATESYN-RXN	YKL182W	Individual	ACP-S-ACETYLTRANSFER-RXN	Adjacent
YER055C	Individual	ATPPHOSPHORIBOSYLTRANS-RXN	YOL061W	Individual	PRPPSYN-RXN	Adjacent
YIR034C	Individual	1.5.1.7-RXN	YLR027C	Individual	ASPAMINOTRANS-RXN	Adjacent
YGL191W	Complex	CYTOCHROME-C-OXIDASE-RXN	YDR529C	Complex	RXN3O-168	Adjacent
YNL220W	Individual	ADENYLOSUCCINATE-SYNTHASE-RXN	YML056C	Individual	IMP-DEHYDROG-RXN	Adjacent
YFR015C	Individual	RXN-7668	YFR015C	Individual	GLYCOGEN-STARCH-SYNTHASE-RXN	Adjacent
YEL024W	Complex	RXN3O-168	YBL045C	Complex	1.10.2.2-RXN	Adjacent
YMR256C	Complex	CYTOCHROME-C-OXIDASE-RXN	YBL045C	Complex	1.10.2.2-RXN	Adjacent
YAL054C	Individual	ACETATE--COA-LIGASE-RXN	YLR307W	Individual	CHITIN-DEACETYLASE-RXN	Adjacent
YGR019W	Individual	GABATRANSAM-RXN	YIR034C	Individual	1.5.1.7-RXN	Adjacent
YPL231W	Individual	3-OXOACYL-ACP-SYNTH-RXN	YPL231W	Individual	3-OXOACYL-ACP-SYNTH-BASE-RXN	Adjacent
YLR438W	Individual	ORNITHINE-GLU-AMINOTRANSFORASE-RXN	YHR074W	Individual	NAD-SYNTH-GLN-RXN	Adjacent
YPR074C	Individual	2TRANSKETO-RXN	YDR050C	Individual	TRIOSEPISOMERIZATION-RXN	Adjacent
YFR015C	Individual	RXN-7668	YLR258W	Individual	GLYCOGEN-STARCH-SYNTHASE-RXN	Adjacent
YJR148W	Individual	BRANCHED-CHAINAMINOTRANSFERILEU-RXN	YGL202W	Individual	PHEAMINOTRANS-DEG-RXN	Adjacent
YIL116W	Individual	HISTAMINOTRANS-RXN	YOR303W	Complex	CARBPSYN-RXN	Adjacent
YBR145W	Individual	RXN3O-4117	YLR044C	Complex	RXN3O-4116	Adjacent
YGR019W	Individual	GABATRANSAM-RXN	YAL062W	Individual	GLUTDEHYD-RXN	Adjacent
YLR153C	Individual	ACETATE--COA-LIGASE-RXN	YML042W	Individual	RXN3O-37	Adjacent
YMR272C	Individual	RXN3O-4042	YMR298W	Complex	RXN3O-328	Adjacent
YGL202W	Individual	TYRAMINOTRANS-RXN	YOR303W	Complex	CARBPSYN-RXN	Adjacent
YOL140W	Individual	ACETYLORNTRANSAM-RXN	YOR375C	Individual	GLUTDEHYD-RXN	Adjacent
YDL171C	Individual	GLUTAMATE-SYNTHASE-NADH-RXN	YGL202W	Individual	PHEAMINOTRANS-RXN	Adjacent
Q0105	Complex	RXN3O-168	YFR033C	Complex	RXN3O-168	Same
YBR149W	Complex	1.1.1.117-RXN	G3O-31	Individual	D-ARABINOSE-1-DEHYDROGENASE-RXN	Adjacent
YDR062W	Individual	SERINE-C-PALMITOYLTRANSFERASE-RXN	YGL055W	Individual	RXN3O-1531	Adjacent
YMR272C	Individual	RXN3O-4042	YKL008C	Complex	RXN3O-328	Adjacent
YGR192C	Individual	GAPOXNPHOSPHN-RXN	YJL052W	Individual	GAPOXNPHOSPHN-RXN	Same
YKL181W	Individual	PRPPSYN-RXN	YPR074C	Individual	1TRANSKETO-RXN	Adjacent
YJR148W	Individual	BRANCHED-CHAINAMINOTRANSFERILEU-RXN	YOR375C	Individual	GLUTDEHYD-RXN	Adjacent
Q0275	Complex	CYTOCHROME-C-OXIDASE-RXN	YFR033C	Complex	RXN3O-168	Adjacent
YKR072C	Individual	P-PANTOCYSDECARB-RXN	YOR054C	Individual	P-PANTOCYSDECARB-RXN	Same
YKL026C	Individual	GLUTATHIONE-PEROXIDASE-RXN	YLR299W	Individual	RXN-6601	Adjacent
YER070W	Complex	ADPREDUCT-RXN	YER070W	Complex	GDPREDUCT-RXN	Adjacent
YJL101C	Individual	GLUTCYSLIG-RXN	YHR074W	Individual	NAD-SYNTH-GLN-RXN	Adjacent
YKL141W	Complex	SUCC-FUM-OXRED-UBI-RXN	YLL041C	Complex	SUCCINATE-DEHYDROGENASE-UBIQUINONE-RXN	Adjacent
YJR148W	Individual	BRANCHED-CHAINAMINOTRANSFERLEU-RXN	YHR074W	Individual	NAD-SYNTH-GLN-RXN	Adjacent
YMR250W	Individual	GLUTDECARBOX-RXN	YGL202W	Individual	TYRAMINOTRANS-RXN	Adjacent
YGL187C	Complex	CYTOCHROME-C-OXIDASE-RXN	YDR529C	Complex	RXN3O-168	Adjacent
YHR051W	Complex	CYTOCHROME-C-OXIDASE-RXN	YJL166W	Complex	1.10.2.2-RXN	Adjacent
YER061C	Individual	3-OXOACYL-ACP-SYNTH-RXN	YPL231W	Individual	RXN-9527	Adjacent
YGL191W	Complex	CYTOCHROME-C-OXIDASE-RXN	YBL045C	Complex	1.10.2.2-RXN	Adjacent
G3O-60	Individual	RXN3O-364	G3O-91	Individual	RXN3O-248	Adjacent
YBL039C	Individual	CTPSYN-RXN	YER090W	Complex	ANTHRANSYN-RXN	Adjacent
YNR030W	Individual	RXN3O-11	YOR067C	Individual	RXN3O-412	Adjacent
YKL141W	Complex	SUCCINATE-DEHYDROGENASE-UBIQUINONE-RXN	YGR183C	Complex	1.10.2.2-RXN	Adjacent
YDR487C	Individual	DIOHBUTANONEPSYN-RXN	G3O-142	Individual	R147-RXN	Adjacent
YPR191W	Complex	1.10.2.2-RXN	G3O-102	Complex	1.10.2.2-RXN	Same
YGL191W	Complex	CYTOCHROME-C-OXIDASE-RXN	YDL067C	Complex	CYTOCHROME-C-OXIDASE-RXN	Same
YKL026C	Individual	GLUTATHIONE-PEROXIDASE-RXN	YIR037W	Individual	GLUTATHIONE-PEROXIDASE-RXN	Same
YKL141W	Complex	SUCCINATE-DEHYDROGENASE-UBIQUINONE-RXN	YBL045C	Complex	1.10.2.2-RXN	Adjacent
YLR153C	Individual	ACETATE--COA-LIGASE-RXN	YNL071W	Individual	RXN0-1133	Adjacent
YCL040W	Individual	RXN3O-10	YFR053C	Individual	RXN3O-10	Same
YJR103W	Individual	CTPSYN-RXN	YOR241W	Individual	RXN3O-22	Adjacent
YLL041C	Complex	SUCCINATE-DEHYDROGENASE-UBIQUINONE-RXN	YHR001W	Complex	1.10.2.2-RXN	Adjacent
YGL234W	Individual	GLYRIBONUCSYN-RXN	YDR019C	Complex	GCVMULTI-RXN	Adjacent
YKR067W	Individual	RXN3O-5279	YIL124W	Individual	RXN3O-1070	Adjacent
YDL168W	Individual	RXN3O-4141	YBR145W	Individual	RXN3O-4141	Same
YLR438W	Individual	ORNITHINE-GLU-AMINOTRANSFORASE-RXN	YLR174W	Individual	ISOCITDEH-RXN	Adjacent
YLR240W	Individual	1-PHOSPHATIDYLINOSITOL-3-KINASE-RXN	YNL267W	Individual	1-PHOSPHATIDYLINOSITOL-KINASE-RXN	Adjacent
YMR250W	Individual	GLUTDECARBOX-RXN	YNR050C	Individual	RXN3O-127	Adjacent
YDL103C	Individual	NAG1P-URIDYLTRANS-RXN	G3O-28	Complex	2.4.1.141-RXN	Adjacent
YLR044C	Complex	RXN0-2022	YAL060W	Complex	ACETOINDEHYDROG-RXN	Adjacent
YLR395C	Complex	CYTOCHROME-C-OXIDASE-RXN	YFR033C	Complex	RXN3O-168	Adjacent
YAL062W	Individual	GLUTDEHYD-RXN	YOR241W	Individual	FORMYLTHFGLUSYNTH-RXN	Adjacent
YBR243C	Individual	2.7.8.15-RXN	YOR067C	Individual	RXN3O-412	Adjacent
YOR171C	Individual	RXN3O-458	YKL008C	Complex	RXN3O-328	Adjacent
YMR062C	Individual	GLUTAMATE-N-ACETYLTRANSFERASE-RXN	YLR089C	Individual	ALANINE-AMINOTRANSFERASE-RXN	Adjacent
YPL231W	Individual	3-OXOACYL-ACP-SYNTH-BASE-RXN	YKL182W	Individual	RXN3O-9780	Adjacent
YLR028C	Individual	AICARTRANSFORM-RXN	YLR028C	Individual	IMPCYCLOHYDROLASE-RXN	Adjacent
YJL101C	Individual	GLUTCYSLIG-RXN	YLR027C	Individual	ASPAMINOTRANS-RXN	Adjacent
G3O-356	Individual	RXN3O-379	YBR036C	Complex	RXN3O-663	Adjacent
YKL029C	Individual	MALIC-NAD-RXN	YDL078C	Complex	MALATE-DEH-RXN	Adjacent
YPL231W	Individual	RXN3O-1803	YKL182W	Individual	RXN3O-5304	Adjacent
YJL134W	Individual	RXN3O-504	YHL003C	Complex	RXN3O-328	Adjacent
YML120C	Individual	RXN3O-664	YJL045W	Complex	SUCCINATE-DEHYDROGENASE-UBIQUINONE-RXN	Adjacent
YER003C	Individual	MANNPISOM-RXN	YGR240C	Complex	6PFRUCTPHOS-RXN	Adjacent
YDL168W	Individual	RXN3O-4109	YBR145W	Individual	RXN3O-4109	Same
YHR208W	Individual	BRANCHED-CHAINAMINOTRANSFERILEU-RXN	YOR241W	Individual	FOLYLPOLYGLUTAMATESYNTH-RXN	Adjacent
YKL211C	Complex	ANTHRANSYN-RXN	YJL130C	Individual	CARBPSYN-RXN	Adjacent
YAL038W	Individual	PEPDEPHOS-RXN	YLR134W	Complex	RXN-6161	Adjacent
YMR062C	Individual	N-ACETYLTRANSFER-RXN	YPL028W	Individual	ACETYL-COA-ACETYLTRANSFER-RXN	Adjacent
YER178W	Individual	PYRUVATEDECARB-RXN	YER090W	Complex	ANTHRANSYN-RXN	Adjacent
YBL039C	Individual	CTPSYN-RXN	YGL202W	Individual	TYRAMINOTRANS-RXN	Adjacent
YLR438W	Individual	ORNITHINE-GLU-AMINOTRANSFORASE-RXN	YNR050C	Individual	RXN3O-127	Adjacent
YDR178W	Complex	SUCCINATE-DEHYDROGENASE-UBIQUINONE-RXN	YJL166W	Complex	1.10.2.2-RXN	Adjacent
YJR148W	Individual	BRANCHED-CHAINAMINOTRANSFERVAL-RXN	YLR044C	Complex	RXN3O-4133	Adjacent
YIR031C	Individual	MALSYN-RXN	YDL131W	Individual	HOMOCITRATE-SYNTHASE-RXN	Adjacent
YMR062C	Individual	GLUTAMATE-N-ACETYLTRANSFERASE-RXN	YKL211C	Complex	ANTHRANSYN-RXN	Adjacent
YGL234W	Individual	AIRS-RXN	YGR061C	Individual	FGAMSYN-RXN	Adjacent
YJL071W	Individual	N-ACETYLTRANSFER-RXN	YNR001C	Individual	CITSYN-RXN	Adjacent
YDR408C	Individual	GART-RXN	YLR028C	Individual	AICARTRANSFORM-RXN	Adjacent
YMR083W	Individual	RXN3O-4141	YBR145W	Individual	RXN3O-4141	Same
YGR192C	Individual	GAPOXNPHOSPHN-RXN	YGL026C	Individual	TRYPSYN-RXN	Adjacent
YLR044C	Complex	RXN0-2022	YHR137W	Individual	RXN3O-4114	Adjacent
YGL187C	Complex	CYTOCHROME-C-OXIDASE-RXN	Q0275	Complex	CYTOCHROME-C-OXIDASE-RXN	Same
YKL182W	Individual	ACP-S-ACETYLTRANSFER-RXN	YPL231W	Individual	RXN3O-1803	Adjacent
YBR218C	Individual	PYRUVATE-CARBOXYLASE-RXN	YKL029C	Individual	MALIC-NAD-RXN	Adjacent
YKL001C	Individual	ADENYLYLSULFKIN-RXN	YPR167C	Individual	1.8.4.8-RXN	Adjacent
YBL039C	Individual	CTPSYN-RXN	YIL083C	Individual	P-PANTOCYSLIG-RXN	Adjacent
YBR145W	Individual	RXN3O-4141	YOL086C	Individual	RXN3O-4141	Same
YDR529C	Complex	RXN3O-168	YDR529C	Complex	1.10.2.2-RXN	Adjacent
YCL009C	Complex	ACETOOHBUTSYN-RXN	G3O-84	Individual	ADCLY-RXN	Adjacent
YLR089C	Individual	ALANINE-AMINOTRANSFERASE-RXN	YBR221C	Individual	RXN0-1134	Adjacent
YOR241W	Individual	RXN0-2921	YOR303W	Complex	CARBPSYN-RXN	Adjacent
YHL012W	Individual	GLUC1PURIDYLTRANS-RXN	YKL035W	Individual	GLUC1PURIDYLTRANS-RXN	Same
YBR145W	Individual	RXN3O-4109	YOL086C	Individual	RXN3O-4109	Same
YKL182W	Individual	PWY3O-115	YPL231W	Individual	GEN-3-OXOACYL-ACP-RXN	Adjacent
YMR062C	Individual	GLUTAMATE-N-ACETYLTRANSFERASE-RXN	YOL140W	Individual	ACETYLORNTRANSAM-RXN	Adjacent
YDL182W	Individual	HOMOCITRATE-SYNTHASE-RXN	YFL017C	Individual	GLUCOSAMINEPNACETYLTRANS-RXN	Adjacent
YML106W	Individual	OROPRIBTRANS-RXN	YKL181W	Individual	PRPPSYN-RXN	Adjacent
YDR178W	Complex	SUCC-FUM-OXRED-UBI-RXN	YKL148C	Complex	SUCC-FUM-OXRED-UBI-RXN	Same
YHR018C	Individual	ARGSUCCINLYA-RXN	YPL111W	Individual	ARGINASE-RXN	Adjacent
YMR062C	Individual	N-ACETYLTRANSFER-RXN	YCR005C	Individual	CITSYN-RXN	Adjacent
YMR062C	Individual	N-ACETYLTRANSFER-RXN	YNR033W	Individual	PABASYN-RXN	Adjacent
YLR134W	Complex	RXN0-2022	YOR347C	Individual	PEPDEPHOS-RXN	Adjacent
YMR062C	Individual	GLUTAMATE-N-ACETYLTRANSFERASE-RXN	YOR241W	Individual	RXN3O-681	Adjacent
YLR258W	Individual	RXN-7668	YKR058W	Individual	RXN-7667	Adjacent
YMR189W	Individual	GCVP-RXN	YFL018C	Individual	RXN-8629	Adjacent
YAL038W	Individual	PEPDEPHOS-RXN	YBR221C	Individual	PYRUVATEDECARB-RXN	Adjacent
YLR328W	Individual	2.7.7.1-RXN	YGL067W	Individual	NADPYROPHOSPHAT-RXN	Adjacent
YKL141W	Complex	SUCCINATE-DEHYDROGENASE-UBIQUINONE-RXN	YEL024W	Complex	1.10.2.2-RXN	Adjacent
YPL231W	Individual	RXN-9539	YPL231W	Individual	RXN-9535	Adjacent
YJR148W	Individual	BRANCHED-CHAINAMINOTRANSFERLEU-RXN	YER090W	Complex	ANTHRANSYN-RXN	Adjacent
G3O-132	Individual	4.2.1.109-RXN	G3O-111	Complex	5.3.1.23-RXN	Adjacent
YMR246W	Individual	ACYLCOASYN-RXN	YIL009W	Individual	ACYLCOASYN-RXN	Same
YDR148C	Complex	2OXOGLUTARATEDEH-RXN	YNL009W	Individual	ISOCITDEH-RXN	Adjacent
YPL057C	Complex	ACETYL-COA-CARBOXYLTRANSFER-RXN	YIL160C	Individual	KETOACYLCOATHIOL-RXN	Adjacent
YJL130C	Individual	CARBPSYN-RXN	YGL202W	Individual	PHEAMINOTRANS-RXN	Adjacent
YOR184W	Individual	PSERTRANSAM-RXN	YIR034C	Individual	1.5.1.7-RXN	Adjacent
YMR271C	Individual	OROPRIBTRANS-RXN	YML022W	Individual	ADENPRIBOSYLTRAN-RXN	Adjacent
YGR087C	Complex	RXN3O-470	YMR083W	Individual	RXN3O-1298	Adjacent
YGL202W	Individual	TRYPTOPHAN-AMINOTRANSFERASE-RXN	YOR375C	Individual	GLUTDEHYD-RXN	Adjacent
YNR050C	Individual	RXN3O-127	YOR303W	Complex	CARBPSYN-RXN	Adjacent
YJL052W	Individual	GAPOXNPHOSPHN-RXN	YGL026C	Individual	TRYPSYN-RXN	Adjacent
YLR303W	Individual	ACETYLHOMOSER-CYS-RXN	YGL184C	Individual	CYSTATHIONINE-BETA-LYASE-RXN	Adjacent
YOR241W	Individual	RXN3O-22	YJR109C	Complex	CARBPSYN-RXN	Adjacent
YML120C	Individual	RXN3O-664	YDR178W	Complex	SUCCINATE-DEHYDROGENASE-UBIQUINONE-RXN	Adjacent
YLR044C	Complex	RXN0-2022	YGL256W	Individual	RXN3O-1298	Adjacent
YPL057C	Complex	ACETYL-COA-CARBOXYLTRANSFER-RXN	YCR034W	Individual	RXN-7697	Adjacent
YOL059W	Individual	1.1.1.8-RXN	YKR067W	Individual	GLYCEROL-3-P-ACYLTRANSFER-RXN	Adjacent
YFR015C	Individual	RXN-7668	YKL035W	Individual	GLUC1PURIDYLTRANS-RXN	Adjacent
YGL148W	Individual	CHORISMATE-SYNTHASE-RXN	YNR033W	Individual	PABASYN-RXN	Adjacent
YLR028C	Individual	IMPCYCLOHYDROLASE-RXN	YMR120C	Individual	IMPCYCLOHYDROLASE-RXN	Same
Q0250	Complex	CYTOCHROME-C-OXIDASE-RXN	YPR191W	Complex	1.10.2.2-RXN	Adjacent
YBR003W	Individual	TRANS-PENTAPRENYLTRANSFERASE-RXN	YNR043W	Individual	DIPHOSPHOMEVALONTE-DECARBOXYLASE-RXN	Adjacent
YHR208W	Individual	BRANCHED-CHAINAMINOTRANSFERVAL-RXN	YLR174W	Individual	ISOCITDEH-RXN	Adjacent
YDR380W	Complex	RXN3O-4108	YDL080C	Complex	RXN3O-4108	Same
YLR038C	Complex	CYTOCHROME-C-OXIDASE-RXN	YGR183C	Complex	RXN3O-168	Adjacent
YOR241W	Individual	RXN3O-681	YGL202W	Individual	PHEAMINOTRANS-RXN	Adjacent
YHR208W	Individual	BRANCHED-CHAINAMINOTRANSFERILEU-RXN	YJL130C	Individual	CARBPSYN-RXN	Adjacent
YIL066C	Complex	GDPREDUCT-RXN	YPR167C	Individual	1.8.4.8-RXN	Adjacent
YGL202W	Individual	TYRAMINOTRANS-RXN	YDR300C	Individual	GLUTKIN-RXN	Adjacent
YMR217W	Individual	GMP-SYN-GLUT-RXN	YNR050C	Individual	RXN3O-127	Adjacent
YGR244C	Complex	SUCCCOASYN-RXN	YDR178W	Complex	SUCCINATE-DEHYDROGENASE-UBIQUINONE-RXN	Adjacent
YDR399W	Individual	GUANPRIBOSYLTRAN-RXN	YMR300C	Individual	PRPPAMIDOTRANS-RXN	Adjacent
Q0045	Complex	CYTOCHROME-C-OXIDASE-RXN	YHR001W	Complex	RXN3O-168	Adjacent
YHR025W	Individual	HOMOSERKIN-RXN	YNL277W	Individual	HOMOSERINE-O-ACETYLTRANSFERASE-RXN	Adjacent
YDR232W	Individual	5-AMINOLEVULINIC-ACID-SYNTHASE-RXN	YFL018C	Complex	2OXOGLUTARATEDEH-RXN	Adjacent
YGR124W	Individual	ASNSYNB-RXN	YJR109C	Complex	CARBPSYN-RXN	Adjacent
YJL200C	Individual	ACONITATEDEHYDR-RXN	YPR001W	Individual	CITSYN-RXN	Adjacent
G3O-4104	Individual	RXN3O-5279	YDL052C	Individual	1-ACYLGLYCEROL-3-P-ACYLTRANSFER-RXN	Adjacent
YLR174W	Individual	ISOCITDEH-RXN	YLR089C	Individual	ALANINE-AMINOTRANSFERASE-RXN	Adjacent
YJL101C	Individual	GLUTCYSLIG-RXN	YOR303W	Complex	CARBPSYN-RXN	Adjacent
YKL148C	Complex	SUCCINATE-DEHYDROGENASE-UBIQUINONE-RXN	YJL166W	Complex	1.10.2.2-RXN	Adjacent
YLR359W	Individual	AICARSYN-RXN	YJL045W	Complex	SUCC-FUM-OXRED-UBI-RXN	Adjacent
YGL253W	Individual	FRUCTOKINASE-RXN	YMR205C	Complex	6PFRUCTPHOS-RXN	Adjacent
YLR260W	Individual	RXN3O-458	YHL003C	Complex	RXN3O-328	Adjacent
YDL171C	Individual	GLUTAMATE-SYNTHASE-NADH-RXN	YGR019W	Individual	GABATRANSAM-RXN	Adjacent
YMR298W	Complex	RXN3O-328	YHL003C	Complex	RXN3O-328	Same
YDR502C	Individual	S-ADENMETSYN-RXN	YML008C	Individual	RXN3O-178	Adjacent
YMR062C	Individual	N-ACETYLTRANSFER-RXN	YDR300C	Individual	GLUTKIN-RXN	Adjacent
YLR044C	Complex	RXN0-2022	YOR374W	Individual	RXN3O-274	Adjacent
YPL057C	Complex	RXN3O-663	YKL004W	Individual	RXN3O-581	Adjacent
YJL130C	Individual	ASPCARBTRANS-RXN	YLR157C	Individual	ASPARAGHYD-RXN	Adjacent
YOR241W	Individual	RXN3O-22	YGR061C	Individual	FGAMSYN-RXN	Adjacent
YDR513W	Individual	UROPORIIIMETHYLTRANSA-RXN	YML110C	Individual	RXN3O-54	Adjacent
YOL096C	Individual	2.1.1.114-RXN	YML008C	Individual	RXN3O-178	Adjacent
YLL041C	Complex	SUCCINATE-DEHYDROGENASE-UBIQUINONE-RXN	YER065C	Individual	ISOCIT-CLEAV-RXN	Adjacent
YJR148W	Individual	BRANCHED-CHAINAMINOTRANSFERILEU-RXN	YNL009W	Individual	ISOCITDEH-RXN	Adjacent
YLR027C	Individual	ASPAMINOTRANS-RXN	YHR074W	Individual	NAD-SYNTH-GLN-RXN	Adjacent
YHR208W	Individual	BRANCHED-CHAINAMINOTRANSFERLEU-RXN	YDL066W	Individual	ISOCITDEH-RXN	Adjacent
YER090W	Complex	ANTHRANSYN-RXN	YHR208W	Individual	BRANCHED-CHAINAMINOTRANSFERVAL-RXN	Adjacent
YPR191W	Complex	RXN3O-168	YEL024W	Complex	RXN3O-168	Same
YGR155W	Individual	CYSTATHIONINE-BETA-SYNTHASE-RXN	YMR296C	Individual	SERINE-C-PALMITOYLTRANSFERASE-RXN	Adjacent
YGR087C	Complex	RXN3O-4133	YJR016C	Individual	DIHYDROXYISOVALDEHYDRAT-RXN	Adjacent
YBR041W	Individual	ACYLCOASYN-RXN	YER015W	Individual	ACYLCOASYN-RXN	Same
YHR001W	Complex	RXN3O-168	YFR033C	Complex	RXN3O-168	Same
YOL066C	Individual	RXN3O-164	YBR153W	Individual	RXN3O-110	Adjacent
YMR217W	Individual	GMP-SYN-GLUT-RXN	YJL071W	Individual	N-ACETYLTRANSFER-RXN	Adjacent
YGR061C	Individual	FGAMSYN-RXN	YJL130C	Individual	CARBPSYN-RXN	Adjacent
YKL182W	Individual	MALONYL-COA-ACP-TRANSACYL-RXN	YKL182W	Individual	RXN3O-8214	Adjacent
YBL045C	Complex	RXN3O-168	YHR001W	Complex	1.10.2.2-RXN	Adjacent
YPL231W	Individual	RXN-9527	YPL231W	Individual	3-OXOACYL-ACP-SYNTH-BASE-RXN	Adjacent
YJL134W	Individual	RXN3O-504	YBR183W	Individual	CERAMIDASE-YEAST-RXN	Adjacent
YDL171C	Individual	GLUTAMATE-SYNTHASE-NADH-RXN	YNR033W	Individual	PABASYN-RXN	Adjacent
YMR217W	Individual	GMP-SYN-GLUT-RXN	YNR033W	Individual	PABASYN-RXN	Adjacent
YCL009C	Complex	ACETOLACTSYN-RXN	YGR087C	Complex	RXN-6161	Adjacent
G3O-60	Individual	RXN3O-364	YBR036C	Individual	RXN3O-257	Adjacent
YIL116W	Individual	HISTAMINOTRANS-RXN	YLR089C	Individual	ALANINE-AMINOTRANSFERASE-RXN	Adjacent
YDR353W	Individual	THIOREDOXIN-REDUCT-NADPH-RXN	YGR180C	Complex	UDPREDUCT-RXN	Adjacent
YJL101C	Individual	GLUTCYSLIG-RXN	YGL202W	Individual	PHEAMINOTRANS-RXN	Adjacent
YKL211C	Complex	ANTHRANSYN-RXN	YDR300C	Individual	GLUTKIN-RXN	Adjacent
YGL205W	Individual	ACYL-COA-OXIDASE-RXN	YIL009W	Individual	ACYLCOASYN-RXN	Adjacent
YFL018C	Complex	2OXOGLUTARATEDEH-RXN	YGL202W	Individual	PHEAMINOTRANS-RXN	Adjacent
G3O-84	Individual	ADCLY-RXN	YGR087C	Complex	RXN-6161	Adjacent
YLR299W	Individual	RXN-6601	YDL080C	Complex	RXN-6622	Adjacent
YER070W	Complex	GDPREDUCT-RXN	YJL026W	Complex	UDPREDUCT-RXN	Adjacent
YOL049W	Individual	GLUTATHIONE-SYN-RXN	YEL046C	Individual	THREONINE-ALDOLASE-RXN	Adjacent
YDR001C	Individual	TREHALA-RXN	YGL253W	Individual	R81-RXN	Adjacent
YLR038C	Complex	CYTOCHROME-C-OXIDASE-RXN	YBL045C	Complex	1.10.2.2-RXN	Adjacent
YJR148W	Individual	BRANCHED-CHAINAMINOTRANSFERILEU-RXN	YJL130C	Individual	CARBPSYN-RXN	Adjacent
G3O-4124	Individual	PHOSPHATIDATE-PHOSPHATASE-RXN	YOR245C	Individual	DIACYLGLYCEROL-O-ACYLTRANSFERASE-RXN	Adjacent
YML042W	Individual	RXN3O-37	YML042W	Individual	CARNITINE-O-ACETYLTRANSFERASE-RXN	Adjacent
YGR155W	Individual	CYSTATHIONINE-BETA-SYNTHASE-RXN	YER026C	Individual	PHOSPHASERSYN-RXN	Adjacent
YGR019W	Individual	GABATRANSAM-RXN	YDR300C	Individual	GLUTKIN-RXN	Adjacent
YMR062C	Individual	GLUTAMATE-N-ACETYLTRANSFERASE-RXN	YJL130C	Individual	CARBPSYN-RXN	Adjacent
YHR208W	Individual	BRANCHED-CHAINAMINOTRANSFERVAL-RXN	YGL202W	Individual	TYRAMINOTRANS-RXN	Adjacent
YLR240W	Individual	1-PHOSPHATIDYLINOSITOL-3-KINASE-RXN	YBR036C	Individual	RXN3O-257	Adjacent
YHR208W	Individual	BRANCHED-CHAINAMINOTRANSFERILEU-RXN	YOR241W	Individual	RXN3O-22	Adjacent
YHR018C	Individual	ARGSUCCINLYA-RXN	YDR178W	Complex	SUCCINATE-DEHYDROGENASE-UBIQUINONE-RXN	Adjacent
YCL064C	Individual	4.3.1.17-RXN	YER090W	Complex	ANTHRANSYN-RXN	Adjacent
YML120C	Individual	RXN3O-165	YHR001W	Complex	RXN3O-168	Adjacent
YBR020W	Individual	GALACTOKIN-RXN	YBR018C	Individual	GALACTURIDYLYLTRANS-RXN	Adjacent
YLR438W	Individual	ORNITHINE-GLU-AMINOTRANSFORASE-RXN	YHR208W	Individual	BRANCHED-CHAINAMINOTRANSFERVAL-RXN	Adjacent
YJR148W	Individual	BRANCHED-CHAINAMINOTRANSFERLEU-RXN	YNR033W	Individual	PABASYN-RXN	Adjacent
YML106W	Individual	OROPRIBTRANS-RXN	YKL216W	Individual	DIHYDROOROTATE-DEHYDROGENASE-RXN	Adjacent
YJL166W	Complex	1.10.2.2-RXN	YEL024W	Complex	1.10.2.2-RXN	Same
YBR218C	Individual	PYRUVATE-CARBOXYLASE-RXN	YMR108W	Complex	ACETOOHBUTSYN-RXN	Adjacent
YNL219C	Individual	RXN3O-259	YPL227C	Individual	2.4.1.117-RXN	Adjacent
YLL041C	Complex	SUCCINATE-DEHYDROGENASE-UBIQUINONE-RXN	YPL262W	Individual	FUMHYDR-RXN	Adjacent
YIR031C	Individual	MALSYN-RXN	YDL182W	Individual	HOMOCITRATE-SYNTHASE-RXN	Adjacent
YDL067C	Complex	CYTOCHROME-C-OXIDASE-RXN	YMR256C	Complex	CYTOCHROME-C-OXIDASE-RXN	Same
G3O-32	Individual	RXN3O-347	G3O-37	Individual	RXN3O-143	Adjacent
YGL202W	Individual	TRYPTOPHAN-AMINOTRANSFERASE-RXN	YLR174W	Individual	ISOCITDEH-RXN	Adjacent
YOR236W	Individual	DIHYDROFOLATEREDUCT-RXN	YFL018C	Complex	GCVMULTI-RXN	Adjacent
YLR180W	Individual	S-ADENMETSYN-RXN	YML008C	Individual	RXN3O-178	Adjacent
YBR248C	Individual	GLUTAMIDOTRANS-RXN	YKL104C	Individual	L-GLN-FRUCT-6-P-AMINOTRANS-RXN	Adjacent
YLL041C	Complex	SUCC-FUM-OXRED-UBI-RXN	YKL141W	Complex	SUCC-FUM-OXRED-UBI-RXN	Same
YLR158C	Individual	ASPARAGHYD-RXN	YOL058W	Individual	ARGSUCCINSYN-RXN	Adjacent
YOR241W	Individual	RXN3O-681	YGR019W	Individual	GABATRANSAM-RXN	Adjacent
YMR105C	Individual	PHOSPHOGLUCMUT-RXN	YKL035W	Individual	GLUC1PURIDYLTRANS-RXN	Adjacent
YOL086C	Individual	RXN3O-1298	YPL061W	Individual	ALDEHYDE-DEHYDROGENASE-NADP+-RXN	Adjacent
YDL067C	Complex	CYTOCHROME-C-OXIDASE-RXN	YBL045C	Complex	RXN3O-168	Adjacent
G3O-142	Individual	R147-RXN	YGR267C	Individual	GTP-CYCLOHYDRO-I-RXN	Adjacent
YLR089C	Individual	ALANINE-AMINOTRANSFERASE-RXN	YJR109C	Complex	CARBPSYN-RXN	Adjacent
YLR153C	Individual	ACETATE--COA-LIGASE-RXN	YAR035W	Individual	CARNITINE-O-ACETYLTRANSFERASE-RXN	Adjacent
YFR019W	Individual	2.7.1.150-RXN	G3O-75	Individual	RXN3O-364	Adjacent
YLR438W	Individual	ORNITHINE-GLU-AMINOTRANSFORASE-RXN	YDL182W	Individual	HOMOCITRATE-SYNTHASE-RXN	Adjacent
YDR399W	Individual	HYPOXANPRIBOSYLTRAN-RXN	YFR047C	Individual	QUINOPRIBOTRANS-RXN	Adjacent
YGL202W	Individual	PHEAMINOTRANS-RXN	YHR074W	Individual	NAD-SYNTH-GLN-RXN	Adjacent
YGR204W	Individual	METHENYLTHFCYCLOHYDRO-RXN	YDR408C	Individual	GART-RXN	Adjacent
YAL062W	Individual	GLUTDEHYD-RXN	YJR109C	Complex	CARBPSYN-RXN	Adjacent
G3O-4124	Individual	PHOSPHATIDATE-PHOSPHATASE-RXN	YBR029C	Individual	CDPDIGLYSYN-RXN	Adjacent
Q0045	Complex	CYTOCHROME-C-OXIDASE-RXN	Q0105	Complex	1.10.2.2-RXN	Adjacent
YJR103W	Individual	CTPSYN-RXN	YLR089C	Individual	ALANINE-AMINOTRANSFERASE-RXN	Adjacent
YJL200C	Individual	ACONITATEDEHYDR-RXN	YLR304C	Individual	ACONITATEHYDR-RXN	Adjacent
YGR204W	Individual	METHYLENETHFDEHYDROG-NADP-RXN	YDR019C	Individual	GCVT-RXN	Adjacent
YHR037W	Individual	PYRROLINECARBDEHYDROG-RXN	YLR089C	Individual	ALANINE-AMINOTRANSFERASE-RXN	Adjacent
YJR148W	Individual	BRANCHED-CHAINAMINOTRANSFERILEU-RXN	YLR027C	Individual	ASPAMINOTRANS-RXN	Adjacent
YNR033W	Individual	PABASYN-RXN	YHR074W	Individual	NAD-SYNTH-GLN-RXN	Adjacent
YLR044C	Complex	RXN0-2022	YLR044C	Complex	RXN-6161	Adjacent
YGL234W	Individual	GLYRIBONUCSYN-RXN	YMR189W	Complex	GCVMULTI-RXN	Adjacent
Q0250	Complex	CYTOCHROME-C-OXIDASE-RXN	Q0105	Complex	RXN3O-168	Adjacent
YBR003W	Individual	TRANS-PENTAPRENYLTRANSFERASE-RXN	YJL167W	Individual	GPPSYN-RXN	Adjacent
YOR221C	Individual	MALONYL-COA-ACP-TRANSACYL-RXN	YPL231W	Individual	3-OXOACYL-ACP-SYNTH-BASE-RXN	Adjacent
YKL182W	Individual	MALONYL-COA-ACP-TRANSACYL-RXN	YPL231W	Individual	RXN-9516	Adjacent
YMR062C	Individual	GLUTAMATE-N-ACETYLTRANSFERASE-RXN	YKL104C	Individual	L-GLN-FRUCT-6-P-AMINOTRANS-RXN	Adjacent
YLR355C	Individual	ACETOLACTREDUCTOISOM-RXN	YJR016C	Individual	DIHYDROXYISOVALDEHYDRAT-RXN	Adjacent
YJR148W	Individual	BRANCHED-CHAINAMINOTRANSFERLEU-RXN	YIR034C	Individual	1.5.1.7-RXN	Adjacent
YKL067W	Individual	DGDPKIN-RXN	YIL066C	Complex	GDPREDUCT-RXN	Adjacent
YBR019C	Individual	UDPGLUCEPIM-RXN	YBR018C	Individual	GALACTURIDYLYLTRANS-RXN	Adjacent
YPL262W	Individual	FUMHYDR-RXN	YKL085W	Complex	MALATE-DEH-RXN	Adjacent
YDR399W	Individual	HYPOXANPRIBOSYLTRAN-RXN	YOL061W	Individual	PRPPSYN-RXN	Adjacent
YER070W	Complex	GDPREDUCT-RXN	YJL026W	Complex	CDPREDUCT-RXN	Adjacent
YHR208W	Individual	BRANCHED-CHAINAMINOTRANSFERILEU-RXN	YOR241W	Individual	RXN3O-681	Adjacent
YOR241W	Individual	RXN0-2921	YKL104C	Individual	L-GLN-FRUCT-6-P-AMINOTRANS-RXN	Adjacent
YBR036C	Individual	PHOSPHATIDYLINOSITOL-BISPHOSPHATASE-RXN	YBR036C	Individual	RXN3O-257	Adjacent
YOR347C	Individual	PEPDEPHOS-RXN	YLR134W	Complex	RXN-6161	Adjacent
YIL125W	Complex	2OXOGLUTDECARB-RXN	YIL125W	Complex	2OXOGLUTARATEDEH-RXN	Adjacent
YJL026W	Complex	UDPREDUCT-RXN	YJR057W	Individual	RXN3O-39	Adjacent
YNL104C	Individual	2-ISOPROPYLMALATESYN-RXN	YJR016C	Individual	DIHYDROXYISOVALDEHYDRAT-RXN	Adjacent
G3O-137	Individual	ARYLFORMAMIDASE-RXN	YGR204W	Individual	FORMATETHFLIG-RXN	Adjacent
YHR051W	Complex	CYTOCHROME-C-OXIDASE-RXN	YGR183C	Complex	1.10.2.2-RXN	Adjacent
YHR208W	Individual	BRANCHED-CHAINAMINOTRANSFERILEU-RXN	YNL009W	Individual	ISOCITDEH-RXN	Adjacent
YDL168W	Individual	RXN3O-4109	YDL080C	Complex	RXN3O-4108	Adjacent
YLR359W	Individual	AMPSYN-RXN	YDR178W	Complex	SUCCINATE-DEHYDROGENASE-UBIQUINONE-RXN	Adjacent
YDR300C	Individual	GLUTKIN-RXN	YKL106W	Individual	ASPAMINOTRANS-RXN	Adjacent
YGL125W	Individual	1.5.1.20-RXN	YDR019C	Complex	GCVMULTI-RXN	Adjacent
G3O-91	Individual	RXN3O-248	G3O-70	Individual	RXN3O-248	Same
YML126C	Individual	HYDROXYMETHYLGLUTARYL-COA-SYNTHASE-RXN	YER024W	Individual	CARNITINE-O-ACETYLTRANSFERASE-RXN	Adjacent
YJL137C	Individual	GLYCOGENIN-GLUCOSYLTRANSFERASE-RXN	YKL035W	Individual	GLUC1PURIDYLTRANS-RXN	Adjacent
YBR244W	Individual	GLUTATHIONE-PEROXIDASE-RXN	YDR272W	Individual	GLYOXII-RXN	Adjacent
YNL052W	Complex	CYTOCHROME-C-OXIDASE-RXN	YGR183C	Complex	1.10.2.2-RXN	Adjacent
YMR272C	Individual	RXN3O-4042	YBR183W	Individual	CERAMIDASE-YEAST-RXN	Adjacent
YIL125W	Complex	2OXOGLUTDECARB-RXN	YLR089C	Individual	ALANINE-AMINOTRANSFERASE-RXN	Adjacent
YOL061W	Individual	PRPPSYN-RXN	YJR133W	Individual	XANPRIBOSYLTRAN-RXN	Adjacent
YBR249C	Individual	DAHPSYN-RXN	YKR097W	Individual	PEPCARBOXYKIN-RXN	Adjacent
YAL054C	Individual	ACETATE--COA-LIGASE-RXN	YDL131W	Individual	HOMOCITRATE-SYNTHASE-RXN	Adjacent
YLR160C	Individual	ASPARAGHYD-RXN	YLR155C	Individual	ASPARAGHYD-RXN	Same
YJL071W	Individual	N-ACETYLTRANSFER-RXN	YLR089C	Individual	ALANINE-AMINOTRANSFERASE-RXN	Adjacent
YOR374W	Individual	RXN3O-274	YLR044C	Complex	RXN3O-470	Adjacent
YPR160W	Individual	GLYCOPHOSPHORYL-RXN	YKL035W	Individual	GLUC1PURIDYLTRANS-RXN	Adjacent
YOR241W	Individual	RXN3O-681	YPR035W	Individual	GLUTAMINESYN-RXN	Adjacent
YPL057C	Complex	ACETYL-COA-CARBOXYLTRANSFER-RXN	YPL028W	Individual	ACETYL-COA-ACETYLTRANSFER-RXN	Adjacent
YDR148C	Complex	2OXOGLUTARATEDEH-RXN	YOR136W	Complex	ISOCITRATE-DEHYDROGENASE-NAD+-RXN	Adjacent
YLR153C	Individual	ACETATE--COA-LIGASE-RXN	YER073W	Individual	RXN3O-274	Adjacent
YOR202W	Individual	IMIDPHOSDEHYD-RXN	YIL116W	Individual	HISTAMINOTRANS-RXN	Adjacent
YOR347C	Individual	PEPDEPHOS-RXN	YHR137W	Individual	RXN3O-4114	Adjacent
YPL231W	Individual	RXN-9535	YER061C	Individual	3-OXOACYL-ACP-SYNTH-BASE-RXN	Adjacent
YHR208W	Individual	BRANCHED-CHAINAMINOTRANSFERILEU-RXN	YPR035W	Individual	GLUTAMINESYN-RXN	Adjacent
YIL116W	Individual	HISTAMINOTRANS-RXN	YPR145W	Individual	ASNSYNB-RXN	Adjacent
YDL182W	Individual	HOMOCITRATE-SYNTHASE-RXN	YGR019W	Individual	GABATRANSAM-RXN	Adjacent
YHR208W	Individual	BRANCHED-CHAINAMINOTRANSFERVAL-RXN	YOR375C	Individual	GLUTDEHYD-RXN	Adjacent
YPR026W	Individual	TREHALA-RXN	YFR053C	Individual	R81-RXN	Adjacent
YGL009C	Individual	3-ISOPROPYLMALISOM-RXN	YCL018W	Individual	3-ISOPROPYLMALDEHYDROG-RXN	Adjacent
YBR218C	Individual	PYRUVATE-CARBOXYLASE-RXN	YGR087C	Complex	RXN-6161	Adjacent
YMR300C	Individual	PRPPAMIDOTRANS-RXN	YOR241W	Individual	RXN0-2921	Adjacent
YIL083C	Individual	P-PANTOCYSLIG-RXN	YOR054C	Individual	P-PANTOCYSDECARB-RXN	Adjacent
YBL039C	Individual	CTPSYN-RXN	YJR148W	Individual	BRANCHED-CHAINAMINOTRANSFERLEU-RXN	Adjacent
YBL039C	Individual	CTPSYN-RXN	YHL012W	Individual	GLUC1PURIDYLTRANS-RXN	Adjacent
YOR171C	Individual	RXN3O-458	YPL087W	Individual	CERAMIDASE-YEAST-RXN	Adjacent
YDR050C	Individual	TRIOSEPISOMERIZATION-RXN	YBR117C	Individual	1TRANSKETO-RXN	Adjacent
YJR103W	Individual	CTPSYN-RXN	YOR184W	Individual	PSERTRANSAM-RXN	Adjacent
YGR155W	Individual	CYSTATHIONINE-BETA-SYNTHASE-RXN	YER091C	Individual	HOMOCYSMET-RXN	Adjacent
YGR087C	Complex	RXN0-2022	YLR089C	Individual	ALANINE-AMINOTRANSFERASE-RXN	Adjacent
YJR057W	Individual	DTMPKI-RXN	YKL067W	Individual	DTDPKIN-RXN	Adjacent
YLR153C	Individual	ACETATE--COA-LIGASE-RXN	YDL131W	Individual	HOMOCITRATE-SYNTHASE-RXN	Adjacent
YDL067C	Complex	CYTOCHROME-C-OXIDASE-RXN	YNL052W	Complex	CYTOCHROME-C-OXIDASE-RXN	Same
YHR208W	Individual	BRANCHED-CHAINAMINOTRANSFERLEU-RXN	YCL018W	Individual	3-ISOPROPYLMALDEHYDROG-RXN	Adjacent
YBL039C	Individual	CTPSYN-RXN	YMR062C	Individual	GLUTAMATE-N-ACETYLTRANSFERASE-RXN	Adjacent
YML126C	Individual	HYDROXYMETHYLGLUTARYL-COA-SYNTHASE-RXN	YMR062C	Individual	N-ACETYLTRANSFER-RXN	Adjacent
YGR256W	Individual	6PGLUCONDEHYDROG-RXN	YHR163W	Individual	6PGLUCONOLACT-RXN	Adjacent
YLR044C	Complex	RXN3O-4133	YJR016C	Individual	DIHYDROXYISOVALDEHYDRAT-RXN	Adjacent
YPL231W	Individual	3-OXOACYL-ACP-SYNTH-RXN	YKL182W	Individual	RXN3O-9780	Adjacent
YDR441C	Individual	ADENPRIBOSYLTRAN-RXN	YML022W	Individual	ADENPRIBOSYLTRAN-RXN	Same
YKL067W	Individual	DCDPKIN-RXN	YER070W	Complex	CDPREDUCT-RXN	Adjacent
YJL045W	Complex	SUCC-FUM-OXRED-UBI-RXN	G3O-102	Complex	RXN3O-168	Adjacent
YLR438W	Individual	ORNITHINE-GLU-AMINOTRANSFORASE-RXN	YLR089C	Individual	ALANINE-AMINOTRANSFERASE-RXN	Adjacent
YLR359W	Individual	AICARSYN-RXN	YLR359W	Individual	AMPSYN-RXN	Adjacent
YKL141W	Complex	SUCC-FUM-OXRED-UBI-RXN	YDR529C	Complex	RXN3O-168	Adjacent
YGR157W	Individual	2.1.1.17-RXN	YOL096C	Individual	2.1.1.114-RXN	Adjacent
YDL067C	Complex	CYTOCHROME-C-OXIDASE-RXN	Q0275	Complex	CYTOCHROME-C-OXIDASE-RXN	Same
YIL116W	Individual	HISTAMINOTRANS-RXN	YOR375C	Individual	GLUTDEHYD-RXN	Adjacent
YMR108W	Complex	ACETOLACTSYN-RXN	YKL211C	Complex	ANTHRANSYN-RXN	Adjacent
YPR145W	Individual	ASNSYNB-RXN	YLR089C	Individual	ALANINE-AMINOTRANSFERASE-RXN	Adjacent
YKL141W	Complex	SUCC-FUM-OXRED-UBI-RXN	YBR006W	Individual	SUCCSEMIALDDEHYDROG-RXN	Adjacent
YJL137C	Individual	RXN-7667	YKR058W	Individual	RXN-7667	Same
YIL125W	Complex	2OXOGLUTARATEDEH-RXN	YOL140W	Individual	ACETYLORNTRANSAM-RXN	Adjacent
YGL202W	Individual	PHEAMINOTRANS-DEG-RXN	YOL140W	Individual	ACETYLORNTRANSAM-RXN	Adjacent
YMR300C	Individual	PRPPAMIDOTRANS-RXN	YER090W	Complex	ANTHRANSYN-RXN	Adjacent
YGR087C	Complex	RXN0-2022	YMR170C	Individual	ALDHDEHYDROG-RXN	Adjacent
YMR113W	Individual	DIHYDROFOLATESYNTH-RXN	YKL104C	Individual	L-GLN-FRUCT-6-P-AMINOTRANS-RXN	Adjacent
YKL152C	Individual	3PGAREARR-RXN	YCR012W	Individual	PHOSGLYPHOS-RXN	Adjacent
YOR184W	Individual	PSERTRANSAM-RXN	YOR241W	Individual	RXN3O-681	Adjacent
YMR189W	Individual	GCVP-RXN	YDL080C	Complex	RXN-6622	Adjacent
YGR180C	Complex	ADPREDUCT-RXN	YJL026W	Complex	UDPREDUCT-RXN	Adjacent
YJR103W	Individual	CTPSYN-RXN	YBR248C	Individual	GLUTAMIDOTRANS-RXN	Adjacent
YLL041C	Complex	SUCCINATE-DEHYDROGENASE-UBIQUINONE-RXN	Q0105	Complex	1.10.2.2-RXN	Adjacent
YEL046C	Individual	THREONINE-ALDOLASE-RXN	YCL064C	Individual	THREDEHYD2-RXN	Adjacent
YBR176W	Individual	3-CH3-2-OXOBUTANOATE-OH-CH3-XFER-RXN	YBR084W	Individual	METHYLENETHFDEHYDROG-NADP-RXN	Adjacent
YOL052C	Individual	SAMDECARB-RXN	YOL096C	Individual	2.1.1.114-RXN	Adjacent
YOR142W	Complex	SUCCCOASYN-RXN	YLL041C	Complex	SUCC-FUM-OXRED-UBI-RXN	Adjacent
YIL116W	Individual	HISTAMINOTRANS-RXN	YOR241W	Individual	RXN0-2921	Adjacent
YKL181W	Individual	PRPPSYN-RXN	YOR095C	Individual	RIB5PISOM-RXN	Adjacent
YKL182W	Complex	FATTY-ACYL-COA-SYNTHASE-RXN	YPL057C	Complex	ACETYL-COA-CARBOXYLTRANSFER-RXN	Adjacent
YIR031C	Individual	MALSYN-RXN	YNL277W	Individual	HOMOSERINE-O-ACETYLTRANSFERASE-RXN	Adjacent
YLR089C	Individual	ALANINE-AMINOTRANSFERASE-RXN	YOL140W	Individual	ACETYLORNTRANSAM-RXN	Adjacent
YKL211C	Complex	ANTHRANSYN-RXN	YJR109C	Complex	CARBPSYN-RXN	Adjacent
YKL141W	Complex	SUCC-FUM-OXRED-UBI-RXN	YPL262W	Individual	FUMHYDR-RXN	Adjacent
YOL096C	Individual	RXN3O-102	YHR001W	Complex	RXN3O-168	Adjacent
YLR044C	Complex	RXN0-2022	YEL046C	Individual	THREONINE-ALDOLASE-RXN	Adjacent
YDL215C	Individual	GLUTAMATE-DEHYDROGENASE-RXN	YGL202W	Individual	TRYPTOPHAN-AMINOTRANSFERASE-RXN	Adjacent
YLR157C	Individual	ASPARAGHYD-RXN	YOL058W	Individual	ARGSUCCINSYN-RXN	Adjacent
YMR083W	Individual	RXN3O-4109	YOL086C	Individual	RXN3O-4109	Same
YJL121C	Individual	RIBULP3EPIM-RXN	YPR074C	Individual	2TRANSKETO-RXN	Adjacent
YJR103W	Individual	CTPSYN-RXN	YMR250W	Individual	GLUTDECARBOX-RXN	Adjacent
YIL043C	Individual	CYTOCHROME-B5-REDUCTASE-RXN	YGL055W	Individual	1.14.19.1-RXN	Adjacent
YFL017C	Individual	GLUCOSAMINEPNACETYLTRANS-RXN	YNL277W	Individual	HOMOSERINE-O-ACETYLTRANSFERASE-RXN	Adjacent
YLR438W	Individual	ORNITHINE-GLU-AMINOTRANSFORASE-RXN	YJR148W	Individual	BRANCHED-CHAINAMINOTRANSFERILEU-RXN	Adjacent
YGL202W	Individual	TYRAMINOTRANS-RXN	YJR109C	Complex	CARBPSYN-RXN	Adjacent
YOR136W	Complex	ISOCITRATE-DEHYDROGENASE-NAD+-RXN	YOL140W	Individual	ACETYLORNTRANSAM-RXN	Adjacent
YFR053C	Individual	FRUCTOKINASE-RXN	YER003C	Individual	MANNPISOM-RXN	Adjacent
YLR438W	Individual	ORNITHINE-GLU-AMINOTRANSFORASE-RXN	YMR300C	Individual	PRPPAMIDOTRANS-RXN	Adjacent
YLL041C	Complex	SUCC-FUM-OXRED-UBI-RXN	Q0105	Complex	RXN3O-168	Adjacent
YIL125W	Complex	2OXOGLUTARATEDEH-RXN	YDL182W	Individual	HOMOCITRATE-SYNTHASE-RXN	Adjacent
YHR208W	Individual	BRANCHED-CHAINAMINOTRANSFERLEU-RXN	YDL171C	Individual	GLUTAMATE-SYNTHASE-NADH-RXN	Adjacent
YBR248C	Individual	GLUTAMIDOTRANS-RXN	YGR061C	Individual	FGAMSYN-RXN	Adjacent
YBR218C	Individual	PYRUVATE-CARBOXYLASE-RXN	YER090W	Complex	ANTHRANSYN-RXN	Adjacent
YGL062W	Individual	PYRUVATE-CARBOXYLASE-RXN	YCL009C	Complex	ACETOOHBUTSYN-RXN	Adjacent
YPL111W	Individual	ARGINASE-RXN	YIR032C	Individual	UREIDOGLYCOLATE-LYASE-RXN	Adjacent
YOR375C	Individual	GLUTDEHYD-RXN	YKL104C	Individual	L-GLN-FRUCT-6-P-AMINOTRANS-RXN	Adjacent
YPL028W	Individual	ACETYL-COA-ACETYLTRANSFER-RXN	YER024W	Individual	CARNITINE-O-ACETYLTRANSFERASE-RXN	Adjacent
YMR303C	Individual	RXN3O-4109	YOL086C	Individual	RXN3O-4109	Same
YKL181W	Individual	PRPPSYN-RXN	YER099C	Individual	PRPPSYN-RXN	Same
YDR019C	Individual	GCVT-RXN	YGL125W	Individual	1.5.1.20-RXN	Adjacent
YNL071W	Individual	RXN0-1133	YDL131W	Individual	HOMOCITRATE-SYNTHASE-RXN	Adjacent
YML022W	Individual	ADENPRIBOSYLTRAN-RXN	YMR300C	Individual	PRPPAMIDOTRANS-RXN	Adjacent
YMR105C	Individual	PHOSPHOGLUCMUT-RXN	YBR196C	Individual	PGLUCISOM-RXN	Adjacent
YHR037W	Individual	PYRROLINECARBDEHYDROG-RXN	YGL202W	Individual	PHEAMINOTRANS-DEG-RXN	Adjacent
YKR067W	Individual	GLYCEROL-3-P-ACYLTRANSFER-RXN	YIL124W	Individual	RXN3O-1070	Adjacent
YCL004W	Individual	PHOSPHAGLYPSYN-RXN	YHR123W	Individual	ETHANOLAMINEPHOSPHOTRANSFERASE-RXN	Adjacent
YCL040W	Individual	GLUCOKIN-RXN	YFR053C	Individual	R81-RXN	Adjacent
YIL083C	Individual	P-PANTOCYSLIG-RXN	YJL101C	Individual	GLUTCYSLIG-RXN	Adjacent
YAL038W	Individual	PEPDEPHOS-RXN	YER178W	Individual	PYRUVATEDECARB-RXN	Adjacent
YCL064C	Individual	4.3.1.17-RXN	YKL211C	Complex	ANTHRANSYN-RXN	Adjacent
YKL067W	Individual	DADPKIN-RXN	YGR180C	Complex	ADPREDUCT-RXN	Adjacent
YFR047C	Individual	QUINOPRIBOTRANS-RXN	YJR133W	Individual	XANPRIBOSYLTRAN-RXN	Adjacent
YJR103W	Individual	CTPSYN-RXN	YGR124W	Individual	ASNSYNB-RXN	Adjacent
YCL064C	Individual	4.3.1.17-RXN	YMR108W	Complex	ACETOLACTSYN-RXN	Adjacent
YMR189W	Individual	GCVP-RXN	YFL018C	Complex	GCVMULTI-RXN	Adjacent
YOR241W	Individual	RXN3O-22	YHR208W	Individual	BRANCHED-CHAINAMINOTRANSFERVAL-RXN	Adjacent
YDL022W	Individual	1.1.1.8-RXN	YCL004W	Individual	PHOSPHAGLYPSYN-RXN	Adjacent
YBR145W	Individual	RXN3O-163	YLR044C	Complex	RXN3O-156	Adjacent
YLR089C	Individual	ALANINE-AMINOTRANSFERASE-RXN	YOR375C	Individual	GLUTDEHYD-RXN	Adjacent
YML120C	Individual	RXN3O-664	G3O-102	Complex	1.10.2.2-RXN	Adjacent
YGR157W	Individual	2.1.1.17-RXN	YGR170W	Individual	PHOSPHASERDECARB-RXN	Adjacent
YER015W	Individual	ACYLCOASYN-RXN	YIL009W	Individual	ACYLCOASYN-RXN	Same
Q0275	Complex	CYTOCHROME-C-OXIDASE-RXN	YGR183C	Complex	1.10.2.2-RXN	Adjacent
YLR303W	Individual	ACETYLHOMOSER-CYS-RXN	YER091C	Individual	HOMOCYSMET-RXN	Adjacent
YDL022W	Individual	1.1.1.8-RXN	G3O-4104	Individual	GLYCEROL-3-P-ACYLTRANSFER-RXN	Adjacent
YMR108W	Complex	ACETOOHBUTSYN-RXN	YER178W	Individual	PYRUVATEDECARB-RXN	Adjacent
YHR137W	Individual	RXN3O-4157	YKL029C	Individual	MALIC-NAD-RXN	Adjacent
YBL033C	Individual	GTP-CYCLOHYDRO-II-RXN	YHR007C	Individual	RXN3O-130	Adjacent
YFL030W	Individual	ALANINE--GLYOXYLATE-AMINOTRANSFERASE-RXN	G3O-84	Individual	ADCLY-RXN	Adjacent
YOR241W	Individual	RXN0-2921	YGL202W	Individual	PHEAMINOTRANS-RXN	Adjacent
YGR240C	Complex	6PFRUCTPHOS-RXN	YBR196C	Individual	PGLUCISOM-RXN	Adjacent
YLR180W	Individual	S-ADENMETSYN-RXN	YOL096C	Individual	2.1.1.114-RXN	Adjacent
YCR005C	Individual	CITSYN-RXN	YDL078C	Complex	MALATE-DEH-RXN	Adjacent
YIR034C	Individual	1.5.1.7-RXN	YKL106W	Individual	ASPAMINOTRANS-RXN	Adjacent
YKL181W	Individual	PRPPSYN-RXN	YML022W	Individual	ADENPRIBOSYLTRAN-RXN	Adjacent
YKR067W	Individual	RXN3O-5279	YDR050C	Individual	TRIOSEPISOMERIZATION-RXN	Adjacent
YPL231W	Individual	RXN-9527	YER061C	Individual	3-OXOACYL-ACP-SYNTH-BASE-RXN	Adjacent
YLR231C	Individual	3-HYDROXY-KYNURENINASE-RXN	YBL098W	Individual	KYNURENINE-3-MONOOXYGENASE-RXN	Adjacent
YLR299W	Individual	RXN-6601	YGL202W	Individual	R15-RXN	Adjacent
YOR209C	Individual	NICOTINATEPRIBOSYLTRANS-RXN	YJR133W	Individual	XANPRIBOSYLTRAN-RXN	Adjacent
YMR250W	Individual	GLUTDECARBOX-RXN	YPR035W	Individual	GLUTAMINESYN-RXN	Adjacent
YIR031C	Individual	MALSYN-RXN	YPR001W	Individual	CITSYN-RXN	Adjacent
YMR303C	Individual	RXN3O-217	YBR145W	Individual	RXN3O-217	Same
YLR258W	Individual	RXN-7668	YFR015C	Individual	GLYCOGEN-STARCH-SYNTHASE-RXN	Adjacent
YHR137W	Individual	RXN3O-4114	YGL184C	Individual	CYSTATHIONINE-BETA-LYASE-RXN	Adjacent
YBR018C	Individual	GALACTURIDYLYLTRANS-RXN	YJL137C	Individual	RXN-7667	Adjacent
YBR176W	Individual	3-CH3-2-OXOBUTANOATE-OH-CH3-XFER-RXN	YHR063C	Individual	2-DEHYDROPANTOATE-REDUCT-RXN	Adjacent
YNR050C	Individual	RXN3O-127	YBR248C	Individual	GLUTAMIDOTRANS-RXN	Adjacent
YKL104C	Individual	L-GLN-FRUCT-6-P-AMINOTRANS-RXN	YHR074W	Individual	NAD-SYNTH-GLN-RXN	Adjacent
YDL131W	Individual	HOMOCITRATE-SYNTHASE-RXN	YKL182W	Individual	ACP-S-ACETYLTRANSFER-RXN	Adjacent
YMR169C	Individual	3-PROPANAL-DEHYDROGENASE-RXN	YMR170C	Individual	3-PROPANAL-DEHYDROGENASE-RXN	Same
YNL052W	Complex	CYTOCHROME-C-OXIDASE-RXN	YDR529C	Complex	RXN3O-168	Adjacent
YBR038W	Individual	CHITIN-SYNTHASE-RXN	YLR307W	Individual	CHITIN-DEACETYLASE-RXN	Adjacent
YIL116W	Individual	HISTAMINOTRANS-RXN	YOR241W	Individual	FOLYLPOLYGLUTAMATESYNTH-RXN	Adjacent
YML042W	Individual	CARNITINE-O-ACETYLTRANSFERASE-RXN	YNL277W	Individual	HOMOSERINE-O-ACETYLTRANSFERASE-RXN	Adjacent
YMR062C	Individual	GLUTAMATE-N-ACETYLTRANSFERASE-RXN	YKL184W	Individual	ORNDECARBOX-RXN	Adjacent
YCR005C	Individual	CITSYN-RXN	YAR035W	Individual	CARNITINE-O-ACETYLTRANSFERASE-RXN	Adjacent
YMR189W	Individual	GCVP-RXN	YEL046C	Individual	THREONINE-ALDOLASE-RXN	Adjacent
YLR395C	Complex	CYTOCHROME-C-OXIDASE-RXN	YEL024W	Complex	1.10.2.2-RXN	Adjacent
YHR137W	Individual	RXN3O-4157	YKL211C	Complex	ANTHRANSYN-RXN	Adjacent
YLR304C	Individual	ACONITATEDEHYDR-RXN	YCR005C	Individual	CITSYN-RXN	Adjacent
YMR189W	Individual	GCVP-RXN	YOL049W	Individual	GLUTATHIONE-SYN-RXN	Adjacent
YFL018C	Complex	GCVMULTI-RXN	YMR189W	Complex	GCVMULTI-RXN	Same
YAL054C	Individual	ACETATE--COA-LIGASE-RXN	YAR035W	Individual	CARNITINE-O-ACETYLTRANSFERASE-RXN	Adjacent
YOR142W	Complex	SUCCCOASYN-RXN	YBR006W	Individual	SUCCSEMIALDDEHYDROG-RXN	Adjacent
YPR001W	Individual	CITSYN-RXN	YKL106W	Individual	ASPAMINOTRANS-RXN	Adjacent
YPL231W	Individual	RXN-9539	YPL231W	Individual	RXN-9531	Adjacent
YNL220W	Individual	ADENYLOSUCCINATE-SYNTHASE-RXN	YLR359W	Individual	AMPSYN-RXN	Adjacent
YLR134W	Complex	RXN3O-470	YMR083W	Individual	RXN3O-1298	Adjacent
YDL215C	Individual	GLUTAMATE-DEHYDROGENASE-RXN	YFL018C	Complex	2OXOGLUTARATEDEH-RXN	Adjacent
YBR218C	Individual	PYRUVATE-CARBOXYLASE-RXN	G3O-84	Individual	ADCLY-RXN	Adjacent
YDR072C	Individual	RXN3O-680	YKL004W	Individual	RXN3O-581	Adjacent
YPR035W	Individual	GLUTAMINESYN-RXN	YOL140W	Individual	ACETYLORNTRANSAM-RXN	Adjacent
YIL066C	Complex	UDPREDUCT-RXN	YGR180C	Complex	CDPREDUCT-RXN	Adjacent
YHR208W	Individual	BRANCHED-CHAINAMINOTRANSFERVAL-RXN	YJL130C	Individual	CARBPSYN-RXN	Adjacent
YHR208W	Individual	BRANCHED-CHAINAMINOTRANSFERILEU-RXN	YOR303W	Complex	CARBPSYN-RXN	Adjacent
YDR050C	Individual	TRIOSEPISOMERIZATION-RXN	YLR354C	Individual	TRANSALDOL-RXN	Adjacent
YGR087C	Complex	RXN3O-470	YLR134W	Complex	RXN-6161	Adjacent
YLR260W	Individual	SPHINGANINE-KINASE-RXN	YOR171C	Individual	SPHINGANINE-KINASE-RXN	Same
YLR134W	Complex	RXN0-2022	YGL184C	Individual	CYSTATHIONINE-BETA-LYASE-RXN	Adjacent
YMR256C	Complex	CYTOCHROME-C-OXIDASE-RXN	YJL166W	Complex	RXN3O-168	Adjacent
YNR050C	Individual	RXN3O-127	YJR148W	Individual	BRANCHED-CHAINAMINOTRANSFERVAL-RXN	Adjacent
YOR375C	Individual	GLUTDEHYD-RXN	YKL106W	Individual	ASPAMINOTRANS-RXN	Adjacent
G3O-32	Individual	RXN3O-347	G3O-37	Individual	RXN3O-258	Adjacent
YLR134W	Complex	RXN3O-470	YBR145W	Individual	RXN3O-1298	Adjacent
YDR127W	Individual	SHIKIMATE-5-DEHYDROGENASE-RXN	YDR127W	Individual	3-DEHYDROQUINATE-DEHYDRATASE-RXN	Adjacent
YGR010W	Individual	2.7.7.1-RXN	YLR328W	Individual	2.7.7.1-RXN	Same
YAL038W	Individual	PEPDEPHOS-RXN	YKL029C	Individual	MALIC-NAD-RXN	Adjacent
YDL103C	Individual	NAG1P-URIDYLTRANS-RXN	YNL192W	Individual	CHITIN-SYNTHASE-RXN	Adjacent
YBR019C	Individual	UDPGLUCEPIM-RXN	YKR058W	Individual	GLYCOGENIN-GLUCOSYLTRANSFERASE-RXN	Adjacent
YMR250W	Individual	GLUTDECARBOX-RXN	YOR241W	Individual	FORMYLTHFGLUSYNTH-RXN	Adjacent
YOR221C	Individual	MALONYL-COA-ACP-TRANSACYL-RXN	YPL231W	Individual	3-OXOACYL-ACP-SYNTH-RXN	Adjacent
YMR083W	Individual	RXN3O-4109	YBR145W	Individual	RXN3O-4109	Same
YHR018C	Individual	ARGSUCCINLYA-RXN	YKL148C	Complex	SUCC-FUM-OXRED-UBI-RXN	Adjacent
YML110C	Individual	RXN3O-54	YOL096C	Individual	2.1.1.114-RXN	Adjacent
YDL067C	Complex	CYTOCHROME-C-OXIDASE-RXN	YDR529C	Complex	RXN3O-168	Adjacent
YNL104C	Individual	2-ISOPROPYLMALATESYN-RXN	YNL071W	Individual	RXN0-1133	Adjacent
YDR529C	Complex	RXN3O-168	YEL024W	Complex	1.10.2.2-RXN	Adjacent
YOR375C	Individual	GLUTDEHYD-RXN	YOR303W	Complex	CARBPSYN-RXN	Adjacent
YGL202W	Individual	PHEAMINOTRANS-DEG-RXN	YMR113W	Individual	DIHYDROFOLATESYNTH-RXN	Adjacent
YGL026C	Individual	TRYPSYN-RXN	YDR062W	Individual	SERINE-C-PALMITOYLTRANSFERASE-RXN	Adjacent
YOR241W	Individual	RXN3O-681	YJR148W	Individual	BRANCHED-CHAINAMINOTRANSFERVAL-RXN	Adjacent
YGR204W	Individual	FORMATETHFLIG-RXN	G3O-163	Complex	GCVMULTI-RXN	Adjacent
YJR148W	Individual	BRANCHED-CHAINAMINOTRANSFERLEU-RXN	YPR035W	Individual	GLUTAMINESYN-RXN	Adjacent
YKL141W	Complex	SUCCINATE-DEHYDROGENASE-UBIQUINONE-RXN	YFR033C	Complex	1.10.2.2-RXN	Adjacent
YLR089C	Individual	ALANINE-AMINOTRANSFERASE-RXN	YLR134W	Complex	RXN-6161	Adjacent
YIL066C	Complex	ADPREDUCT-RXN	YGR180C	Complex	CDPREDUCT-RXN	Adjacent
YKR067W	Individual	RXN3O-5279	G3O-4104	Individual	GLYCEROL-3-P-ACYLTRANSFER-RXN	Adjacent
YNL104C	Individual	2-ISOPROPYLMALATESYN-RXN	YAR035W	Individual	CARNITINE-O-ACETYLTRANSFERASE-RXN	Adjacent
YJR103W	Individual	CTPSYN-RXN	YGR019W	Individual	GABATRANSAM-RXN	Adjacent
YOR388C	Individual	FORMATEDEHYDROG-RXN	YGR204W	Individual	FORMATETHFLIG-RXN	Adjacent
YPL231W	Complex	FATTY-ACYL-COA-SYNTHASE-RXN	YOR108W	Individual	2-ISOPROPYLMALATESYN-RXN	Adjacent
YDL171C	Individual	GLUTAMATE-SYNTHASE-NADH-RXN	YOR375C	Individual	GLUTDEHYD-RXN	Adjacent
YDR001C	Individual	TREHALA-RXN	YIL099W	Individual	3.2.1.3-RXN	Adjacent
YHR025W	Individual	HOMOSERKIN-RXN	YCR053W	Individual	THRESYN-RXN	Adjacent
YLR100W	Individual	RXN66-319	YGL001C	Individual	RXN66-318	Adjacent
YNR050C	Individual	RXN3O-127	YGL202W	Individual	TRYPTOPHAN-AMINOTRANSFERASE-RXN	Adjacent
YKL182W	Complex	FATTY-ACYL-COA-SYNTHASE-RXN	YCR034W	Individual	RXN-7697	Adjacent
YHR208W	Individual	BRANCHED-CHAINAMINOTRANSFERLEU-RXN	YKL211C	Complex	ANTHRANSYN-RXN	Adjacent
YBR248C	Individual	GLUTAMIDOTRANS-RXN	YGL202W	Individual	TRYPTOPHAN-AMINOTRANSFERASE-RXN	Adjacent
YJR148W	Individual	BRANCHED-CHAINAMINOTRANSFERILEU-RXN	YJR148W	Individual	BRANCHED-CHAINAMINOTRANSFERLEU-RXN	Adjacent
YOR241W	Individual	RXN3O-22	YKL211C	Complex	ANTHRANSYN-RXN	Adjacent
YHR208W	Individual	BRANCHED-CHAINAMINOTRANSFERLEU-RXN	YLR027C	Individual	ASPAMINOTRANS-RXN	Adjacent
YER090W	Complex	ANTHRANSYN-RXN	YGR061C	Individual	FGAMSYN-RXN	Adjacent
YPL028W	Individual	ACETYL-COA-ACETYLTRANSFER-RXN	YPR001W	Individual	CITSYN-RXN	Adjacent
YOR236W	Individual	DIHYDROFOLATEREDUCT-RXN	YMR189W	Complex	GCVMULTI-RXN	Adjacent
YHR037W	Individual	PYRROLINECARBDEHYDROG-RXN	YJR148W	Individual	BRANCHED-CHAINAMINOTRANSFERVAL-RXN	Adjacent
YDL215C	Individual	GLUTAMATE-DEHYDROGENASE-RXN	YMR300C	Individual	PRPPAMIDOTRANS-RXN	Adjacent
YJR148W	Individual	BRANCHED-CHAINAMINOTRANSFERLEU-RXN	YNR050C	Individual	RXN3O-127	Adjacent
YKL182W	Individual	RXN3O-9780	YKL182W	Individual	RXN3O-9430	Adjacent
YLL041C	Complex	SUCC-FUM-OXRED-UBI-RXN	YDR178W	Complex	SUCCINATE-DEHYDROGENASE-UBIQUINONE-RXN	Adjacent
YPL231W	Complex	FATTY-ACYL-COA-SYNTHASE-RXN	YCR005C	Individual	CITSYN-RXN	Adjacent
YMR108W	Complex	ACETOLACTSYN-RXN	YLR044C	Complex	RXN-6161	Adjacent
YDL215C	Individual	GLUTAMATE-DEHYDROGENASE-RXN	YLR089C	Individual	ALANINE-AMINOTRANSFERASE-RXN	Adjacent
YMR113W	Individual	DIHYDROFOLATESYNTH-RXN	YAL062W	Individual	GLUTDEHYD-RXN	Adjacent
YBR218C	Individual	PYRUVATE-CARBOXYLASE-RXN	YGR087C	Complex	RXN0-2022	Adjacent
YCL030C	Individual	HISTCYCLOHYD-RXN	YIL020C	Individual	PRIBFAICARPISOM-RXN	Adjacent
YOL052C	Individual	SAMDECARB-RXN	YDR502C	Individual	S-ADENMETSYN-RXN	Adjacent
YKL067W	Individual	CDPKIN-RXN	YER070W	Complex	CDPREDUCT-RXN	Adjacent
YLR438W	Individual	ORNITHINE-GLU-AMINOTRANSFORASE-RXN	YOR241W	Individual	FOLYLPOLYGLUTAMATESYNTH-RXN	Adjacent
YDL215C	Individual	GLUTAMATE-DEHYDROGENASE-RXN	YKL211C	Complex	ANTHRANSYN-RXN	Adjacent
YLR438W	Individual	ORNITHINE-GLU-AMINOTRANSFORASE-RXN	YBR248C	Individual	GLUTAMIDOTRANS-RXN	Adjacent
YLR153C	Individual	ACETATE--COA-LIGASE-RXN	YNL117W	Individual	MALSYN-RXN	Adjacent
YGL026C	Individual	TRYPSYN-RXN	YMR296C	Individual	SERINE-C-PALMITOYLTRANSFERASE-RXN	Adjacent
YGR087C	Complex	RXN3O-156	YLR134W	Complex	RXN3O-156	Same
YKL211C	Complex	ANTHRANSYN-RXN	YMR113W	Individual	DIHYDROFOLATESYNTH-RXN	Adjacent
YBL068W	Individual	PRPPSYN-RXN	YOL061W	Individual	PRPPSYN-RXN	Same
YPL231W	Complex	FATTY-ACYL-COA-SYNTHASE-RXN	YML042W	Individual	RXN3O-37	Adjacent
YDR148C	Complex	DIHYDLIPSUCCTRANS-RXN	YDR232W	Individual	5-AMINOLEVULINIC-ACID-SYNTHASE-RXN	Adjacent
YGR060W	Individual	RXN66-316	YGR060W	Individual	RXN66-317	Adjacent
YGR019W	Individual	GABATRANSAM-RXN	YOR303W	Complex	CARBPSYN-RXN	Adjacent
YDL182W	Individual	HOMOCITRATE-SYNTHASE-RXN	YGL202W	Individual	PHEAMINOTRANS-RXN	Adjacent
YHR001W	Complex	RXN3O-168	YDR529C	Complex	RXN3O-168	Same
YHR137W	Individual	RXN3O-4114	YLR089C	Individual	ALANINE-AMINOTRANSFERASE-RXN	Adjacent
YIL160C	Individual	KETOACYLCOATHIOL-RXN	YJL071W	Individual	N-ACETYLTRANSFER-RXN	Adjacent
YHR018C	Individual	ARGSUCCINLYA-RXN	YDR178W	Complex	SUCC-FUM-OXRED-UBI-RXN	Adjacent
YIL116W	Individual	HISTAMINOTRANS-RXN	YOR184W	Individual	PSERTRANSAM-RXN	Adjacent
YMR108W	Complex	ACETOOHBUTSYN-RXN	YER178W	Individual	RXN0-1134	Adjacent
YAR015W	Individual	SAICARSYN-RXN	YOL058W	Individual	ARGSUCCINSYN-RXN	Adjacent
G3O-4124	Individual	PHOSPHATIDATE-PHOSPHATASE-RXN	YHR123W	Individual	ETHANOLAMINEPHOSPHOTRANSFERASE-RXN	Adjacent
YOR184W	Individual	PSERTRANSAM-RXN	YPR145W	Individual	ASNSYNB-RXN	Adjacent
YPR145W	Individual	ASNSYNB-RXN	YDR300C	Individual	GLUTKIN-RXN	Adjacent
YJR148W	Individual	BRANCHED-CHAINAMINOTRANSFERLEU-RXN	YMR217W	Individual	GMP-SYN-GLUT-RXN	Adjacent
YJL045W	Complex	SUCC-FUM-OXRED-UBI-RXN	YKL148C	Complex	SUCC-FUM-OXRED-UBI-RXN	Same
YMR105C	Individual	PHOSPHOGLUCMUT-RXN	YBR018C	Individual	GALACTURIDYLYLTRANS-RXN	Adjacent
YJR148W	Individual	BRANCHED-CHAINAMINOTRANSFERLEU-RXN	YKL104C	Individual	L-GLN-FRUCT-6-P-AMINOTRANS-RXN	Adjacent
YIL125W	Complex	2OXOGLUTARATEDEH-RXN	YDL066W	Individual	ISOCITDEH-RXN	Adjacent
YBR018C	Individual	GALACTURIDYLYLTRANS-RXN	YPR160W	Individual	GLYCOPHOSPHORYL-RXN	Adjacent
YDL215C	Individual	GLUTAMATE-DEHYDROGENASE-RXN	YMR062C	Individual	N-ACETYLTRANSFER-RXN	Adjacent
YGR010W	Individual	NICONUCADENYLYLTRAN-RXN	G3O-4113	Individual	RXN3O-32	Adjacent
YOR176W	Individual	PROTOHEMEFERROCHELAT-RXN	G3O-105	Individual	SIROHEME-FERROCHELAT-RXN	Adjacent
YIL116W	Individual	HISTAMINOTRANS-RXN	YIR034C	Individual	1.5.1.7-RXN	Adjacent
YFL018C	Complex	GCVMULTI-RXN	YDR019C	Complex	GCVMULTI-RXN	Same
YER061C	Individual	3-OXOACYL-ACP-SYNTH-RXN	YPL231W	Individual	RXN-9535	Adjacent
YLR028C	Individual	AICARTRANSFORM-RXN	G3O-163	Complex	GCVMULTI-RXN	Adjacent
YIL116W	Individual	HISTAMINOTRANS-RXN	YDL066W	Individual	ISOCITDEH-RXN	Adjacent
YDL215C	Individual	GLUTAMATE-DEHYDROGENASE-RXN	YDL182W	Individual	HOMOCITRATE-SYNTHASE-RXN	Adjacent
YDL131W	Individual	HOMOCITRATE-SYNTHASE-RXN	YKL106W	Individual	ASPAMINOTRANS-RXN	Adjacent
YMR105C	Individual	PHOSPHOGLUCMUT-RXN	YJL153C	Complex	MYO-INOSITOL-1-PHOSPHATE-SYNTHASE-RXN	Adjacent
YHR037W	Individual	PYRROLINECARBDEHYDROG-RXN	YOR375C	Individual	GLUTDEHYD-RXN	Adjacent
YLL041C	Complex	SUCC-FUM-OXRED-UBI-RXN	YPR191W	Complex	RXN3O-168	Adjacent
YJL068C	Individual	S-FORMYLGLUTATHIONE-HYDROLASE-RXN	YDR272W	Individual	GLYOXII-RXN	Adjacent
YLR134W	Complex	RXN3O-156	YNL316C	Individual	PREPHENATEDEHYDRAT-RXN	Adjacent
YER024W	Individual	CARNITINE-O-ACETYLTRANSFERASE-RXN	YNL277W	Individual	HOMOSERINE-O-ACETYLTRANSFERASE-RXN	Adjacent
YHR208W	Individual	BRANCHED-CHAINAMINOTRANSFERLEU-RXN	YGL202W	Individual	PHEAMINOTRANS-RXN	Adjacent
YJL045W	Complex	SUCCINATE-DEHYDROGENASE-UBIQUINONE-RXN	YPL262W	Individual	FUMHYDR-RXN	Adjacent
YKL182W	Individual	MALONYL-COA-ACP-TRANSACYL-RXN	YKL182W	Individual	ACP-S-ACETYLTRANSFER-RXN	Adjacent
YGR087C	Complex	RXN-6161	YKL029C	Individual	MALIC-NAD-RXN	Adjacent
YMR303C	Individual	RXN3O-163	YDR380W	Complex	RXN3O-156	Adjacent
YDL080C	Complex	RXN3O-4116	YJR016C	Individual	DIHYDROXYMETVALDEHYDRAT-RXN	Adjacent
YOR108W	Individual	2-ISOPROPYLMALATESYN-RXN	YNL071W	Individual	RXN0-1133	Adjacent
YLR038C	Complex	CYTOCHROME-C-OXIDASE-RXN	YPR191W	Complex	RXN3O-168	Adjacent
YJL137C	Individual	RXN-7667	YHL012W	Individual	GLUC1PURIDYLTRANS-RXN	Adjacent
YFL030W	Individual	ALANINE--GLYOXYLATE-AMINOTRANSFERASE-RXN	YNL117W	Individual	MALSYN-RXN	Adjacent
YPL231W	Individual	RXN-9535	YPL231W	Individual	RXN3O-1803	Adjacent
Q0105	Complex	RXN3O-168	YPR191W	Complex	RXN3O-168	Same
YMR083W	Individual	RXN3O-4109	YMR303C	Individual	RXN3O-4109	Same
YCL009C	Complex	ACETOOHBUTSYN-RXN	YBR221C	Individual	PYRUVATEDECARB-RXN	Adjacent
YDR232W	Individual	5-AMINOLEVULINIC-ACID-SYNTHASE-RXN	G3O-163	Complex	GCVMULTI-RXN	Adjacent
YGR155W	Individual	CYSTATHIONINE-BETA-SYNTHASE-RXN	YLR058C	Individual	GLYOHMETRANS-RXN	Adjacent
YGL191W	Complex	CYTOCHROME-C-OXIDASE-RXN	YPR191W	Complex	1.10.2.2-RXN	Adjacent
G3O-60	Individual	RXN3O-364	G3O-60	Individual	RXN3O-248	Adjacent
YOR374W	Individual	RXN3O-274	YGR087C	Complex	RXN-6161	Adjacent
YNL104C	Individual	2-ISOPROPYLMALATESYN-RXN	YMR062C	Individual	N-ACETYLTRANSFER-RXN	Adjacent
YFR015C	Individual	GLYCOGEN-STARCH-SYNTHASE-RXN	YKL035W	Individual	GLUC1PURIDYLTRANS-RXN	Adjacent
YJL134W	Individual	RXN3O-504	YMR298W	Complex	RXN3O-328	Adjacent
YMR250W	Individual	GLUTDECARBOX-RXN	YNR033W	Individual	PABASYN-RXN	Adjacent
YLR044C	Complex	RXN3O-156	YDR380W	Complex	RXN3O-156	Same
YLR153C	Individual	ACETATE--COA-LIGASE-RXN	YJL071W	Individual	N-ACETYLTRANSFER-RXN	Adjacent
YEL021W	Individual	OROTPDECARB-RXN	YNR012W	Individual	URIDINEKIN-RXN	Adjacent
YBR126C	Individual	TREHALOSE6PSYN-RXN	YNL241C	Individual	GLU6PDEHYDROG-RXN	Adjacent
YJL200C	Individual	ACONITATEDEHYDR-RXN	YLR304C	Individual	ACONITATEDEHYDR-RXN	Same
YHR137W	Individual	RXN3O-4112	YLR044C	Complex	RXN3O-156	Adjacent
YFR015C	Individual	RXN-7668	YKR058W	Individual	RXN-7667	Adjacent
YIL145C	Individual	PANTOATE-BETA-ALANINE-LIG-RXN	YMR169C	Individual	3-PROPANAL-DEHYDROGENASE-RXN	Adjacent
YHL003C	Complex	RXN3O-328	YKL008C	Complex	RXN3O-328	Same
YDL067C	Complex	CYTOCHROME-C-OXIDASE-RXN	YBL045C	Complex	1.10.2.2-RXN	Adjacent
YCL004W	Individual	PHOSPHAGLYPSYN-RXN	G3O-4104	Individual	GLYCEROL-3-P-ACYLTRANSFER-RXN	Adjacent
YHR208W	Individual	BRANCHED-CHAINAMINOTRANSFERLEU-RXN	YNL009W	Individual	ISOCITDEH-RXN	Adjacent
YHL011C	Individual	PRPPSYN-RXN	YDR354W	Individual	PRTRANS-RXN	Adjacent
YDR019C	Individual	GCVT-RXN	YFL018C	Complex	GCVMULTI-RXN	Adjacent
YIR031C	Individual	MALSYN-RXN	YPL262W	Individual	FUMHYDR-RXN	Adjacent
YHL011C	Individual	PRPPSYN-RXN	YPR074C	Individual	1TRANSKETO-RXN	Adjacent
YGR192C	Individual	GAPOXNPHOSPHN-RXN	YBR117C	Individual	1TRANSKETO-RXN	Adjacent
YML106W	Individual	OROPRIBTRANS-RXN	YOR209C	Individual	NICOTINATEPRIBOSYLTRANS-RXN	Adjacent
YIL066C	Complex	GDPREDUCT-RXN	YHR106W	Individual	THIOREDOXIN-REDUCT-NADPH-RXN	Adjacent
YGL202W	Individual	PHEAMINOTRANS-DEG-RXN	YDR300C	Individual	GLUTKIN-RXN	Adjacent
YNL220W	Individual	ADENYLOSUCCINATE-SYNTHASE-RXN	YER052C	Individual	ASPARTATEKIN-RXN	Adjacent
YLL060C	Individual	GSHTRAN-RXN	YIR038C	Individual	GSHTRAN-RXN	Same
YHR037W	Individual	PYRROLINECARBDEHYDROG-RXN	YGL202W	Individual	PHEAMINOTRANS-RXN	Adjacent
YBR145W	Individual	RXN3O-217	YOL086C	Individual	RXN3O-217	Same
YDL168W	Individual	RXN3O-4109	YOL086C	Individual	RXN3O-4109	Same
YJL045W	Complex	SUCCINATE-DEHYDROGENASE-UBIQUINONE-RXN	YJL166W	Complex	1.10.2.2-RXN	Adjacent
YPL231W	Individual	RXN-9516	YPL231W	Individual	3-OXOACYL-ACP-SYNTH-BASE-RXN	Adjacent
YLR044C	Complex	RXN0-2022	YHR137W	Individual	RXN3O-4157	Adjacent
YMR108W	Complex	ACETOOHBUTSYN-RXN	YER086W	Individual	THREDEHYD-RXN	Adjacent
YLL041C	Complex	SUCC-FUM-OXRED-UBI-RXN	YPL262W	Individual	FUMHYDR-RXN	Adjacent
YKL141W	Complex	SUCCINATE-DEHYDROGENASE-UBIQUINONE-RXN	YJL166W	Complex	1.10.2.2-RXN	Adjacent
YGR087C	Complex	RXN0-2022	YLR044C	Complex	RXN3O-470	Adjacent
YKR053C	Individual	RXN3O-504	YPL087W	Individual	CERAMIDASE-YEAST-RXN	Adjacent
YLR038C	Complex	CYTOCHROME-C-OXIDASE-RXN	YHR001W	Complex	RXN3O-168	Adjacent
YGR183C	Complex	RXN3O-168	YGR183C	Complex	1.10.2.2-RXN	Adjacent
YMR108W	Complex	ACETOOHBUTSYN-RXN	YBR221C	Individual	PYRUVATEDECARB-RXN	Adjacent
YKL211C	Complex	ANTHRANSYN-RXN	YHR074W	Individual	NAD-SYNTH-GLN-RXN	Adjacent
YDL055C	Individual	MANNPGUANYLTRANGDP-RXN	YPR183W	Individual	2.4.1.83-RXN	Adjacent
YJR148W	Individual	BRANCHED-CHAINAMINOTRANSFERLEU-RXN	YDL171C	Individual	GLUTAMATE-SYNTHASE-NADH-RXN	Adjacent
YBL039C	Individual	CTPSYN-RXN	YOL140W	Individual	ACETYLORNTRANSAM-RXN	Adjacent
YCL064C	Individual	4.3.1.17-RXN	YMR296C	Individual	SERINE-C-PALMITOYLTRANSFERASE-RXN	Adjacent
YKL148C	Complex	SUCC-FUM-OXRED-UBI-RXN	YFR033C	Complex	RXN3O-168	Adjacent
YPL231W	Complex	FATTY-ACYL-COA-SYNTHASE-RXN	G3O-4104	Individual	GLYCEROL-3-P-ACYLTRANSFER-RXN	Adjacent
G3O-24	Individual	RXN-7184	G3O-24	Individual	RXN-4941	Adjacent
YJR148W	Individual	BRANCHED-CHAINAMINOTRANSFERILEU-RXN	YNR033W	Individual	PABASYN-RXN	Adjacent
YIL083C	Individual	P-PANTOCYSLIG-RXN	YPR113W	Individual	2.7.8.11-RXN	Adjacent
YJL166W	Complex	RXN3O-168	YHR001W	Complex	1.10.2.2-RXN	Adjacent
YMR300C	Individual	PRPPAMIDOTRANS-RXN	YMR250W	Individual	GLUTDECARBOX-RXN	Adjacent
YKR067W	Individual	RXN3O-5279	YKR067W	Individual	GLYCEROL-3-P-ACYLTRANSFER-RXN	Adjacent
YLR027C	Individual	ASPAMINOTRANS-RXN	YKL106W	Individual	ASPAMINOTRANS-RXN	Same
YDR178W	Complex	SUCCINATE-DEHYDROGENASE-UBIQUINONE-RXN	YFR033C	Complex	1.10.2.2-RXN	Adjacent
YAL054C	Individual	ACETATE--COA-LIGASE-RXN	YIR031C	Individual	MALSYN-RXN	Adjacent
YJL130C	Individual	ASPCARBTRANS-RXN	YKL106W	Individual	ASPAMINOTRANS-RXN	Adjacent
YLR231C	Individual	3-HYDROXY-KYNURENINASE-RXN	YLR089C	Individual	ALANINE-AMINOTRANSFERASE-RXN	Adjacent
G3O-70	Individual	RXN3O-364	G3O-60	Individual	RXN3O-257	Adjacent
YKL182W	Complex	FATTY-ACYL-COA-SYNTHASE-RXN	YNL277W	Individual	HOMOSERINE-O-ACETYLTRANSFERASE-RXN	Adjacent
G3O-85	Individual	PHOSPHATIDYLINOSITOL-BISPHOSPHATASE-RXN	G3O-356	Individual	1-PHOSPHATIDYLINOSITOL-KINASE-RXN	Adjacent
YBR018C	Individual	GALACTURIDYLYLTRANS-RXN	YKL035W	Individual	GLUC1PURIDYLTRANS-RXN	Adjacent
YPL231W	Individual	3-OXOACYL-ACP-SYNTH-RXN	YPL231W	Individual	RXN-9527	Adjacent
YOR241W	Individual	RXN3O-681	YMR113W	Individual	DIHYDROFOLATESYNTH-RXN	Adjacent
YIL160C	Individual	KETOACYLCOATHIOL-RXN	YPL057C	Individual	RXN-7697	Adjacent
YOL096C	Individual	RXN3O-102	YJR073C	Individual	RXN3O-348	Adjacent
YIL162W	Individual	3.2.1.26-RXN	YFR053C	Individual	FRUCTOKINASE-RXN	Adjacent
YPR035W	Individual	GLUTAMINESYN-RXN	YOR375C	Individual	GLUTDEHYD-RXN	Adjacent
YHR208W	Individual	BRANCHED-CHAINAMINOTRANSFERILEU-RXN	YDR148C	Complex	2OXOGLUTARATEDEH-RXN	Adjacent
YBR196C	Individual	PGLUCISOM-RXN	YGL253W	Individual	R81-RXN	Adjacent
YJR148W	Individual	BRANCHED-CHAINAMINOTRANSFERVAL-RXN	YLR174W	Individual	ISOCITDEH-RXN	Adjacent
YPR145W	Individual	ASNSYNB-RXN	YER052C	Individual	ASPARTATEKIN-RXN	Adjacent
YGL187C	Complex	CYTOCHROME-C-OXIDASE-RXN	Q0045	Complex	CYTOCHROME-C-OXIDASE-RXN	Same
YOL061W	Individual	PRPPSYN-RXN	YML022W	Individual	ADENPRIBOSYLTRAN-RXN	Adjacent
YJR103W	Individual	CTPSYN-RXN	YGL202W	Individual	TYRAMINOTRANS-RXN	Adjacent
YLR038C	Complex	CYTOCHROME-C-OXIDASE-RXN	G3O-102	Complex	RXN3O-168	Adjacent
YLR438W	Individual	ORNITHINE-GLU-AMINOTRANSFORASE-RXN	YOR241W	Individual	RXN0-2921	Adjacent
YOR074C	Complex	THYMIDYLATESYN-RXN	YMR189W	Complex	GCVMULTI-RXN	Adjacent
YDR399W	Individual	GUANPRIBOSYLTRAN-RXN	YFR047C	Individual	QUINOPRIBOTRANS-RXN	Adjacent
YBR243C	Individual	2.7.8.15-RXN	YNL219C	Individual	RXN3O-3	Adjacent
YPL231W	Individual	RXN-9523	YPL231W	Individual	RXN3O-1803	Adjacent
YDR297W	Individual	RXN3O-1380	YLR260W	Individual	RXN3O-458	Adjacent
YBL039C	Individual	CTPSYN-RXN	YDR300C	Individual	GLUTKIN-RXN	Adjacent
YMR083W	Individual	RXN3O-163	YLR044C	Complex	RXN3O-156	Adjacent
YDL022W	Individual	1.1.1.8-RXN	YHL032C	Individual	GLYCEROL-KIN-RXN	Adjacent
YJL026W	Complex	GDPREDUCT-RXN	YGR180C	Complex	CDPREDUCT-RXN	Adjacent
YDR127W	Individual	2.5.1.19-RXN	YOR347C	Individual	PEPDEPHOS-RXN	Adjacent
YCR005C	Individual	CITSYN-RXN	YLR027C	Individual	ASPAMINOTRANS-RXN	Adjacent
Q0250	Complex	CYTOCHROME-C-OXIDASE-RXN	Q0275	Complex	CYTOCHROME-C-OXIDASE-RXN	Same
YGR019W	Individual	GABATRANSAM-RXN	YHR074W	Individual	NAD-SYNTH-GLN-RXN	Adjacent
YIR031C	Individual	MALSYN-RXN	YKL029C	Individual	MALIC-NAD-RXN	Adjacent
YKL182W	Individual	RXN3O-9780	YMR296C	Individual	SERINE-C-PALMITOYLTRANSFERASE-RXN	Adjacent
YOL052C	Individual	SAMDECARB-RXN	YJR073C	Individual	RXN3O-348	Adjacent
YOR108W	Individual	2-ISOPROPYLMALATESYN-RXN	YML042W	Individual	CARNITINE-O-ACETYLTRANSFERASE-RXN	Adjacent
YER090W	Complex	ANTHRANSYN-RXN	YJL101C	Individual	GLUTCYSLIG-RXN	Adjacent
YIL066C	Complex	UDPREDUCT-RXN	YJR057W	Individual	RXN3O-39	Adjacent
YLR134W	Complex	RXN3O-470	YAL060W	Complex	ACETOINDEHYDROG-RXN	Adjacent
YOR136W	Complex	ISOCITRATE-DEHYDROGENASE-NAD+-RXN	YIR034C	Individual	1.5.1.7-RXN	Adjacent
YER090W	Complex	ANTHRANSYN-RXN	YGL202W	Individual	TRYPTOPHAN-AMINOTRANSFERASE-RXN	Adjacent
YFR019W	Individual	2.7.1.150-RXN	G3O-70	Individual	RXN3O-248	Adjacent
YIL116W	Individual	HISTAMINOTRANS-RXN	YJL130C	Individual	CARBPSYN-RXN	Adjacent
YJR148W	Individual	BRANCHED-CHAINAMINOTRANSFERILEU-RXN	YLR174W	Individual	ISOCITDEH-RXN	Adjacent
YHR037W	Individual	PYRROLINECARBDEHYDROG-RXN	YHR208W	Individual	BRANCHED-CHAINAMINOTRANSFERILEU-RXN	Adjacent
YDR035W	Individual	DAHPSYN-RXN	YPR074C	Individual	2TRANSKETO-RXN	Adjacent
YOR347C	Individual	PEPDEPHOS-RXN	YFL030W	Individual	ALANINE--GLYOXYLATE-AMINOTRANSFERASE-RXN	Adjacent
YDR178W	Complex	SUCC-FUM-OXRED-UBI-RXN	YKL141W	Complex	SUCC-FUM-OXRED-UBI-RXN	Same
YPL057C	Complex	ACETYL-COA-CARBOXYLTRANSFER-RXN	YML042W	Individual	CARNITINE-O-ACETYLTRANSFERASE-RXN	Adjacent
YHR051W	Complex	CYTOCHROME-C-OXIDASE-RXN	YFR033C	Complex	RXN3O-168	Adjacent
YOL061W	Individual	PRPPSYN-RXN	YBR117C	Individual	1TRANSKETO-RXN	Adjacent
G3O-75	Individual	RXN3O-364	YBR036C	Individual	RXN3O-257	Adjacent
YOR375C	Individual	GLUTDEHYD-RXN	YGL202W	Individual	PHEAMINOTRANS-RXN	Adjacent
YML004C	Individual	GLYOXI-RXN	YIR037W	Individual	GLUTATHIONE-PEROXIDASE-RXN	Adjacent
YHR001W	Complex	RXN3O-168	YJL166W	Complex	1.10.2.2-RXN	Adjacent
YPL231W	Individual	RXN-9527	YPL231W	Individual	RXN-9516	Adjacent
YKR058W	Individual	GLYCOGENIN-GLUCOSYLTRANSFERASE-RXN	YFR015C	Individual	RXN-7668	Adjacent
G3O-356	Individual	RXN3O-379	YBR110W	Individual	2.4.1.142-RXN	Adjacent
YDL131W	Individual	HOMOCITRATE-SYNTHASE-RXN	YOR375C	Individual	GLUTDEHYD-RXN	Adjacent
YLR438W	Individual	ORNITHINE-GLU-AMINOTRANSFORASE-RXN	YKL104C	Individual	L-GLN-FRUCT-6-P-AMINOTRANS-RXN	Adjacent
YIL125W	Complex	2OXOGLUTDECARB-RXN	YOR375C	Individual	GLUTDEHYD-RXN	Adjacent
YIL116W	Individual	HISTAMINOTRANS-RXN	YGL202W	Individual	TYRAMINOTRANS-RXN	Adjacent
YJR148W	Individual	BRANCHED-CHAINAMINOTRANSFERLEU-RXN	YDR380W	Complex	RXN3O-4108	Adjacent
YJL121C	Individual	RIBULP3EPIM-RXN	YGR194C	Individual	XYLULOKIN-RXN	Adjacent
YDL171C	Individual	GLUTAMATE-SYNTHASE-NADH-RXN	YOR241W	Individual	FOLYLPOLYGLUTAMATESYNTH-RXN	Adjacent
G3O-105	Complex	RXN-7607	YLR432W	Individual	IMP-DEHYDROG-RXN	Adjacent
YNR058W	Individual	DAPASYN-RXN	YML110C	Individual	RXN3O-54	Adjacent
YMR246W	Individual	ACYLCOASYN-RXN	YBR041W	Individual	ACYLCOASYN-RXN	Same
YLR395C	Complex	CYTOCHROME-C-OXIDASE-RXN	YNL052W	Complex	CYTOCHROME-C-OXIDASE-RXN	Same
YKL067W	Individual	DADPKIN-RXN	YJL026W	Complex	ADPREDUCT-RXN	Adjacent
YLR160C	Individual	ASPARAGHYD-RXN	YOL058W	Individual	ARGSUCCINSYN-RXN	Adjacent
G3O-84	Individual	ADCLY-RXN	YNR033W	Individual	PABASYN-RXN	Adjacent
YHR137W	Individual	RXN3O-4112	YLR044C	Complex	4.1.1.74-RXN	Adjacent
YLR158C	Individual	ASPARAGHYD-RXN	YLR027C	Individual	ASPAMINOTRANS-RXN	Adjacent
YLR044C	Complex	RXN0-2022	YCL064C	Individual	4.3.1.17-RXN	Adjacent
YHR137W	Individual	RXN3O-4114	YLR134W	Complex	RXN-6161	Adjacent
G3O-70	Individual	PHOSPHATIDYLINOSITOL-BISPHOSPHATASE-RXN	YBR036C	Individual	RXN3O-257	Adjacent
YKL150W	Individual	CYTOCHROME-B5-REDUCTASE-RXN	YGL055W	Individual	RXN3O-1531	Adjacent
Q0105	Complex	RXN3O-168	YGR183C	Complex	RXN3O-168	Same
G3O-60	Individual	RXN3O-364	YBR036C	Individual	RXN3O-364	Same
YLR395C	Complex	CYTOCHROME-C-OXIDASE-RXN	YBL045C	Complex	RXN3O-168	Adjacent
YKL182W	Individual	MALONYL-COA-ACP-TRANSACYL-RXN	YKL182W	Individual	RXN3O-9780	Adjacent
YLR044C	Complex	RXN0-2022	YLR134W	Complex	RXN0-2022	Same
YAL038W	Individual	PEPDEPHOS-RXN	YER090W	Complex	ANTHRANSYN-RXN	Adjacent
YOR241W	Individual	RXN3O-22	YER090W	Complex	ANTHRANSYN-RXN	Adjacent
YLR307W	Individual	CHITIN-DEACETYLASE-RXN	YER073W	Individual	RXN3O-274	Adjacent
YGL202W	Individual	PHEAMINOTRANS-DEG-RXN	YNL009W	Individual	ISOCITDEH-RXN	Adjacent
YIR037W	Individual	GLUTATHIONE-PEROXIDASE-RXN	YPL091W	Individual	GLUTATHIONE-REDUCT-NADPH-RXN	Adjacent
YJR148W	Individual	BRANCHED-CHAINAMINOTRANSFERVAL-RXN	YDR300C	Individual	GLUTKIN-RXN	Adjacent
YHR208W	Individual	BRANCHED-CHAINAMINOTRANSFERILEU-RXN	YGL202W	Individual	TYRAMINOTRANS-RXN	Adjacent
YGL202W	Individual	TRYPTOPHAN-AMINOTRANSFERASE-RXN	YAL062W	Individual	GLUTDEHYD-RXN	Adjacent
YLR044C	Complex	RXN-6161	YGR087C	Complex	RXN-6161	Same
Q0045	Complex	CYTOCHROME-C-OXIDASE-RXN	YMR256C	Complex	CYTOCHROME-C-OXIDASE-RXN	Same
YBR218C	Individual	PYRUVATE-CARBOXYLASE-RXN	YMR207C	Complex	ACETYL-COA-CARBOXYLTRANSFER-RXN	Adjacent
YFL018C	Complex	2OXOGLUTARATEDEH-RXN	YGR019W	Individual	GABATRANSAM-RXN	Adjacent
YPL028W	Individual	ACETYL-COA-ACETYLTRANSFER-RXN	YCR005C	Individual	CITSYN-RXN	Adjacent
YBR218C	Individual	PYRUVATE-CARBOXYLASE-RXN	YLR134W	Complex	RXN-6161	Adjacent
G3O-80	Individual	PHOSPHATIDYLINOSITOL-BISPHOSPHATASE-RXN	G3O-60	Individual	RXN3O-257	Adjacent
YGL037C	Individual	NICOTINAMID-RXN	YLR209C	Individual	RXN3O-205	Adjacent
YHR051W	Complex	CYTOCHROME-C-OXIDASE-RXN	YJL166W	Complex	RXN3O-168	Adjacent
YDR380W	Complex	RXN3O-156	YNL316C	Individual	PREPHENATEDEHYDRAT-RXN	Adjacent
YNL192W	Individual	CHITIN-SYNTHASE-RXN	YLR308W	Individual	CHITIN-DEACETYLASE-RXN	Adjacent
YBR084W	Individual	METHENYLTHFCYCLOHYDRO-RXN	YKR080W	Complex	1.5.1.15-RXN	Adjacent
YDR232W	Individual	5-AMINOLEVULINIC-ACID-SYNTHASE-RXN	YFL018C	Complex	GCVMULTI-RXN	Adjacent
YHR208W	Individual	BRANCHED-CHAINAMINOTRANSFERILEU-RXN	YMR250W	Individual	GLUTDECARBOX-RXN	Adjacent
YLR038C	Complex	CYTOCHROME-C-OXIDASE-RXN	YHR051W	Complex	CYTOCHROME-C-OXIDASE-RXN	Same
YDL022W	Individual	1.1.1.8-RXN	YDR050C	Individual	TRIOSEPISOMERIZATION-RXN	Adjacent
YJL026W	Complex	GDPREDUCT-RXN	YHR106W	Individual	THIOREDOXIN-REDUCT-NADPH-RXN	Adjacent
YDR502C	Individual	RXN-7711	YKR009C	Individual	ENOYL-COA-HYDRAT-RXN	Adjacent
YKR053C	Individual	DHS-PHOSPHATASE-RXN	YJL134W	Individual	DHS-PHOSPHATASE-RXN	Same
YIL116W	Individual	HISTAMINOTRANS-RXN	YKL211C	Complex	ANTHRANSYN-RXN	Adjacent
YOL086C	Individual	RXN3O-4117	YDR380W	Complex	RXN3O-4116	Adjacent
YNL052W	Complex	CYTOCHROME-C-OXIDASE-RXN	YJL166W	Complex	RXN3O-168	Adjacent
YGR019W	Individual	GABATRANSAM-RXN	YGR061C	Individual	FGAMSYN-RXN	Adjacent
YDL131W	Individual	HOMOCITRATE-SYNTHASE-RXN	YIR034C	Individual	1.5.1.7-RXN	Adjacent
YPL023C	Individual	1.5.1.20-RXN	G3O-163	Complex	GCVMULTI-RXN	Adjacent
YMR108W	Complex	ACETOOHBUTSYN-RXN	YER090W	Complex	ANTHRANSYN-RXN	Adjacent
YOR142W	Complex	SUCCCOASYN-RXN	YDR232W	Individual	5-AMINOLEVULINIC-ACID-SYNTHASE-RXN	Adjacent
YPL231W	Complex	FATTY-ACYL-COA-SYNTHASE-RXN	YNL104C	Individual	2-ISOPROPYLMALATESYN-RXN	Adjacent
YJL101C	Individual	GLUTCYSLIG-RXN	YJL130C	Individual	CARBPSYN-RXN	Adjacent
YFL017C	Individual	GLUCOSAMINEPNACETYLTRANS-RXN	YOR108W	Individual	2-ISOPROPYLMALATESYN-RXN	Adjacent
YMR250W	Individual	GLUTDECARBOX-RXN	YAL062W	Individual	GLUTDEHYD-RXN	Adjacent
YER043C	Individual	ADENOSYLHOMOCYSTEINASE-RXN	YLR303W	Individual	ACETYLHOMOSER-CYS-RXN	Adjacent
YGL202W	Individual	TRYPTOPHAN-AMINOTRANSFERASE-RXN	YHR208W	Individual	BRANCHED-CHAINAMINOTRANSFERVAL-RXN	Adjacent
YKL182W	Complex	FATTY-ACYL-COA-SYNTHASE-RXN	YKR067W	Individual	GLYCEROL-3-P-ACYLTRANSFER-RXN	Adjacent
YDL215C	Individual	GLUTAMATE-DEHYDROGENASE-RXN	YER090W	Complex	ANTHRANSYN-RXN	Adjacent
YPR074C	Individual	2TRANSKETO-RXN	YER003C	Individual	MANNPISOM-RXN	Adjacent
YLR258W	Individual	GLYCOGEN-STARCH-SYNTHASE-RXN	YHL012W	Individual	GLUC1PURIDYLTRANS-RXN	Adjacent
YKL148C	Complex	SUCC-FUM-OXRED-UBI-RXN	YJL166W	Complex	RXN3O-168	Adjacent
YKL181W	Individual	PRPPSYN-RXN	YHL011C	Individual	PRPPSYN-RXN	Same
G3O-70	Individual	PHOSPHATIDYLINOSITOL-BISPHOSPHATASE-RXN	YNL267W	Individual	1-PHOSPHATIDYLINOSITOL-KINASE-RXN	Adjacent
YML106W	Individual	OROPRIBTRANS-RXN	YDR441C	Individual	ADENPRIBOSYLTRAN-RXN	Adjacent
YLR038C	Complex	CYTOCHROME-C-OXIDASE-RXN	YFR033C	Complex	RXN3O-168	Adjacent
YJR103W	Individual	CTPSYN-RXN	YKL106W	Individual	ASPAMINOTRANS-RXN	Adjacent
YLR134W	Complex	RXN0-2022	YMR170C	Individual	ALDHDEHYDROG-RXN	Adjacent
YOL096C	Individual	RXN3O-102	YDR529C	Complex	RXN3O-168	Adjacent
YBL039C	Individual	CTPSYN-RXN	YMR113W	Individual	DIHYDROFOLATESYNTH-RXN	Adjacent
YKL148C	Complex	SUCCINATE-DEHYDROGENASE-UBIQUINONE-RXN	YHR001W	Complex	1.10.2.2-RXN	Adjacent
YPL057C	Complex	ACETYL-COA-CARBOXYLTRANSFER-RXN	YNL277W	Individual	HOMOSERINE-O-ACETYLTRANSFERASE-RXN	Adjacent
YKL106W	Individual	ASPAMINOTRANS-RXN	YOR241W	Individual	FORMYLTHFGLUSYNTH-RXN	Adjacent
YBL045C	Complex	RXN3O-168	YPR191W	Complex	RXN3O-168	Same
YIL116W	Individual	HISTAMINOTRANS-RXN	YPR035W	Individual	GLUTAMINESYN-RXN	Adjacent
YEL024W	Complex	RXN3O-168	YFR033C	Complex	1.10.2.2-RXN	Adjacent
YHR037W	Individual	PYRROLINECARBDEHYDROG-RXN	YJR109C	Complex	CARBPSYN-RXN	Adjacent
YGR180C	Complex	CDPREDUCT-RXN	YER070W	Complex	CDPREDUCT-RXN	Same
YBL045C	Complex	RXN3O-168	YFR033C	Complex	1.10.2.2-RXN	Adjacent
YKL141W	Complex	SUCCINATE-DEHYDROGENASE-UBIQUINONE-RXN	YPL262W	Individual	FUMHYDR-RXN	Adjacent
YKL127W	Individual	PHOSPHOGLUCMUT-RXN	YKL035W	Individual	GLUC1PURIDYLTRANS-RXN	Adjacent
YDR529C	Complex	RXN3O-168	YGR183C	Complex	1.10.2.2-RXN	Adjacent
G3O-142	Individual	R147-RXN	YBR084W	Individual	FORMATETHFLIG-RXN	Adjacent
YHR208W	Individual	R15-RXN	YHR137W	Individual	R15-RXN	Same
YHR001W	Complex	1.10.2.2-RXN	YFR033C	Complex	1.10.2.2-RXN	Same
YHR106W	Individual	THIOREDOXIN-REDUCT-NADPH-RXN	YGR180C	Complex	UDPREDUCT-RXN	Adjacent
YDL103C	Individual	NAG1P-URIDYLTRANS-RXN	YJR103W	Individual	CTPSYN-RXN	Adjacent
YFR053C	Individual	R81-RXN	YGL253W	Individual	R81-RXN	Same
YMR062C	Individual	GLUTAMATE-N-ACETYLTRANSFERASE-RXN	YPR035W	Individual	GLUTAMINESYN-RXN	Adjacent
YMR062C	Individual	GLUTAMATE-N-ACETYLTRANSFERASE-RXN	YHR208W	Individual	BRANCHED-CHAINAMINOTRANSFERVAL-RXN	Adjacent
YKL182W	Individual	RXN-9520	YKL182W	Individual	RXN3O-5581	Adjacent
YPL057C	Complex	ACETYL-COA-CARBOXYLTRANSFER-RXN	YKL182W	Individual	ACP-S-ACETYLTRANSFER-RXN	Adjacent
YFL018C	Complex	2OXOGLUTARATEDEH-RXN	YOL140W	Individual	ACETYLORNTRANSAM-RXN	Adjacent
YGL256W	Individual	RXN3O-4109	YDL080C	Complex	RXN3O-4108	Adjacent
YOR108W	Individual	2-ISOPROPYLMALATESYN-RXN	YDL182W	Individual	HOMOCITRATE-SYNTHASE-RXN	Adjacent
YKR053C	Individual	RXN3O-504	YJL134W	Individual	RXN3O-504	Same
YLR038C	Complex	CYTOCHROME-C-OXIDASE-RXN	YDR529C	Complex	RXN3O-168	Adjacent
G3O-28	Complex	2.4.1.141-RXN	YBR110W	Individual	2.4.1.142-RXN	Adjacent
YDR399W	Individual	HYPOXANPRIBOSYLTRAN-RXN	YHR216W	Individual	IMP-DEHYDROG-RXN	Adjacent
YAL060W	Complex	ACETOINDEHYDROG-RXN	YAL060W	Complex	RR-BUTANEDIOL-DEHYDROGENASE-RXN	Adjacent
YKL141W	Complex	SUCCINATE-DEHYDROGENASE-UBIQUINONE-RXN	Q0105	Complex	1.10.2.2-RXN	Adjacent
YBR006W	Individual	SUCCSEMIALDDEHYDROG-RXN	YER065C	Individual	ISOCIT-CLEAV-RXN	Adjacent
YGL062W	Individual	PYRUVATE-CARBOXYLASE-RXN	YOR347C	Individual	PEPDEPHOS-RXN	Adjacent
G3O-70	Individual	RXN3O-364	G3O-70	Individual	RXN3O-257	Adjacent
YOR241W	Individual	FOLYLPOLYGLUTAMATESYNTH-RXN	YNR050C	Individual	RXN3O-127	Adjacent
YHR007C	Individual	RXN3O-130	YHR072W	Individual	LANOSTEROL-SYNTHASE-RXN	Adjacent
YOR184W	Individual	PSERTRANSAM-RXN	YMR062C	Individual	GLUTAMATE-N-ACETYLTRANSFERASE-RXN	Adjacent
YJL026W	Complex	CDPREDUCT-RXN	YHR106W	Individual	THIOREDOXIN-REDUCT-NADPH-RXN	Adjacent
YPL231W	Individual	RXN-9516	YKL182W	Individual	RXN3O-5304	Adjacent
YKL088W	Individual	P-PANTOCYSDECARB-RXN	YOR054C	Individual	P-PANTOCYSDECARB-RXN	Same
YDR408C	Individual	GART-RXN	YFL018C	Complex	GCVMULTI-RXN	Adjacent
YDR178W	Complex	SUCC-FUM-OXRED-UBI-RXN	YLL041C	Complex	SUCC-FUM-OXRED-UBI-RXN	Same
YIR038C	Individual	GSHTRAN-RXN	YOR040W	Individual	GLYOXII-RXN	Adjacent
YHR208W	Individual	BRANCHED-CHAINAMINOTRANSFERILEU-RXN	YIL125W	Complex	2OXOGLUTDECARB-RXN	Adjacent
YJL101C	Individual	GLUTCYSLIG-RXN	YOR375C	Individual	GLUTDEHYD-RXN	Adjacent
YHR208W	Individual	BRANCHED-CHAINAMINOTRANSFERLEU-RXN	YBR248C	Individual	GLUTAMIDOTRANS-RXN	Adjacent
YEL011W	Individual	RXN-7669	YLR258W	Individual	RXN-7668	Adjacent
YLR089C	Individual	ALANINE-AMINOTRANSFERASE-RXN	YDR300C	Individual	GLUTKIN-RXN	Adjacent
YGL202W	Individual	PHEAMINOTRANS-DEG-RXN	YKL104C	Individual	L-GLN-FRUCT-6-P-AMINOTRANS-RXN	Adjacent
YMR300C	Individual	PRPPAMIDOTRANS-RXN	YGL202W	Individual	TYRAMINOTRANS-RXN	Adjacent
YGL256W	Individual	RXN3O-4109	YDR380W	Complex	RXN3O-4108	Adjacent
YLR174W	Individual	ISOCITDEH-RXN	YOR375C	Individual	GLUTDEHYD-RXN	Adjacent
YDR441C	Individual	ADENPRIBOSYLTRAN-RXN	YOR209C	Individual	NICOTINATEPRIBOSYLTRANS-RXN	Adjacent
YGL256W	Individual	RXN3O-217	YBR145W	Individual	RXN3O-217	Same
YLR056W	Individual	RXN3O-218	YMR015C	Individual	RXN3O-227	Adjacent
YMR207C	Complex	ACETYL-COA-CARBOXYLTRANSFER-RXN	YML042W	Individual	CARNITINE-O-ACETYLTRANSFERASE-RXN	Adjacent
YBR145W	Individual	RXN3O-4141	YLR134W	Complex	RXN3O-4133	Adjacent
YHR208W	Individual	BRANCHED-CHAINAMINOTRANSFERLEU-RXN	YOL140W	Individual	ACETYLORNTRANSAM-RXN	Adjacent
YNR001C	Individual	CITSYN-RXN	YCR005C	Individual	CITSYN-RXN	Same
YOR221C	Individual	MALONYL-COA-ACP-TRANSACYL-RXN	YPL231W	Complex	FATTY-ACYL-COA-SYNTHASE-RXN	Adjacent
YGL187C	Complex	CYTOCHROME-C-OXIDASE-RXN	Q0105	Complex	RXN3O-168	Adjacent
YBR176W	Individual	3-CH3-2-OXOBUTANOATE-OH-CH3-XFER-RXN	YGR204W	Individual	METHYLENETHFDEHYDROG-NADP-RXN	Adjacent
YIL074C	Individual	PGLYCDEHYDROG-RXN	YCR012W	Individual	PHOSGLYPHOS-RXN	Adjacent
YLL041C	Complex	SUCC-FUM-OXRED-UBI-RXN	YKL141W	Complex	SUCCINATE-DEHYDROGENASE-UBIQUINONE-RXN	Adjacent
YOR221C	Individual	MALONYL-COA-ACP-TRANSACYL-RXN	YKL182W	Individual	MALONYL-COA-ACP-TRANSACYL-RXN	Same
YER099C	Individual	PRPPSYN-RXN	YDR399W	Individual	GUANPRIBOSYLTRAN-RXN	Adjacent
YOR241W	Individual	FOLYLPOLYGLUTAMATESYNTH-RXN	YHR208W	Individual	BRANCHED-CHAINAMINOTRANSFERVAL-RXN	Adjacent
YFL017C	Individual	GLUCOSAMINEPNACETYLTRANS-RXN	YNL117W	Individual	MALSYN-RXN	Adjacent
YKR067W	Individual	GLYCEROL-3-P-ACYLTRANSFER-RXN	YHL032C	Individual	GLYCEROL-KIN-RXN	Adjacent
YOR375C	Individual	GLUTDEHYD-RXN	YHR074W	Individual	NAD-SYNTH-GLN-RXN	Adjacent
YKL024C	Individual	UMPKI-RXN	YEL021W	Individual	OROTPDECARB-RXN	Adjacent
YMR083W	Individual	RXN3O-4117	YLR044C	Complex	RXN3O-4116	Adjacent
YNL009W	Individual	ISOCITDEH-RXN	YLR174W	Individual	ISOCITDEH-RXN	Same
YOL140W	Individual	ACETYLORNTRANSAM-RXN	YHR074W	Individual	NAD-SYNTH-GLN-RXN	Adjacent
YOR221C	Individual	MALONYL-COA-ACP-TRANSACYL-RXN	YKL182W	Individual	RXN3O-8214	Adjacent
YKL152C	Individual	3PGAREARR-RXN	YGR254W	Individual	2PGADEHYDRAT-RXN	Adjacent
YMR217W	Individual	GMP-SYN-GLUT-RXN	YPR035W	Individual	GLUTAMINESYN-RXN	Adjacent
YPR167C	Individual	1.8.4.8-RXN	YJL026W	Complex	ADPREDUCT-RXN	Adjacent
YJR148W	Individual	BRANCHED-CHAINAMINOTRANSFERVAL-RXN	YKL104C	Individual	L-GLN-FRUCT-6-P-AMINOTRANS-RXN	Adjacent
YDR178W	Complex	SUCC-FUM-OXRED-UBI-RXN	Q0105	Complex	RXN3O-168	Adjacent
YDR178W	Complex	SUCCINATE-DEHYDROGENASE-UBIQUINONE-RXN	YER065C	Individual	ISOCIT-CLEAV-RXN	Adjacent
YLR438W	Individual	ORNITHINE-GLU-AMINOTRANSFORASE-RXN	YHR208W	Individual	BRANCHED-CHAINAMINOTRANSFERLEU-RXN	Adjacent
YBL033C	Individual	GTP-CYCLOHYDRO-II-RXN	YGR204W	Individual	FORMATETHFLIG-RXN	Adjacent
YNL052W	Complex	CYTOCHROME-C-OXIDASE-RXN	YHR051W	Complex	CYTOCHROME-C-OXIDASE-RXN	Same
YNL117W	Individual	MALSYN-RXN	YIR032C	Individual	UREIDOGLYCOLATE-LYASE-RXN	Adjacent
YML106W	Individual	OROPRIBTRANS-RXN	YFR047C	Individual	QUINOPRIBOTRANS-RXN	Adjacent
YNL052W	Complex	CYTOCHROME-C-OXIDASE-RXN	YBL045C	Complex	RXN3O-168	Adjacent
YIL160C	Individual	KETOACYLCOATHIOL-RXN	YGL205W	Individual	ACYL-COA-OXIDASE-RXN	Adjacent
YPL231W	Individual	3-OXOACYL-ACP-SYNTH-RXN	YPL231W	Individual	RXN-9535	Adjacent
YLL041C	Complex	SUCCINATE-DEHYDROGENASE-UBIQUINONE-RXN	YKL148C	Complex	SUCCINATE-DEHYDROGENASE-UBIQUINONE-RXN	Same
YPL231W	Individual	RXN-9535	YPL231W	Individual	RXN-9531	Adjacent
YOR108W	Individual	2-ISOPROPYLMALATESYN-RXN	YER024W	Individual	CARNITINE-O-ACETYLTRANSFERASE-RXN	Adjacent
YLR438W	Individual	ORNITHINE-GLU-AMINOTRANSFORASE-RXN	YDR148C	Complex	2OXOGLUTARATEDEH-RXN	Adjacent
YBL039C	Individual	CTPSYN-RXN	YMR217W	Individual	GMP-SYN-GLUT-RXN	Adjacent
YDL171C	Individual	GLUTAMATE-SYNTHASE-NADH-RXN	YLR027C	Individual	ASPAMINOTRANS-RXN	Adjacent
YLR438W	Individual	ORNITHINE-GLU-AMINOTRANSFORASE-RXN	YAL062W	Individual	GLUTDEHYD-RXN	Adjacent
YHR001W	Complex	RXN3O-168	YJL166W	Complex	RXN3O-168	Same
YJR103W	Individual	CTPSYN-RXN	YKL104C	Individual	L-GLN-FRUCT-6-P-AMINOTRANS-RXN	Adjacent
YGR087C	Complex	RXN0-2022	YPL061W	Individual	ALDEHYDE-DEHYDROGENASE-NADP+-RXN	Adjacent
YBR084W	Individual	FORMATETHFLIG-RXN	G3O-163	Complex	GCVMULTI-RXN	Adjacent
YGL202W	Individual	PHEAMINOTRANS-DEG-RXN	YJL101C	Individual	GLUTCYSLIG-RXN	Adjacent
YHR037W	Individual	PYRROLINECARBDEHYDROG-RXN	YOL140W	Individual	ACETYLORNTRANSAM-RXN	Adjacent
YBR084W	Individual	METHENYLTHFCYCLOHYDRO-RXN	YGR204W	Individual	METHENYLTHFCYCLOHYDRO-RXN	Same
YGL202W	Individual	PHEAMINOTRANS-DEG-RXN	YOR241W	Individual	FORMYLTHFGLUSYNTH-RXN	Adjacent
YCL009C	Complex	ACETOOHBUTSYN-RXN	YER178W	Individual	PYRUVATEDECARB-RXN	Adjacent
YMR062C	Individual	GLUTAMATE-N-ACETYLTRANSFERASE-RXN	YOR241W	Individual	FORMYLTHFGLUSYNTH-RXN	Adjacent
YJL071W	Individual	N-ACETYLTRANSFER-RXN	YGR019W	Individual	GABATRANSAM-RXN	Adjacent
YJL071W	Individual	N-ACETYLTRANSFER-RXN	YAL062W	Individual	GLUTDEHYD-RXN	Adjacent
YJR109C	Complex	CARBPSYN-RXN	YGL202W	Individual	PHEAMINOTRANS-RXN	Adjacent
YGR124W	Individual	ASNSYNB-RXN	YOR375C	Individual	GLUTDEHYD-RXN	Adjacent
YJR103W	Individual	CTPSYN-RXN	YPR035W	Individual	GLUTAMINESYN-RXN	Adjacent
YKL067W	Individual	DCDPKIN-RXN	YJL026W	Complex	CDPREDUCT-RXN	Adjacent
YOR241W	Individual	RXN3O-22	YNR033W	Individual	PABASYN-RXN	Adjacent
YMR217W	Individual	GMP-SYN-GLUT-RXN	YGR061C	Individual	FGAMSYN-RXN	Adjacent
YHR037W	Individual	PYRROLINECARBDEHYDROG-RXN	YER023W	Individual	PYRROLINECARBREDUCT-RXN	Adjacent
YLR438W	Individual	ORNITHINE-GLU-AMINOTRANSFORASE-RXN	YJR148W	Individual	BRANCHED-CHAINAMINOTRANSFERLEU-RXN	Adjacent
YHL003C	Complex	RXN3O-328	YPL087W	Individual	CERAMIDASE-YEAST-RXN	Adjacent
YOR136W	Complex	ISOCITRATE-DEHYDROGENASE-NAD+-RXN	YDL182W	Individual	HOMOCITRATE-SYNTHASE-RXN	Adjacent
YIL116W	Individual	HISTAMINOTRANS-RXN	YHR208W	Individual	BRANCHED-CHAINAMINOTRANSFERLEU-RXN	Adjacent
YLR328W	Individual	2.7.7.1-RXN	G3O-4113	Individual	RIBOSYLNICOTINAMIDE-KINASE-RXN	Adjacent
YOR375C	Individual	GLUTDEHYD-RXN	YJL130C	Individual	CARBPSYN-RXN	Adjacent
YOR108W	Individual	2-ISOPROPYLMALATESYN-RXN	YNR001C	Individual	CITSYN-RXN	Adjacent
YCR034W	Individual	RXN-7697	G3O-25	Individual	RXN-7698	Adjacent
YGL202W	Individual	PHEAMINOTRANS-DEG-RXN	YNR033W	Individual	PABASYN-RXN	Adjacent
YJL166W	Complex	RXN3O-168	YDR529C	Complex	RXN3O-168	Same
YIL066C	Complex	GDPREDUCT-RXN	YGR180C	Complex	CDPREDUCT-RXN	Adjacent
YMR062C	Individual	GLUTAMATE-N-ACETYLTRANSFERASE-RXN	YMR217W	Individual	GMP-SYN-GLUT-RXN	Adjacent
YER178W	Individual	PYRUVATEDECARB-RXN	YMR108W	Complex	ACETOLACTSYN-RXN	Adjacent
YBR036C	Complex	RXN3O-663	YGL065C	Individual	RXN3O-378	Adjacent
YLR142W	Individual	RXN-821	YIL155C	Individual	GLYC3PDEHYDROG-RXN	Adjacent
YHR208W	Individual	BRANCHED-CHAINAMINOTRANSFERILEU-RXN	YKL104C	Individual	L-GLN-FRUCT-6-P-AMINOTRANS-RXN	Adjacent
YBR248C	Individual	GLUTAMIDOTRANS-RXN	YLR027C	Individual	ASPAMINOTRANS-RXN	Adjacent
YGL256W	Individual	RXN3O-163	YDL168W	Individual	RXN3O-163	Same
YGL256W	Individual	RXN3O-4117	YBR145W	Individual	RXN3O-4117	Same
YIL066C	Complex	GDPREDUCT-RXN	YDR353W	Individual	THIOREDOXIN-REDUCT-NADPH-RXN	Adjacent
YLR089C	Individual	ALANINE-AMINOTRANSFERASE-RXN	YGL202W	Individual	PHEAMINOTRANS-RXN	Adjacent
YDR208W	Individual	2.7.1.68-RXN	YBR036C	Individual	PHOSPHATIDYLINOSITOL-BISPHOSPHATASE-RXN	Adjacent
YGR061C	Individual	FGAMSYN-RXN	YGL202W	Individual	PHEAMINOTRANS-RXN	Adjacent
YMR300C	Individual	PRPPAMIDOTRANS-RXN	YAL062W	Individual	GLUTDEHYD-RXN	Adjacent
YER043C	Individual	ADENOSYLHOMOCYSTEINASE-RXN	YJR073C	Individual	RXN3O-348	Adjacent
YLR153C	Individual	ACETATE--COA-LIGASE-RXN	YLR307W	Individual	CHITIN-DEACETYLASE-RXN	Adjacent
YOR142W	Complex	SUCCCOASYN-RXN	YJL045W	Complex	SUCCINATE-DEHYDROGENASE-UBIQUINONE-RXN	Adjacent
YOR241W	Individual	RXN3O-681	YNR050C	Individual	RXN3O-127	Adjacent
YHR037W	Individual	PYRROLINECARBDEHYDROG-RXN	YOR303W	Complex	CARBPSYN-RXN	Adjacent
YDR178W	Complex	SUCC-FUM-OXRED-UBI-RXN	YPR191W	Complex	RXN3O-168	Adjacent
YOR347C	Individual	PEPDEPHOS-RXN	YCL009C	Complex	ACETOLACTSYN-RXN	Adjacent
YHR001W	Complex	RXN3O-168	YEL024W	Complex	RXN3O-168	Same
YLL041C	Complex	SUCCINATE-DEHYDROGENASE-UBIQUINONE-RXN	YKL141W	Complex	SUCCINATE-DEHYDROGENASE-UBIQUINONE-RXN	Same
YKL182W	Individual	RXN-9533	YKL182W	Individual	RXN3O-7035	Adjacent
YJL026W	Complex	ADPREDUCT-RXN	YJL026W	Complex	GDPREDUCT-RXN	Adjacent
YBL033C	Individual	GTP-CYCLOHYDRO-II-RXN	YOR388C	Individual	FORMATEDEHYDROG-RXN	Adjacent
YMR062C	Individual	N-ACETYLTRANSFER-RXN	YPR001W	Individual	CITSYN-RXN	Adjacent
YGR204W	Individual	METHYLENETHFDEHYDROG-NADP-RXN	G3O-163	Complex	GCVMULTI-RXN	Adjacent
YLR303W	Individual	ACETYLHOMOSER-CYS-RXN	YMR170C	Individual	ALDHDEHYDROG-RXN	Adjacent
YML120C	Individual	RXN3O-664	YKL141W	Complex	SUCCINATE-DEHYDROGENASE-UBIQUINONE-RXN	Adjacent
YPL231W	Individual	RXN-9535	YKL182W	Individual	RXN3O-5304	Adjacent
YBR248C	Individual	GLUTAMIDOTRANS-RXN	YJL101C	Individual	GLUTCYSLIG-RXN	Adjacent
YDR019C	Complex	GCVMULTI-RXN	YMR189W	Complex	GCVMULTI-RXN	Same
YGR194C	Individual	XYLULOKIN-RXN	YPR074C	Individual	2TRANSKETO-RXN	Adjacent
YER055C	Individual	ATPPHOSPHORIBOSYLTRANS-RXN	YML106W	Individual	OROPRIBTRANS-RXN	Adjacent
YGL202W	Individual	TYRAMINOTRANS-RXN	YDL066W	Individual	ISOCITDEH-RXN	Adjacent
YGL062W	Individual	PYRUVATE-CARBOXYLASE-RXN	YCR005C	Individual	CITSYN-RXN	Adjacent
YEL046C	Individual	THREONINE-ALDOLASE-RXN	YGR087C	Complex	RXN-6161	Adjacent
YDL171C	Individual	GLUTAMATE-SYNTHASE-NADH-RXN	YJR148W	Individual	BRANCHED-CHAINAMINOTRANSFERVAL-RXN	Adjacent
YER061C	Individual	3-OXOACYL-ACP-SYNTH-RXN	YPL231W	Individual	RXN-9531	Adjacent
YOR241W	Individual	FOLYLPOLYGLUTAMATESYNTH-RXN	YBR248C	Individual	GLUTAMIDOTRANS-RXN	Adjacent
YNL256W	Individual	H2PTEROATESYNTH-RXN	G3O-84	Individual	ADCLY-RXN	Adjacent
YML106W	Individual	OROPRIBTRANS-RXN	YML022W	Individual	ADENPRIBOSYLTRAN-RXN	Adjacent
YBR019C	Individual	UDPGLUCEPIM-RXN	YJL137C	Individual	GLYCOGENIN-GLUCOSYLTRANSFERASE-RXN	Adjacent
YBR126C	Individual	TREHALOSE6PSYN-RXN	YDR074W	Individual	TREHALOSEPHOSPHA-RXN	Adjacent
YGR060W	Individual	RXN66-312	YGR060W	Individual	RXN66-311	Adjacent
YNL130C	Individual	RXN-5781	YOR245C	Individual	DIACYLGLYCEROL-O-ACYLTRANSFERASE-RXN	Adjacent
YMR217W	Individual	GMP-SYN-GLUT-RXN	YDR454C	Individual	GUANYL-KIN-RXN	Adjacent
Q0045	Complex	CYTOCHROME-C-OXIDASE-RXN	YGL191W	Complex	CYTOCHROME-C-OXIDASE-RXN	Same
YOL096C	Individual	RXN3O-102	YGR183C	Complex	RXN3O-168	Adjacent
YOR241W	Individual	RXN3O-22	YHR074W	Individual	NAD-SYNTH-GLN-RXN	Adjacent
YOR136W	Complex	ISOCITRATE-DEHYDROGENASE-NAD+-RXN	YAL062W	Individual	GLUTDEHYD-RXN	Adjacent
YMR189W	Individual	GCVP-RXN	YMR189W	Complex	GCVMULTI-RXN	Adjacent
YPL057C	Complex	ACETYL-COA-CARBOXYLTRANSFER-RXN	YKL182W	Individual	MALONYL-COA-ACP-TRANSACYL-RXN	Adjacent
YPR035W	Individual	GLUTAMINESYN-RXN	YAL062W	Individual	GLUTDEHYD-RXN	Adjacent
YPR001W	Individual	CITSYN-RXN	YDL182W	Individual	HOMOCITRATE-SYNTHASE-RXN	Adjacent
YNR008W	Individual	RXN3O-4135	YOR245C	Individual	DIACYLGLYCEROL-O-ACYLTRANSFERASE-RXN	Adjacent
YDL171C	Individual	GLUTAMATE-SYNTHASE-NADH-RXN	YNL009W	Individual	ISOCITDEH-RXN	Adjacent
YOR374W	Individual	RXN3O-274	YEL046C	Individual	THREONINE-ALDOLASE-RXN	Adjacent
YOR184W	Individual	PSERTRANSAM-RXN	YDL215C	Individual	GLUTAMATE-DEHYDROGENASE-RXN	Adjacent
YOR241W	Individual	FOLYLPOLYGLUTAMATESYNTH-RXN	YJL130C	Individual	CARBPSYN-RXN	Adjacent
YML126C	Individual	HYDROXYMETHYLGLUTARYL-COA-SYNTHASE-RXN	YPL028W	Individual	ACETYL-COA-ACETYLTRANSFER-RXN	Adjacent
YOR202W	Individual	IMIDPHOSDEHYD-RXN	YBR248C	Individual	GLUTAMIDOTRANS-RXN	Adjacent
YDR487C	Individual	DIOHBUTANONEPSYN-RXN	YOR388C	Individual	FORMATEDEHYDROG-RXN	Adjacent
YMR256C	Complex	CYTOCHROME-C-OXIDASE-RXN	YHR001W	Complex	1.10.2.2-RXN	Adjacent
YGL062W	Individual	PYRUVATE-CARBOXYLASE-RXN	YOL126C	Complex	MALATE-DEH-RXN	Adjacent
YFL030W	Individual	ALANINE--GLYOXYLATE-AMINOTRANSFERASE-RXN	YLR058C	Individual	GLYOHMETRANS-RXN	Adjacent
YJL167W	Individual	FPPSYN-RXN	YJL167W	Individual	GPPSYN-RXN	Adjacent
YMR108W	Complex	ACETOOHBUTSYN-RXN	YLR044C	Complex	RXN-6161	Adjacent
YDL067C	Complex	CYTOCHROME-C-OXIDASE-RXN	YLR038C	Complex	CYTOCHROME-C-OXIDASE-RXN	Same
YLR395C	Complex	CYTOCHROME-C-OXIDASE-RXN	Q0045	Complex	CYTOCHROME-C-OXIDASE-RXN	Same
YNR030W	Individual	RXN3O-11	YOR002W	Individual	RXN3O-411	Adjacent
YBL045C	Complex	RXN3O-168	YFR033C	Complex	RXN3O-168	Same
YDR399W	Individual	HYPOXANPRIBOSYLTRAN-RXN	YDR354W	Individual	PRTRANS-RXN	Adjacent
YER178W	Individual	RXN0-1134	YFL030W	Individual	ALANINE--GLYOXYLATE-AMINOTRANSFERASE-RXN	Adjacent
YHR183W	Individual	6PGLUCONDEHYDROG-RXN	YGR256W	Individual	6PGLUCONDEHYDROG-RXN	Same
YHR018C	Individual	ARGSUCCINLYA-RXN	YLL041C	Complex	SUCC-FUM-OXRED-UBI-RXN	Adjacent
YNL009W	Individual	ISOCITDEH-RXN	YGL202W	Individual	PHEAMINOTRANS-RXN	Adjacent
YGR204W	Individual	METHYLENETHFDEHYDROG-NADP-RXN	YGR204W	Individual	METHENYLTHFCYCLOHYDRO-RXN	Adjacent
YMR303C	Individual	RXN3O-4117	YLR134W	Complex	RXN3O-4116	Adjacent
YJR148W	Individual	BRANCHED-CHAINAMINOTRANSFERVAL-RXN	YGR087C	Complex	RXN3O-4133	Adjacent
YCL004W	Individual	PHOSPHAGLYPSYN-RXN	YIL053W	Individual	GLYCEROL-1-PHOSPHATASE-RXN	Adjacent
YER026C	Individual	PHOSPHASERSYN-RXN	YGR208W	Individual	PSERPHOSPHA-RXN	Adjacent
YKL182W	Individual	RXN3O-7348	YPL231W	Individual	RXN-9531	Adjacent
YOR002W	Individual	RXN3O-411	YNL219C	Individual	RXN3O-3	Adjacent
YDL042C	Individual	RXN3O-4120	YGL037C	Individual	NICOTINAMID-RXN	Adjacent
YNR033W	Individual	PABASYN-RXN	YOR241W	Individual	FORMYLTHFGLUSYNTH-RXN	Adjacent
YGL234W	Individual	GLYRIBONUCSYN-RXN	YMR300C	Individual	PRPPAMIDOTRANS-RXN	Adjacent
YBR126C	Individual	TREHALOSE6PSYN-RXN	YHL012W	Individual	GLUC1PURIDYLTRANS-RXN	Adjacent
YAL054C	Individual	ACETATE--COA-LIGASE-RXN	YJL071W	Individual	N-ACETYLTRANSFER-RXN	Adjacent
YMR083W	Individual	RXN3O-4117	YDL168W	Individual	RXN3O-4117	Same
YKL211C	Complex	ANTHRANSYN-RXN	YOR303W	Complex	CARBPSYN-RXN	Adjacent
YGL202W	Individual	TRYPTOPHAN-AMINOTRANSFERASE-RXN	YLR134W	Complex	4.1.1.74-RXN	Adjacent
YFL018C	Individual	RXN-8629	YDR019C	Individual	GCVT-RXN	Adjacent
YDR178W	Complex	SUCCINATE-DEHYDROGENASE-UBIQUINONE-RXN	YEL024W	Complex	1.10.2.2-RXN	Adjacent
YBR145W	Individual	RXN3O-4117	YDL080C	Complex	RXN3O-4116	Adjacent
YLR028C	Individual	AICARTRANSFORM-RXN	YBR248C	Individual	GLUTAMIDOTRANS-RXN	Adjacent
YOL096C	Individual	RXN3O-102	YML008C	Individual	RXN3O-178	Adjacent
YOL140W	Individual	ACETYLORNTRANSAM-RXN	YJL130C	Individual	CARBPSYN-RXN	Adjacent
YLR153C	Individual	ACETATE--COA-LIGASE-RXN	YNR001C	Individual	CITSYN-RXN	Adjacent
YMR300C	Individual	PRPPAMIDOTRANS-RXN	YOR375C	Individual	GLUTDEHYD-RXN	Adjacent
YGR202C	Individual	2.7.7.15-RXN	YIL083C	Individual	P-PANTOCYSLIG-RXN	Adjacent
YBR145W	Individual	RXN3O-1298	YER073W	Individual	RXN3O-274	Adjacent
YGR019W	Individual	GABATRANSAM-RXN	YMR113W	Individual	DIHYDROFOLATESYNTH-RXN	Adjacent
YNR058W	Individual	DAPASYN-RXN	YML008C	Individual	RXN3O-178	Adjacent
YBL039C	Individual	CTPSYN-RXN	YGR019W	Individual	GABATRANSAM-RXN	Adjacent
YKR067W	Individual	GLYCEROL-3-P-ACYLTRANSFER-RXN	YER062C	Individual	GLYCEROL-1-PHOSPHATASE-RXN	Adjacent
YDR234W	Individual	RXN3O-1983	YDL131W	Individual	HOMOCITRATE-SYNTHASE-RXN	Adjacent
YDL168W	Individual	RXN3O-217	YBR145W	Individual	RXN3O-217	Same
YGR248W	Individual	6PGLUCONOLACT-RXN	YNL241C	Individual	GLU6PDEHYDROG-RXN	Adjacent
YIL125W	Complex	2OXOGLUTDECARB-RXN	YNL037C	Complex	ISOCITRATE-DEHYDROGENASE-NAD+-RXN	Adjacent
YLR438W	Individual	ORNITHINE-GLU-AMINOTRANSFORASE-RXN	YLR027C	Individual	ASPAMINOTRANS-RXN	Adjacent
YLR044C	Complex	RXN0-2022	YMR083W	Individual	RXN3O-1298	Adjacent
YGR180C	Complex	ADPREDUCT-RXN	YGR180C	Complex	GDPREDUCT-RXN	Adjacent
YIL125W	Complex	2OXOGLUTARATEDEH-RXN	YLR174W	Individual	ISOCITDEH-RXN	Adjacent
YLR240W	Individual	1-PHOSPHATIDYLINOSITOL-3-KINASE-RXN	YBR036C	Individual	RXN3O-248	Adjacent
YKL141W	Complex	SUCC-FUM-OXRED-UBI-RXN	YBL045C	Complex	RXN3O-168	Adjacent
YER026C	Individual	PHOSPHASERSYN-RXN	YNL169C	Individual	PHOSPHASERDECARB-RXN	Adjacent
YKL182W	Complex	FATTY-ACYL-COA-SYNTHASE-RXN	YCR005C	Individual	CITSYN-RXN	Adjacent
YDL171C	Individual	GLUTAMATE-SYNTHASE-NADH-RXN	YFL018C	Complex	2OXOGLUTARATEDEH-RXN	Adjacent
YJL026W	Complex	ADPREDUCT-RXN	YER070W	Complex	ADPREDUCT-RXN	Same
YMR250W	Individual	GLUTDECARBOX-RXN	YPR145W	Individual	ASNSYNB-RXN	Adjacent
YGR244C	Complex	SUCCCOASYN-RXN	YJL045W	Complex	SUCC-FUM-OXRED-UBI-RXN	Adjacent
YLR044C	Complex	RXN3O-4133	YGR087C	Complex	RXN3O-4133	Same
YBL039C	Individual	CTPSYN-RXN	YDL215C	Individual	GLUTAMATE-DEHYDROGENASE-RXN	Adjacent
YIL116W	Individual	HISTAMINOTRANS-RXN	YNL009W	Individual	ISOCITDEH-RXN	Adjacent
YPL057C	Complex	ACETYL-COA-CARBOXYLTRANSFER-RXN	YFL017C	Individual	GLUCOSAMINEPNACETYLTRANS-RXN	Adjacent
YBL045C	Complex	1.10.2.2-RXN	Q0105	Complex	1.10.2.2-RXN	Same
YDL042C	Individual	RXN3O-4120	YLR209C	Individual	RXN3O-131	Adjacent
YEL011W	Individual	RXN-7669	YFR015C	Individual	RXN-7668	Adjacent
YLR028C	Individual	IMPCYCLOHYDROLASE-RXN	YLR432W	Individual	IMP-DEHYDROG-RXN	Adjacent
YMR108W	Complex	ACETOOHBUTSYN-RXN	YCL064C	Individual	THREDEHYD2-RXN	Adjacent
YLL041C	Complex	SUCCINATE-DEHYDROGENASE-UBIQUINONE-RXN	YDR529C	Complex	1.10.2.2-RXN	Adjacent
YKL067W	Individual	CDPKIN-RXN	YGR180C	Complex	CDPREDUCT-RXN	Adjacent
YGL026C	Individual	TRYPSYN-RXN	YPR074C	Individual	2TRANSKETO-RXN	Adjacent
YBR176W	Individual	3-CH3-2-OXOBUTANOATE-OH-CH3-XFER-RXN	YLR058C	Individual	GLYOHMETRANS-RXN	Adjacent
YOR184W	Individual	PSERTRANSAM-RXN	YOR241W	Individual	FORMYLTHFGLUSYNTH-RXN	Adjacent
YLR174W	Individual	ISOCITDEH-RXN	YAL062W	Individual	GLUTDEHYD-RXN	Adjacent
YBR145W	Individual	RXN3O-1298	YPL061W	Individual	ALDEHYDE-DEHYDROGENASE-NADP+-RXN	Adjacent
YKL182W	Individual	ACP-S-ACETYLTRANSFER-RXN	YPL231W	Individual	RXN-9516	Adjacent
YDR178W	Complex	SUCCINATE-DEHYDROGENASE-UBIQUINONE-RXN	YLL041C	Complex	SUCCINATE-DEHYDROGENASE-UBIQUINONE-RXN	Same
YPL057C	Complex	ACETYL-COA-CARBOXYLTRANSFER-RXN	YAR035W	Individual	CARNITINE-O-ACETYLTRANSFERASE-RXN	Adjacent
YPR145W	Individual	ASNSYNB-RXN	YGL202W	Individual	TRYPTOPHAN-AMINOTRANSFERASE-RXN	Adjacent
YJL045W	Complex	SUCC-FUM-OXRED-UBI-RXN	YBL045C	Complex	RXN3O-168	Adjacent
YMR083W	Individual	RXN3O-4109	YDR380W	Complex	RXN3O-4108	Adjacent
YJL071W	Individual	N-ACETYLTRANSFER-RXN	YJL101C	Individual	GLUTCYSLIG-RXN	Adjacent
YBR084W	Individual	METHYLENETHFDEHYDROG-NADP-RXN	YGR204W	Individual	METHENYLTHFCYCLOHYDRO-RXN	Adjacent
YPR191W	Complex	RXN3O-168	YGR183C	Complex	1.10.2.2-RXN	Adjacent
YLL041C	Complex	SUCC-FUM-OXRED-UBI-RXN	YKL148C	Complex	SUCCINATE-DEHYDROGENASE-UBIQUINONE-RXN	Adjacent
YKL148C	Complex	SUCC-FUM-OXRED-UBI-RXN	G3O-102	Complex	RXN3O-168	Adjacent
G3O-84	Individual	ADCLY-RXN	YLR089C	Individual	ALANINE-AMINOTRANSFERASE-RXN	Adjacent
YLR058C	Individual	GLYOHMETRANS-RXN	YMR189W	Complex	GCVMULTI-RXN	Adjacent
YJL045W	Complex	SUCC-FUM-OXRED-UBI-RXN	YGR183C	Complex	RXN3O-168	Adjacent
YGR087C	Complex	RXN3O-470	YGL256W	Individual	RXN3O-1298	Adjacent
YHR190W	Individual	RXN66-281	YGR175C	Individual	SQUALENE-MONOOXYGENASE-RXN	Adjacent
YIL116W	Individual	HISTAMINOTRANS-RXN	YBR248C	Individual	GLUTAMIDOTRANS-RXN	Adjacent
YJR130C	Individual	RXN-721	YNL277W	Individual	HOMOSERINE-O-ACETYLTRANSFERASE-RXN	Adjacent
YHR018C	Individual	ARGSUCCINLYA-RXN	YKL141W	Complex	SUCC-FUM-OXRED-UBI-RXN	Adjacent
YPR074C	Individual	2TRANSKETO-RXN	YLR354C	Individual	TRANSALDOL-RXN	Adjacent
YKL182W	Individual	MALONYL-COA-ACP-TRANSACYL-RXN	YPL231W	Individual	3-OXOACYL-ACP-SYNTH-BASE-RXN	Adjacent
YDR400W	Individual	RXN3O-314	YPR062W	Individual	CYTDEAM-RXN	Adjacent
YLR355C	Individual	ACETOOHBUTREDUCTOISOM-RXN	YJR016C	Individual	DIHYDROXYMETVALDEHYDRAT-RXN	Adjacent
YLR240W	Individual	1-PHOSPHATIDYLINOSITOL-3-KINASE-RXN	G3O-75	Individual	RXN3O-364	Adjacent
YNR030W	Individual	RXN3O-11	YPL227C	Individual	2.4.1.117-RXN	Adjacent
YLR027C	Individual	ASPAMINOTRANS-RXN	YNR033W	Individual	PABASYN-RXN	Adjacent
YLR044C	Complex	RXN3O-4133	YLR134W	Complex	RXN3O-4133	Same
YBL039C	Individual	CTPSYN-RXN	YNR033W	Individual	PABASYN-RXN	Adjacent
YPL231W	Individual	RXN-9531	YKL182W	Individual	RXN3O-8214	Adjacent
YCL064C	Individual	THREDEHYD2-RXN	YER086W	Individual	THREDEHYD-RXN	Adjacent
YOR241W	Individual	FOLYLPOLYGLUTAMATESYNTH-RXN	YGL202W	Individual	TYRAMINOTRANS-RXN	Adjacent
YOL059W	Individual	1.1.1.8-RXN	YKR067W	Individual	RXN3O-5279	Adjacent
YPR167C	Individual	1.8.4.8-RXN	YJL026W	Complex	CDPREDUCT-RXN	Adjacent
YGR124W	Individual	ASNSYNB-RXN	YOR303W	Complex	CARBPSYN-RXN	Adjacent
YLR359W	Individual	AICARSYN-RXN	YJL045W	Complex	SUCCINATE-DEHYDROGENASE-UBIQUINONE-RXN	Adjacent
YOR002W	Individual	RXN3O-411	YPR183W	Individual	2.4.1.83-RXN	Adjacent
YGL202W	Individual	TRYPTOPHAN-AMINOTRANSFERASE-RXN	YOR303W	Complex	CARBPSYN-RXN	Adjacent
YMR108W	Complex	ACETOOHBUTSYN-RXN	YBR221C	Individual	RXN0-1134	Adjacent
YPL231W	Individual	RXN-9539	YPL231W	Individual	RXN-9516	Adjacent
YJR103W	Individual	CTPSYN-RXN	YAL062W	Individual	GLUTDEHYD-RXN	Adjacent
YDR529C	Complex	1.10.2.2-RXN	YEL024W	Complex	1.10.2.2-RXN	Same
YOL086C	Individual	RXN3O-163	YGR087C	Complex	RXN3O-156	Adjacent
YDL171C	Individual	GLUTAMATE-SYNTHASE-NADH-RXN	YNR050C	Individual	RXN3O-127	Adjacent
YCL009C	Complex	ACETOOHBUTSYN-RXN	YCL009C	Complex	ACETOLACTSYN-RXN	Adjacent
YJR130C	Individual	RXN-721	YAL012W	Individual	CYSTAGLY-RXN	Adjacent
YDL168W	Individual	RXN3O-4141	YMR303C	Individual	RXN3O-4141	Same
YPL231W	Complex	FATTY-ACYL-COA-SYNTHASE-RXN	YKL182W	Individual	ACP-S-ACETYLTRANSFER-RXN	Adjacent
YEL046C	Individual	THREONINE-ALDOLASE-RXN	G3O-163	Complex	GCVMULTI-RXN	Adjacent
YJR073C	Individual	RXN3O-349	YML008C	Individual	RXN3O-178	Adjacent
YLR134W	Complex	4.1.1.74-RXN	YMR083W	Individual	RXN3O-217	Adjacent
YGR180C	Complex	CDPREDUCT-RXN	YHR106W	Individual	THIOREDOXIN-REDUCT-NADPH-RXN	Adjacent
YIL125W	Complex	2OXOGLUTDECARB-RXN	YLR027C	Individual	ASPAMINOTRANS-RXN	Adjacent
YOR241W	Individual	RXN3O-681	YLR027C	Individual	ASPAMINOTRANS-RXN	Adjacent
YGR183C	Complex	RXN3O-168	YJL166W	Complex	1.10.2.2-RXN	Adjacent
YJR148W	Individual	BRANCHED-CHAINAMINOTRANSFERLEU-RXN	YGL202W	Individual	TYRAMINOTRANS-RXN	Adjacent
YML035C	Individual	AMP-DEAMINASE-RXN	YHR216W	Individual	IMP-DEHYDROG-RXN	Adjacent
YLR209C	Individual	RXN3O-205	G3O-4113	Individual	RXN3O-32	Adjacent
YDL022W	Individual	1.1.1.8-RXN	YIL155C	Individual	GLYC3PDEHYDROG-RXN	Adjacent
YKL148C	Complex	SUCC-FUM-OXRED-UBI-RXN	YJL045W	Complex	SUCCINATE-DEHYDROGENASE-UBIQUINONE-RXN	Adjacent
YHR208W	Individual	BRANCHED-CHAINAMINOTRANSFERLEU-RXN	YKL104C	Individual	L-GLN-FRUCT-6-P-AMINOTRANS-RXN	Adjacent
YOL049W	Individual	GLUTATHIONE-SYN-RXN	YDR232W	Individual	5-AMINOLEVULINIC-ACID-SYNTHASE-RXN	Adjacent
YPL057C	Complex	ACETYL-COA-CARBOXYLTRANSFER-RXN	YDL182W	Individual	HOMOCITRATE-SYNTHASE-RXN	Adjacent
YBR248C	Individual	GLUTAMIDOTRANS-RXN	YOL140W	Individual	ACETYLORNTRANSAM-RXN	Adjacent
YPR167C	Individual	1.8.4.8-RXN	YHR106W	Individual	THIOREDOXIN-REDUCT-NADPH-RXN	Adjacent
YOL059W	Individual	1.1.1.8-RXN	G3O-4104	Individual	GLYCEROL-3-P-ACYLTRANSFER-RXN	Adjacent
YFL017C	Individual	GLUCOSAMINEPNACETYLTRANS-RXN	YAR035W	Individual	CARNITINE-O-ACETYLTRANSFERASE-RXN	Adjacent
YOR375C	Individual	GLUTDEHYD-RXN	YJR109C	Complex	CARBPSYN-RXN	Adjacent
G3O-75	Individual	RXN3O-364	G3O-60	Individual	RXN3O-364	Same
YHR001W	Complex	RXN3O-168	YGR183C	Complex	1.10.2.2-RXN	Adjacent
YGR087C	Complex	RXN0-2022	YKL029C	Individual	MALIC-NAD-RXN	Adjacent
YBR221C	Individual	PYRUVATEDECARB-RXN	YER178W	Individual	RXN0-1134	Adjacent
Q0275	Complex	CYTOCHROME-C-OXIDASE-RXN	YJL166W	Complex	1.10.2.2-RXN	Adjacent
YPL057C	Complex	ACETYL-COA-CARBOXYLTRANSFER-RXN	YNR001C	Individual	CITSYN-RXN	Adjacent
YJL071W	Individual	N-ACETYLTRANSFER-RXN	YGL202W	Individual	PHEAMINOTRANS-RXN	Adjacent
YIL066C	Complex	CDPREDUCT-RXN	YGR180C	Complex	CDPREDUCT-RXN	Same
YLL041C	Complex	SUCC-FUM-OXRED-UBI-RXN	YGR183C	Complex	RXN3O-168	Adjacent
YJL101C	Individual	GLUTCYSLIG-RXN	YKL104C	Individual	L-GLN-FRUCT-6-P-AMINOTRANS-RXN	Adjacent
YLR153C	Individual	ACETATE--COA-LIGASE-RXN	YPL061W	Individual	ALDEHYDE-DEHYDROGENASE-NADP+-RXN	Adjacent
YJR009C	Individual	GAPOXNPHOSPHN-RXN	YPR074C	Individual	1TRANSKETO-RXN	Adjacent
YJL026W	Complex	UDPREDUCT-RXN	YIL066C	Complex	CDPREDUCT-RXN	Adjacent
YMR256C	Complex	CYTOCHROME-C-OXIDASE-RXN	YGR183C	Complex	RXN3O-168	Adjacent
G3O-37	Individual	RXN3O-258	YOR163W	Individual	RXN3O-785	Adjacent
YPL231W	Individual	RXN3O-1803	YKL182W	Individual	RXN3O-8214	Adjacent
YPL231W	Individual	RXN-9523	YER061C	Individual	3-OXOACYL-ACP-SYNTH-BASE-RXN	Adjacent
YMR062C	Individual	N-ACETYLTRANSFER-RXN	YJL130C	Individual	CARBPSYN-RXN	Adjacent
YFL018C	Complex	2OXOGLUTARATEDEH-RXN	YOR375C	Individual	GLUTDEHYD-RXN	Adjacent
YLR308W	Individual	CHITIN-DEACETYLASE-RXN	YPL061W	Individual	ALDEHYDE-DEHYDROGENASE-NADP+-RXN	Adjacent
YOR184W	Individual	PSERTRANSAM-RXN	YLR089C	Individual	ALANINE-AMINOTRANSFERASE-RXN	Adjacent
YER062C	Individual	GLYCEROL-1-PHOSPHATASE-RXN	YIL053W	Individual	GLYCEROL-1-PHOSPHATASE-RXN	Same
YGL191W	Complex	CYTOCHROME-C-OXIDASE-RXN	Q0250	Complex	CYTOCHROME-C-OXIDASE-RXN	Same
YDL215C	Individual	GLUTAMATE-DEHYDROGENASE-RXN	YMR250W	Individual	GLUTDECARBOX-RXN	Adjacent
YDR019C	Individual	GCVT-RXN	YDR408C	Individual	GART-RXN	Adjacent
G3O-137	Individual	ARYLFORMAMIDASE-RXN	YBR084W	Individual	FORMATETHFLIG-RXN	Adjacent
YDR400W	Individual	RXN-8441	YDR400W	Individual	RXN0-361	Adjacent
YKL182W	Individual	ACP-S-ACETYLTRANSFER-RXN	YCR005C	Individual	CITSYN-RXN	Adjacent
YMR250W	Individual	GLUTDECARBOX-RXN	YOL140W	Individual	ACETYLORNTRANSAM-RXN	Adjacent
YKL182W	Individual	4.2.1.59-RXN	YKL182W	Individual	RXN3O-6634	Adjacent
YGR244C	Complex	SUCCCOASYN-RXN	YDR178W	Complex	SUCC-FUM-OXRED-UBI-RXN	Adjacent
YMR256C	Complex	CYTOCHROME-C-OXIDASE-RXN	YFR033C	Complex	RXN3O-168	Adjacent
YLR134W	Complex	RXN0-2022	YBR221C	Individual	RXN0-1134	Adjacent
YLR174W	Individual	ISOCITDEH-RXN	YOL140W	Individual	ACETYLORNTRANSAM-RXN	Adjacent
YKL141W	Complex	SUCCINATE-DEHYDROGENASE-UBIQUINONE-RXN	YDR529C	Complex	1.10.2.2-RXN	Adjacent
YOR347C	Individual	PEPDEPHOS-RXN	YKL029C	Individual	MALIC-NAD-RXN	Adjacent
YJL045W	Complex	SUCC-FUM-OXRED-UBI-RXN	YER065C	Individual	ISOCIT-CLEAV-RXN	Adjacent
YOR241W	Individual	RXN3O-22	YLR027C	Individual	ASPAMINOTRANS-RXN	Adjacent
YJL045W	Complex	SUCC-FUM-OXRED-UBI-RXN	YLL041C	Complex	SUCC-FUM-OXRED-UBI-RXN	Same
YDR399W	Individual	HYPOXANPRIBOSYLTRAN-RXN	YDR441C	Individual	ADENPRIBOSYLTRAN-RXN	Adjacent
YLR044C	Complex	RXN0-2022	YBR145W	Individual	RXN3O-1298	Adjacent
YPL231W	Individual	RXN-9527	YPL231W	Individual	RXN-9531	Adjacent
YGL202W	Individual	TRYPTOPHAN-AMINOTRANSFERASE-RXN	YLR089C	Individual	ALANINE-AMINOTRANSFERASE-RXN	Adjacent
YHR037W	Individual	PYRROLINECARBDEHYDROG-RXN	YHR074W	Individual	NAD-SYNTH-GLN-RXN	Adjacent
YPL231W	Individual	3-OXOACYL-ACP-SYNTH-RXN	YPL231W	Individual	RXN-9531	Adjacent
YDR019C	Individual	GCVT-RXN	YOR236W	Individual	DIHYDROFOLATEREDUCT-RXN	Adjacent
YNR050C	Individual	RXN3O-127	YLR027C	Individual	ASPAMINOTRANS-RXN	Adjacent
YKL182W	Complex	FATTY-ACYL-COA-SYNTHASE-RXN	YKL182W	Individual	ACP-S-ACETYLTRANSFER-RXN	Adjacent
YOR184W	Individual	PSERTRANSAM-RXN	YHR208W	Individual	BRANCHED-CHAINAMINOTRANSFERILEU-RXN	Adjacent
YDR400W	Individual	RXN3O-314	YNR012W	Individual	RXN3O-376	Adjacent
YOR221C	Individual	MALONYL-COA-ACP-TRANSACYL-RXN	YPL231W	Individual	RXN-9531	Adjacent
YMR113W	Individual	DIHYDROFOLATESYNTH-RXN	YJR109C	Complex	CARBPSYN-RXN	Adjacent
YGR180C	Complex	GDPREDUCT-RXN	YER070W	Complex	UDPREDUCT-RXN	Adjacent
YNL220W	Individual	ADENYLOSUCCINATE-SYNTHASE-RXN	YMR120C	Individual	IMPCYCLOHYDROLASE-RXN	Adjacent
YER090W	Complex	ANTHRANSYN-RXN	YKL029C	Individual	MALIC-NAD-RXN	Adjacent
YKL141W	Complex	SUCCINATE-DEHYDROGENASE-UBIQUINONE-RXN	YER065C	Individual	ISOCIT-CLEAV-RXN	Adjacent
YGL062W	Individual	PYRUVATE-CARBOXYLASE-RXN	YKR097W	Individual	PEPCARBOXYKIN-RXN	Adjacent
YLR395C	Complex	CYTOCHROME-C-OXIDASE-RXN	YBL045C	Complex	1.10.2.2-RXN	Adjacent
YBR249C	Individual	DAHPSYN-RXN	YPR074C	Individual	2TRANSKETO-RXN	Adjacent
YCL018W	Individual	3-ISOPROPYLMALDEHYDROG-RXN	YDR380W	Complex	RXN3O-4108	Adjacent
YPL231W	Complex	FATTY-ACYL-COA-SYNTHASE-RXN	YPL057C	Complex	ACETYL-COA-CARBOXYLTRANSFER-RXN	Adjacent
YDL215C	Individual	GLUTAMATE-DEHYDROGENASE-RXN	YAL062W	Individual	GLUTDEHYD-RXN	Adjacent
YJL026W	Complex	GDPREDUCT-RXN	YGR180C	Complex	UDPREDUCT-RXN	Adjacent
YLR044C	Complex	4.1.1.74-RXN	YLR134W	Complex	4.1.1.74-RXN	Same
YNR050C	Individual	RXN3O-127	YGL202W	Individual	PHEAMINOTRANS-RXN	Adjacent
YIL160C	Individual	KETOACYLCOATHIOL-RXN	YCR005C	Individual	CITSYN-RXN	Adjacent
Q0045	Complex	CYTOCHROME-C-OXIDASE-RXN	Q0105	Complex	RXN3O-168	Adjacent
YOR241W	Individual	RXN0-2921	YNR033W	Individual	PABASYN-RXN	Adjacent
YBR256C	Individual	RIBOFLAVIN-SYN-RXN	YDR236C	Individual	RIBOFLAVINKIN-RXN	Adjacent
YIL160C	Individual	KETOACYLCOATHIOL-RXN	YER024W	Individual	CARNITINE-O-ACETYLTRANSFERASE-RXN	Adjacent
YKL067W	Individual	DUDPKIN-RXN	YIL066C	Complex	UDPREDUCT-RXN	Adjacent
YGR087C	Complex	RXN3O-470	YOL086C	Individual	RXN3O-1298	Adjacent
YJR148W	Individual	BRANCHED-CHAINAMINOTRANSFERVAL-RXN	YHR074W	Individual	NAD-SYNTH-GLN-RXN	Adjacent
YPR001W	Individual	CITSYN-RXN	YDL078C	Complex	MALATE-DEH-RXN	Adjacent
YJL045W	Complex	SUCC-FUM-OXRED-UBI-RXN	YPR191W	Complex	RXN3O-168	Adjacent
YDR513W	Individual	UROPORIIIMETHYLTRANSA-RXN	YML008C	Individual	RXN3O-178	Adjacent
YCR053W	Individual	THRESYN-RXN	YER086W	Individual	THREDEHYD-RXN	Adjacent
YGR087C	Complex	4.1.1.74-RXN	YDR380W	Complex	4.1.1.74-RXN	Same
YDL142C	Individual	CARDIOLIPSYN-RXN	YHL032C	Individual	GLYCEROL-KIN-RXN	Adjacent
YML120C	Individual	RXN3O-165	YFR033C	Complex	RXN3O-168	Adjacent
YJL026W	Complex	ADPREDUCT-RXN	YGR180C	Complex	ADPREDUCT-RXN	Same
YGL187C	Complex	CYTOCHROME-C-OXIDASE-RXN	Q0250	Complex	CYTOCHROME-C-OXIDASE-RXN	Same
YKL211C	Complex	ANTHRANSYN-RXN	YKL106W	Individual	ASPAMINOTRANS-RXN	Adjacent
YOR074C	Complex	THYMIDYLATESYN-RXN	YOR236W	Individual	DIHYDROFOLATEREDUCT-RXN	Adjacent
YHR208W	Individual	BRANCHED-CHAINAMINOTRANSFERILEU-RXN	YKL106W	Individual	ASPAMINOTRANS-RXN	Adjacent
YJL045W	Complex	SUCC-FUM-OXRED-UBI-RXN	YFR033C	Complex	RXN3O-168	Adjacent
YDL171C	Individual	GLUTAMATE-SYNTHASE-NADH-RXN	YMR250W	Individual	GLUTDECARBOX-RXN	Adjacent
YDL103C	Individual	NAG1P-URIDYLTRANS-RXN	YHL012W	Individual	GLUC1PURIDYLTRANS-RXN	Adjacent
YGR192C	Individual	GAPOXNPHOSPHN-RXN	YPR074C	Individual	1TRANSKETO-RXN	Adjacent
YOR184W	Individual	PSERTRANSAM-RXN	YKL104C	Individual	L-GLN-FRUCT-6-P-AMINOTRANS-RXN	Adjacent
YLR308W	Individual	CHITIN-DEACETYLASE-RXN	YLR303W	Individual	ACETYLHOMOSER-CYS-RXN	Adjacent
YMR083W	Individual	RXN3O-4141	YDL168W	Individual	RXN3O-4141	Same
YKL060C	Individual	F16ALDOLASE-RXN	YMR205C	Complex	6PFRUCTPHOS-RXN	Adjacent
YDL182W	Individual	HOMOCITRATE-SYNTHASE-RXN	YAL062W	Individual	GLUTDEHYD-RXN	Adjacent
YJL045W	Complex	SUCCINATE-DEHYDROGENASE-UBIQUINONE-RXN	YFR033C	Complex	1.10.2.2-RXN	Adjacent
YKL211C	Complex	ANTHRANSYN-RXN	YKL029C	Individual	MALIC-NAD-RXN	Adjacent
YKL141W	Complex	SUCC-FUM-OXRED-UBI-RXN	YKL148C	Complex	SUCC-FUM-OXRED-UBI-RXN	Same
YJR103W	Individual	CTPSYN-RXN	YJL101C	Individual	GLUTCYSLIG-RXN	Adjacent
YNL052W	Complex	CYTOCHROME-C-OXIDASE-RXN	YFR033C	Complex	RXN3O-168	Adjacent
YJL130C	Individual	ASPCARBTRANS-RXN	YLR155C	Individual	ASPARAGHYD-RXN	Adjacent
YMR300C	Individual	PRPPAMIDOTRANS-RXN	YNR050C	Individual	RXN3O-127	Adjacent
YHR208W	Individual	BRANCHED-CHAINAMINOTRANSFERLEU-RXN	YGR061C	Individual	FGAMSYN-RXN	Adjacent
YBR176W	Individual	3-CH3-2-OXOBUTANOATE-OH-CH3-XFER-RXN	YHR208W	Individual	BRANCHED-CHAINAMINOTRANSFERVAL-RXN	Adjacent
YHR051W	Complex	CYTOCHROME-C-OXIDASE-RXN	YDR529C	Complex	RXN3O-168	Adjacent
YMR217W	Individual	GMP-SYN-GLUT-RXN	YKL211C	Complex	ANTHRANSYN-RXN	Adjacent
YLR395C	Complex	CYTOCHROME-C-OXIDASE-RXN	Q0250	Complex	CYTOCHROME-C-OXIDASE-RXN	Same
YHR208W	Individual	BRANCHED-CHAINAMINOTRANSFERLEU-RXN	YKL106W	Individual	ASPAMINOTRANS-RXN	Adjacent
YGR208W	Individual	PSERPHOSPHA-RXN	YGR155W	Individual	CYSTATHIONINE-BETA-SYNTHASE-RXN	Adjacent
YBL039C	Individual	CTPSYN-RXN	YKL104C	Individual	L-GLN-FRUCT-6-P-AMINOTRANS-RXN	Adjacent
YLR245C	Individual	CYTIDEAM2-RXN	YDR400W	Individual	URIDINE-NUCLEOSIDASE-RXN	Adjacent
YBR249C	Individual	DAHPSYN-RXN	YOR347C	Individual	PEPDEPHOS-RXN	Adjacent
YHR183W	Individual	6PGLUCONDEHYDROG-RXN	YHR163W	Individual	6PGLUCONOLACT-RXN	Adjacent
YBL045C	Complex	1.10.2.2-RXN	YPR191W	Complex	1.10.2.2-RXN	Same
YGL065C	Individual	2.4.1.132-RXN	G3O-356	Individual	RXN3O-379	Adjacent
YPL091W	Individual	GLUTATHIONE-REDUCT-NADPH-RXN	YOR040W	Individual	GLYOXII-RXN	Adjacent
YDR408C	Individual	GART-RXN	YDR019C	Complex	GCVMULTI-RXN	Adjacent
YDR300C	Individual	GLUTKIN-RXN	YKL104C	Individual	L-GLN-FRUCT-6-P-AMINOTRANS-RXN	Adjacent
YBL082C	Individual	RXN3O-291	YPR183W	Individual	2.4.1.83-RXN	Adjacent
YOR241W	Individual	RXN0-2921	YGL202W	Individual	TRYPTOPHAN-AMINOTRANSFERASE-RXN	Adjacent
YML042W	Individual	RXN3O-37	YJL071W	Individual	N-ACETYLTRANSFER-RXN	Adjacent
YHR018C	Individual	ARGSUCCINLYA-RXN	YLL041C	Complex	SUCCINATE-DEHYDROGENASE-UBIQUINONE-RXN	Adjacent
YHR208W	Individual	BRANCHED-CHAINAMINOTRANSFERILEU-RXN	YAL062W	Individual	GLUTDEHYD-RXN	Adjacent
YJL101C	Individual	GLUTCYSLIG-RXN	YKL106W	Individual	ASPAMINOTRANS-RXN	Adjacent
YIL145C	Individual	PANTOATE-BETA-ALANINE-LIG-RXN	YMR170C	Individual	3-PROPANAL-DEHYDROGENASE-RXN	Adjacent
YML120C	Individual	RXN3O-165	YJL166W	Complex	RXN3O-168	Adjacent
YOR241W	Individual	RXN3O-681	YBR248C	Individual	GLUTAMIDOTRANS-RXN	Adjacent
YML120C	Individual	RXN3O-664	YBL045C	Complex	1.10.2.2-RXN	Adjacent
YNL220W	Individual	ADENYLOSUCCINATE-SYNTHASE-RXN	YLR432W	Individual	IMP-DEHYDROG-RXN	Adjacent
YGR087C	Complex	RXN0-2022	YKL211C	Complex	ANTHRANSYN-RXN	Adjacent
YCL064C	Individual	4.3.1.17-RXN	YER026C	Individual	PHOSPHASERSYN-RXN	Adjacent
YKL127W	Individual	PHOSPHOGLUCMUT-RXN	YJL153C	Complex	MYO-INOSITOL-1-PHOSPHATE-SYNTHASE-RXN	Adjacent
YAR015W	Individual	SAICARSYN-RXN	YLR157C	Individual	ASPARAGHYD-RXN	Adjacent
YIL145C	Individual	PANTOATE-BETA-ALANINE-LIG-RXN	YHR063C	Individual	2-DEHYDROPANTOATE-REDUCT-RXN	Adjacent
YMR303C	Individual	RXN3O-1298	YER073W	Individual	RXN3O-274	Adjacent
YPR026W	Individual	TREHALA-RXN	YDR074W	Individual	TREHALOSEPHOSPHA-RXN	Adjacent
YGR019W	Individual	GABATRANSAM-RXN	YOR241W	Individual	FORMYLTHFGLUSYNTH-RXN	Adjacent
YGR244C	Complex	SUCCCOASYN-RXN	YLL041C	Complex	SUCC-FUM-OXRED-UBI-RXN	Adjacent
YBL045C	Complex	RXN3O-168	Q0105	Complex	RXN3O-168	Same
YMR083W	Individual	RXN3O-217	YOL086C	Individual	RXN3O-217	Same
YGR254W	Individual	2PGADEHYDRAT-RXN	YAL038W	Individual	PEPDEPHOS-RXN	Adjacent
G3O-4104	Individual	GLYCEROL-3-P-ACYLTRANSFER-RXN	YER062C	Individual	GLYCEROL-1-PHOSPHATASE-RXN	Adjacent
Q0105	Complex	1.10.2.2-RXN	YGR183C	Complex	1.10.2.2-RXN	Same
YFR033C	Complex	RXN3O-168	Q0105	Complex	1.10.2.2-RXN	Adjacent
G3O-343	Individual	1-PHOSPHATIDYLINOSITOL-KINASE-RXN	G3O-70	Individual	RXN3O-257	Adjacent
YML042W	Individual	RXN3O-37	YDL131W	Individual	HOMOCITRATE-SYNTHASE-RXN	Adjacent
YBL045C	Complex	RXN3O-168	YEL024W	Complex	RXN3O-168	Same
YBR248C	Individual	GLUTAMIDOTRANS-RXN	YNR033W	Individual	PABASYN-RXN	Adjacent
YER070W	Complex	ADPREDUCT-RXN	YER070W	Complex	UDPREDUCT-RXN	Adjacent
YOL140W	Individual	ACETYLORNTRANSAM-RXN	YAL062W	Individual	GLUTDEHYD-RXN	Adjacent
YER099C	Individual	PRPPSYN-RXN	YHR128W	Individual	URACIL-PRIBOSYLTRANS-RXN	Adjacent
YLR284C	Individual	ENOYL-COA-DELTA-ISOM-RXN	YGL205W	Individual	ACYL-COA-OXIDASE-RXN	Adjacent
YHL011C	Individual	PRPPSYN-RXN	YFR047C	Individual	QUINOPRIBOTRANS-RXN	Adjacent
YLR438W	Individual	ORNITHINE-GLU-AMINOTRANSFORASE-RXN	YDL171C	Individual	GLUTAMATE-SYNTHASE-NADH-RXN	Adjacent
YOR241W	Individual	RXN0-2921	YGR061C	Individual	FGAMSYN-RXN	Adjacent
YER026C	Individual	PHOSPHASERSYN-RXN	YDR062W	Individual	SERINE-C-PALMITOYLTRANSFERASE-RXN	Adjacent
YBR126C	Individual	TREHALOSE6PSYN-RXN	YKR058W	Individual	GLYCOGENIN-GLUCOSYLTRANSFERASE-RXN	Adjacent
YLR303W	Individual	ACETYLHOMOSER-CYS-RXN	YPL061W	Individual	ALDEHYDE-DEHYDROGENASE-NADP+-RXN	Adjacent
YGL256W	Individual	RXN3O-4117	YDR380W	Complex	RXN3O-4116	Adjacent
YDL066W	Individual	ISOCITDEH-RXN	YNL009W	Individual	ISOCITDEH-RXN	Same
YCL040W	Individual	RXN3O-10	YGL253W	Individual	RXN3O-10	Same
YEL046C	Individual	THREONINE-ALDOLASE-RXN	YMR170C	Individual	ALDHDEHYDROG-RXN	Adjacent
G3O-4124	Individual	PHOSPHATIDATE-PHOSPHATASE-RXN	YDL052C	Individual	1-ACYLGLYCEROL-3-P-ACYLTRANSFER-RXN	Adjacent
YBR084W	Individual	METHYLENETHFDEHYDROG-NADP-RXN	YDR019C	Complex	GCVMULTI-RXN	Adjacent
YHR208W	Individual	BRANCHED-CHAINAMINOTRANSFERILEU-RXN	YGL202W	Individual	TRYPTOPHAN-AMINOTRANSFERASE-RXN	Adjacent
YAL054C	Individual	ACETATE--COA-LIGASE-RXN	YOR108W	Individual	2-ISOPROPYLMALATESYN-RXN	Adjacent
YJR103W	Individual	CTPSYN-RXN	YER090W	Complex	ANTHRANSYN-RXN	Adjacent
YBR036C	Individual	PHOSPHATIDYLINOSITOL-BISPHOSPHATASE-RXN	G3O-80	Individual	PHOSPHATIDYLINOSITOL-BISPHOSPHATASE-RXN	Same
YBL039C	Individual	CTPSYN-RXN	YOR241W	Individual	FOLYLPOLYGLUTAMATESYNTH-RXN	Adjacent
YGR244C	Complex	SUCCCOASYN-RXN	YKL141W	Complex	SUCC-FUM-OXRED-UBI-RXN	Adjacent
YML035C	Individual	AMP-DEAMINASE-RXN	YLR028C	Individual	IMPCYCLOHYDROLASE-RXN	Adjacent
YMR303C	Individual	RXN3O-217	YOL086C	Individual	RXN3O-217	Same
YMR083W	Individual	RXN3O-4117	YBR145W	Individual	RXN3O-4117	Same
YCR005C	Individual	CITSYN-RXN	YNL277W	Individual	HOMOSERINE-O-ACETYLTRANSFERASE-RXN	Adjacent
YDL080C	Complex	RXN-6622	YDR019C	Complex	GCVMULTI-RXN	Adjacent
YKL148C	Complex	SUCC-FUM-OXRED-UBI-RXN	YER065C	Individual	ISOCIT-CLEAV-RXN	Adjacent
G3O-84	Individual	ADCLY-RXN	YCL009C	Complex	ACETOLACTSYN-RXN	Adjacent
YER069W	Individual	N-ACETYLGLUTPREDUCT-RXN	YER069W	Individual	ACETYLGLUTKIN-RXN	Adjacent
YNL117W	Individual	MALSYN-RXN	YKL029C	Individual	MALIC-NAD-RXN	Adjacent
YGL202W	Individual	R15-RXN	YJR148W	Individual	R15-RXN	Same
YNL009W	Individual	ISOCITDEH-RXN	YLR027C	Individual	ASPAMINOTRANS-RXN	Adjacent
YKL182W	Complex	FATTY-ACYL-COA-SYNTHASE-RXN	YFL017C	Individual	GLUCOSAMINEPNACETYLTRANS-RXN	Adjacent
YKL127W	Individual	PHOSPHOGLUCMUT-RXN	YPR160W	Individual	GLYCOPHOSPHORYL-RXN	Adjacent
YPL231W	Complex	FATTY-ACYL-COA-SYNTHASE-RXN	YIR031C	Individual	MALSYN-RXN	Adjacent
YMR108W	Complex	ACETOLACTSYN-RXN	YGL184C	Individual	CYSTATHIONINE-BETA-LYASE-RXN	Adjacent
YHR208W	Individual	BRANCHED-CHAINAMINOTRANSFERILEU-RXN	YPR145W	Individual	ASNSYNB-RXN	Adjacent
YHR001W	Complex	1.10.2.2-RXN	YDR529C	Complex	1.10.2.2-RXN	Same
YDL131W	Individual	HOMOCITRATE-SYNTHASE-RXN	YER024W	Individual	CARNITINE-O-ACETYLTRANSFERASE-RXN	Adjacent
YHR208W	Individual	BRANCHED-CHAINAMINOTRANSFERILEU-RXN	YIR034C	Individual	1.5.1.7-RXN	Adjacent
YER043C	Individual	ADENOSYLHOMOCYSTEINASE-RXN	YML008C	Individual	RXN3O-178	Adjacent
YKL211C	Complex	ANTHRANSYN-RXN	YMR062C	Individual	N-ACETYLTRANSFER-RXN	Adjacent
YMR300C	Individual	PRPPAMIDOTRANS-RXN	YMR062C	Individual	N-ACETYLTRANSFER-RXN	Adjacent
YAL062W	Individual	GLUTDEHYD-RXN	YKL104C	Individual	L-GLN-FRUCT-6-P-AMINOTRANS-RXN	Adjacent
YBR221C	Individual	PYRUVATEDECARB-RXN	YKL211C	Complex	ANTHRANSYN-RXN	Adjacent
YOL140W	Individual	ACETYLORNTRANSAM-RXN	YJL101C	Individual	GLUTCYSLIG-RXN	Adjacent
YIL125W	Complex	2OXOGLUTARATEDEH-RXN	YOR136W	Complex	ISOCITRATE-DEHYDROGENASE-NAD+-RXN	Adjacent
YER061C	Individual	3-OXOACYL-ACP-SYNTH-RXN	YPL231W	Individual	RXN3O-1803	Adjacent
YDR178W	Complex	SUCCINATE-DEHYDROGENASE-UBIQUINONE-RXN	YPL262W	Individual	FUMHYDR-RXN	Adjacent
YER043C	Individual	ADENOSYLHOMOCYSTEINASE-RXN	YJR073C	Individual	RXN3O-349	Adjacent
YKL104C	Individual	L-GLN-FRUCT-6-P-AMINOTRANS-RXN	YGL202W	Individual	PHEAMINOTRANS-RXN	Adjacent
YOL140W	Individual	ACETYLORNTRANSAM-RXN	YKL106W	Individual	ASPAMINOTRANS-RXN	Adjacent
YOL059W	Individual	1.1.1.8-RXN	YDR050C	Individual	TRIOSEPISOMERIZATION-RXN	Adjacent
YJR148W	Individual	BRANCHED-CHAINAMINOTRANSFERILEU-RXN	YKL106W	Individual	ASPAMINOTRANS-RXN	Adjacent
YBR003W	Individual	TRANS-PENTAPRENYLTRANSFERASE-RXN	YPL069C	Individual	FARNESYLTRANSTRANSFERASE-RXN	Adjacent
YBR036C	Individual	PHOSPHATIDYLINOSITOL-BISPHOSPHATASE-RXN	G3O-60	Individual	RXN3O-257	Adjacent
YJR148W	Individual	BRANCHED-CHAINAMINOTRANSFERVAL-RXN	YJR109C	Complex	CARBPSYN-RXN	Adjacent
YOR136W	Complex	ISOCITRATE-DEHYDROGENASE-NAD+-RXN	YLR027C	Individual	ASPAMINOTRANS-RXN	Adjacent
YFL030W	Individual	ALANINE--GLYOXYLATE-AMINOTRANSFERASE-RXN	YMR108W	Complex	ACETOLACTSYN-RXN	Adjacent
YIR037W	Individual	GLUTATHIONE-PEROXIDASE-RXN	YDR272W	Individual	GLYOXII-RXN	Adjacent
YJL026W	Complex	GDPREDUCT-RXN	YER070W	Complex	UDPREDUCT-RXN	Adjacent
YNL169C	Individual	PHOSPHASERDECARB-RXN	YGR170W	Individual	PHOSPHASERDECARB-RXN	Same
YER019W	Individual	PHOSPHOLIPASE-C-RXN	YHR123W	Individual	ETHANOLAMINEPHOSPHOTRANSFERASE-RXN	Adjacent
G3O-85	Individual	PHOSPHATIDYLINOSITOL-BISPHOSPHATASE-RXN	YNL267W	Individual	1-PHOSPHATIDYLINOSITOL-KINASE-RXN	Adjacent
YGL253W	Individual	RXN3O-10	YFL045C	Individual	PHOSMANMUT-RXN	Adjacent
YPR035W	Individual	GLUTAMINESYN-RXN	YGR019W	Individual	GABATRANSAM-RXN	Adjacent
YJR148W	Individual	BRANCHED-CHAINAMINOTRANSFERLEU-RXN	YDR148C	Complex	2OXOGLUTARATEDEH-RXN	Adjacent
YOL096C	Individual	RXN3O-102	YER043C	Individual	ADENOSYLHOMOCYSTEINASE-RXN	Adjacent
YBR263W	Individual	GLYOHMETRANS-RXN	YGR208W	Individual	PSERPHOSPHA-RXN	Adjacent
YMR083W	Individual	RXN3O-4109	YDL168W	Individual	RXN3O-4109	Same
YJL026W	Complex	UDPREDUCT-RXN	YER070W	Complex	CDPREDUCT-RXN	Adjacent
YER070W	Complex	GDPREDUCT-RXN	YGR180C	Complex	UDPREDUCT-RXN	Adjacent
YMR303C	Individual	RXN3O-4117	YLR044C	Complex	RXN3O-4116	Adjacent
YIL116W	Individual	HISTAMINOTRANS-RXN	YKL104C	Individual	L-GLN-FRUCT-6-P-AMINOTRANS-RXN	Adjacent
YBR176W	Individual	3-CH3-2-OXOBUTANOATE-OH-CH3-XFER-RXN	YOR074C	Complex	THYMIDYLATESYN-RXN	Adjacent
YHR183W	Individual	6PGLUCONDEHYDROG-RXN	YGR248W	Individual	6PGLUCONOLACT-RXN	Adjacent
YEL021W	Individual	OROTPDECARB-RXN	YHR128W	Individual	URACIL-PRIBOSYLTRANS-RXN	Adjacent
YJR148W	Individual	BRANCHED-CHAINAMINOTRANSFERILEU-RXN	YGL202W	Individual	TYRAMINOTRANS-RXN	Adjacent
YMR250W	Individual	GLUTDECARBOX-RXN	YDR300C	Individual	GLUTKIN-RXN	Adjacent
YLL060C	Individual	GSHTRAN-RXN	YML004C	Individual	GLYOXI-RXN	Adjacent
YKL211C	Complex	ANTHRANSYN-RXN	YOL140W	Individual	ACETYLORNTRANSAM-RXN	Adjacent
YJL026W	Complex	UDPREDUCT-RXN	YGR180C	Complex	CDPREDUCT-RXN	Adjacent
YIL125W	Complex	2OXOGLUTDECARB-RXN	YDL171C	Individual	GLUTAMATE-SYNTHASE-NADH-RXN	Adjacent
G3O-356	Individual	2.4.1.131-RXN	YBL082C	Individual	RXN3O-291	Adjacent
YOR108W	Individual	2-ISOPROPYLMALATESYN-RXN	YAR035W	Individual	CARNITINE-O-ACETYLTRANSFERASE-RXN	Adjacent
YDL215C	Individual	GLUTAMATE-DEHYDROGENASE-RXN	YDL131W	Individual	HOMOCITRATE-SYNTHASE-RXN	Adjacent
YKL152C	Individual	3PGAREARR-RXN	YER081W	Individual	PGLYCDEHYDROG-RXN	Adjacent
YLR359W	Individual	AICARSYN-RXN	YLR028C	Individual	AICARTRANSFORM-RXN	Adjacent
YDL171C	Individual	GLUTAMATE-SYNTHASE-NADH-RXN	YJL101C	Individual	GLUTCYSLIG-RXN	Adjacent
YDR001C	Individual	TREHALA-RXN	YPR184W	Individual	AMYLOMALT-RXN	Adjacent
G3O-102	Complex	1.10.2.2-RXN	YEL024W	Complex	1.10.2.2-RXN	Same
YBR019C	Individual	UDPGLUCEPIM-RXN	YFR015C	Individual	GLYCOGEN-STARCH-SYNTHASE-RXN	Adjacent
YDR178W	Complex	SUCC-FUM-OXRED-UBI-RXN	YBL045C	Complex	RXN3O-168	Adjacent
YLR258W	Individual	RXN-7668	YHL012W	Individual	GLUC1PURIDYLTRANS-RXN	Adjacent
YLL041C	Complex	SUCCINATE-DEHYDROGENASE-UBIQUINONE-RXN	YPR191W	Complex	1.10.2.2-RXN	Adjacent
YJR148W	Individual	BRANCHED-CHAINAMINOTRANSFERVAL-RXN	YMR113W	Individual	DIHYDROFOLATESYNTH-RXN	Adjacent
YBR036C	Individual	RXN3O-364	YPR113W	Individual	2.7.8.11-RXN	Adjacent
YOL086C	Individual	RXN3O-4117	YDL080C	Complex	RXN3O-4116	Adjacent
YLR395C	Complex	CYTOCHROME-C-OXIDASE-RXN	YGR183C	Complex	RXN3O-168	Adjacent
YBR263W	Individual	GLYOHMETRANS-RXN	YGR204W	Individual	FORMATETHFLIG-RXN	Adjacent
YCL009C	Complex	ACETOOHBUTSYN-RXN	YAL038W	Individual	PEPDEPHOS-RXN	Adjacent
YHR037W	Individual	PYRROLINECARBDEHYDROG-RXN	YJL101C	Individual	GLUTCYSLIG-RXN	Adjacent
YPR167C	Individual	1.8.4.8-RXN	YER070W	Complex	UDPREDUCT-RXN	Adjacent
Q0275	Complex	CYTOCHROME-C-OXIDASE-RXN	YBL045C	Complex	1.10.2.2-RXN	Adjacent
YPL231W	Individual	RXN-9516	YPL231W	Individual	RXN3O-1803	Adjacent
G3O-80	Individual	PHOSPHATIDYLINOSITOL-BISPHOSPHATASE-RXN	G3O-343	Individual	1-PHOSPHATIDYLINOSITOL-KINASE-RXN	Adjacent
YMR062C	Individual	GLUTAMATE-N-ACETYLTRANSFERASE-RXN	YGL202W	Individual	PHEAMINOTRANS-RXN	Adjacent
G3O-4104	Individual	GLYCEROL-3-P-ACYLTRANSFER-RXN	YKR067W	Individual	GLYCEROL-3-P-ACYLTRANSFER-RXN	Same
YHR208W	Individual	BRANCHED-CHAINAMINOTRANSFERLEU-RXN	YMR300C	Individual	PRPPAMIDOTRANS-RXN	Adjacent
YGR244C	Complex	SUCCCOASYN-RXN	YBR006W	Individual	SUCCSEMIALDDEHYDROG-RXN	Adjacent
YGR204W	Individual	FORMATETHFLIG-RXN	YDR019C	Complex	GCVMULTI-RXN	Adjacent
G3O-70	Individual	RXN3O-364	YBR036C	Individual	RXN3O-248	Adjacent
YDR502C	Individual	S-ADENMETSYN-RXN	YGR157W	Individual	2.1.1.17-RXN	Adjacent
YLR134W	Complex	RXN0-2022	YGR087C	Complex	RXN-6161	Adjacent
YJL121C	Individual	RIBULP3EPIM-RXN	YOR095C	Individual	RIB5PISOM-RXN	Adjacent
YBR248C	Individual	GLUTAMIDOTRANS-RXN	YHR074W	Individual	NAD-SYNTH-GLN-RXN	Adjacent
YHR001W	Complex	1.10.2.2-RXN	YBL045C	Complex	1.10.2.2-RXN	Same
YJL068C	Individual	S-FORMYLGLUTATHIONE-HYDROLASE-RXN	YOR040W	Individual	GLYOXII-RXN	Adjacent
YAL062W	Individual	GLUTDEHYD-RXN	YHR074W	Individual	NAD-SYNTH-GLN-RXN	Adjacent
YOL086C	Individual	RXN3O-4117	YGR087C	Complex	RXN3O-4116	Adjacent
YIR031C	Individual	MALSYN-RXN	YER024W	Individual	CARNITINE-O-ACETYLTRANSFERASE-RXN	Adjacent
YLR328W	Individual	NICONUCADENYLYLTRAN-RXN	YFR047C	Individual	QUINOPRIBOTRANS-RXN	Adjacent
YMR083W	Individual	RXN3O-1298	YOL086C	Individual	RXN3O-1298	Same
YOR241W	Individual	FOLYLPOLYGLUTAMATESYNTH-RXN	YJL071W	Individual	N-ACETYLTRANSFER-RXN	Adjacent
YPL231W	Individual	RXN-9523	YKL182W	Individual	RXN3O-5304	Adjacent
YNL219C	Individual	RXN3O-259	YGR227W	Individual	RXN3O-413	Adjacent
YOR241W	Individual	RXN0-2921	YJL130C	Individual	CARBPSYN-RXN	Adjacent
YMR189W	Individual	GCVP-RXN	YDR019C	Individual	GCVT-RXN	Adjacent
YDL215C	Individual	GLUTAMATE-DEHYDROGENASE-RXN	YOR241W	Individual	RXN0-2921	Adjacent
YER052C	Individual	ASPARTATEKIN-RXN	YLR027C	Individual	ASPAMINOTRANS-RXN	Adjacent
YKL060C	Individual	F16ALDOLASE-RXN	YIL155C	Individual	GLYC3PDEHYDROG-RXN	Adjacent
YGL256W	Individual	RXN3O-4117	YGR087C	Complex	RXN3O-4116	Adjacent
YIL125W	Complex	2OXOGLUTDECARB-RXN	YDL182W	Individual	HOMOCITRATE-SYNTHASE-RXN	Adjacent
YMR083W	Individual	RXN3O-1298	YBR145W	Individual	RXN3O-1298	Same
YER024W	Individual	CARNITINE-O-ACETYLTRANSFERASE-RXN	YAR035W	Individual	CARNITINE-O-ACETYLTRANSFERASE-RXN	Same
YGL256W	Individual	RXN3O-163	YOL086C	Individual	RXN3O-163	Same
YBR218C	Individual	PYRUVATE-CARBOXYLASE-RXN	YJL130C	Individual	CARBPSYN-RXN	Adjacent
YGL062W	Individual	PYRUVATE-CARBOXYLASE-RXN	YJL130C	Individual	CARBPSYN-RXN	Adjacent
YGL256W	Individual	RXN3O-4117	YMR083W	Individual	RXN3O-4117	Same
YDL171C	Individual	GLUTAMATE-SYNTHASE-NADH-RXN	YMR062C	Individual	N-ACETYLTRANSFER-RXN	Adjacent
YKL211C	Complex	ANTHRANSYN-RXN	YGL202W	Individual	TRYPTOPHAN-AMINOTRANSFERASE-RXN	Adjacent
YJR148W	Individual	BRANCHED-CHAINAMINOTRANSFERVAL-RXN	YGR019W	Individual	GABATRANSAM-RXN	Adjacent
Q0045	Complex	CYTOCHROME-C-OXIDASE-RXN	YGR183C	Complex	1.10.2.2-RXN	Adjacent
YDL215C	Individual	GLUTAMATE-DEHYDROGENASE-RXN	YNL037C	Complex	ISOCITRATE-DEHYDROGENASE-NAD+-RXN	Adjacent
YOR184W	Individual	PSERTRANSAM-RXN	YOR241W	Individual	RXN0-2921	Adjacent
YLL060C	Individual	GSHTRAN-RXN	YPL091W	Individual	GLUTATHIONE-REDUCT-NADPH-RXN	Adjacent
YKL211C	Complex	ANTHRANSYN-RXN	YLR089C	Individual	ALANINE-AMINOTRANSFERASE-RXN	Adjacent
YHR208W	Individual	BRANCHED-CHAINAMINOTRANSFERLEU-RXN	YHR208W	Individual	BRANCHED-CHAINAMINOTRANSFERVAL-RXN	Adjacent
G3O-85	Individual	PHOSPHATIDYLINOSITOL-BISPHOSPHATASE-RXN	G3O-60	Individual	RXN3O-257	Adjacent
YJL130C	Individual	ASPCARBTRANS-RXN	YLR158C	Individual	ASPARAGHYD-RXN	Adjacent
YHR208W	Individual	BRANCHED-CHAINAMINOTRANSFERVAL-RXN	YKL106W	Individual	ASPAMINOTRANS-RXN	Adjacent
G3O-102	Complex	RXN3O-168	YDR529C	Complex	RXN3O-168	Same
YGL205W	Individual	ACYL-COA-OXIDASE-RXN	YMR246W	Individual	ACYLCOASYN-RXN	Adjacent
YLR027C	Individual	ASPAMINOTRANS-RXN	YGL202W	Individual	PHEAMINOTRANS-RXN	Adjacent
YLR134W	Complex	RXN0-2022	YLR089C	Individual	ALANINE-AMINOTRANSFERASE-RXN	Adjacent
YCL064C	Individual	4.3.1.17-RXN	YLR089C	Individual	ALANINE-AMINOTRANSFERASE-RXN	Adjacent
YMR108W	Complex	ACETOOHBUTSYN-RXN	YCL009C	Complex	ACETOOHBUTSYN-RXN	Same
YHR208W	Individual	BRANCHED-CHAINAMINOTRANSFERLEU-RXN	YLR174W	Individual	ISOCITDEH-RXN	Adjacent
YDR178W	Complex	SUCC-FUM-OXRED-UBI-RXN	YKL141W	Complex	SUCCINATE-DEHYDROGENASE-UBIQUINONE-RXN	Adjacent
YFL018C	Complex	2OXOGLUTARATEDEH-RXN	YNL009W	Individual	ISOCITDEH-RXN	Adjacent
YDR300C	Individual	GLUTKIN-RXN	YJR109C	Complex	CARBPSYN-RXN	Adjacent
YNL009W	Individual	ISOCITDEH-RXN	YNL037C	Complex	ISOCITRATE-DEHYDROGENASE-NAD+-RXN	Adjacent
YDR001C	Individual	TREHALA-RXN	YIL162W	Individual	3.2.1.26-RXN	Adjacent
YDL131W	Individual	HOMOCITRATE-SYNTHASE-RXN	YNL009W	Individual	ISOCITDEH-RXN	Adjacent
YJL167W	Individual	FPPSYN-RXN	YNR043W	Individual	DIPHOSPHOMEVALONTE-DECARBOXYLASE-RXN	Adjacent
YHR025W	Individual	HOMOSERKIN-RXN	YJR139C	Individual	HOMOSERDEHYDROG-RXN	Adjacent
YMR250W	Individual	GLUTDECARBOX-RXN	YKL106W	Individual	ASPAMINOTRANS-RXN	Adjacent
Q0105	Complex	RXN3O-168	YJL166W	Complex	1.10.2.2-RXN	Adjacent
YDL215C	Individual	GLUTAMATE-DEHYDROGENASE-RXN	YLR027C	Individual	ASPAMINOTRANS-RXN	Adjacent
YGR087C	Complex	4.1.1.74-RXN	YBR145W	Individual	RXN3O-217	Adjacent
YDL182W	Individual	HOMOCITRATE-SYNTHASE-RXN	YDL131W	Individual	HOMOCITRATE-SYNTHASE-RXN	Same
YMR105C	Individual	PHOSPHOGLUCMUT-RXN	YKL127W	Individual	PHOSPHOGLUCMUT-RXN	Same
YNL117W	Individual	MALSYN-RXN	YNR001C	Individual	CITSYN-RXN	Adjacent
YBL039C	Individual	CTPSYN-RXN	YOR184W	Individual	PSERTRANSAM-RXN	Adjacent
YGR124W	Individual	ASNSYNB-RXN	YGL202W	Individual	PHEAMINOTRANS-RXN	Adjacent
YDL080C	Complex	RXN-6622	YFL018C	Complex	GCVMULTI-RXN	Adjacent
YOR108W	Individual	2-ISOPROPYLMALATESYN-RXN	YJR016C	Individual	DIHYDROXYISOVALDEHYDRAT-RXN	Adjacent
YJL166W	Complex	RXN3O-168	YGR183C	Complex	RXN3O-168	Same
YNL117W	Individual	MALSYN-RXN	YDL131W	Individual	HOMOCITRATE-SYNTHASE-RXN	Adjacent
YMR108W	Complex	ACETOOHBUTSYN-RXN	YMR108W	Complex	ACETOLACTSYN-RXN	Adjacent
YDL215C	Individual	GLUTAMATE-DEHYDROGENASE-RXN	YHR208W	Individual	BRANCHED-CHAINAMINOTRANSFERLEU-RXN	Adjacent
YGR087C	Complex	RXN3O-470	YAL060W	Complex	RR-BUTANEDIOL-DEHYDROGENASE-RXN	Adjacent
YJR148W	Individual	BRANCHED-CHAINAMINOTRANSFERILEU-RXN	YHR208W	Individual	BRANCHED-CHAINAMINOTRANSFERVAL-RXN	Adjacent
YBR038W	Individual	CHITIN-SYNTHASE-RXN	YLR308W	Individual	CHITIN-DEACETYLASE-RXN	Adjacent
YER183C	Individual	5-FORMYL-THF-CYCLO-LIGASE-RXN	YBR084W	Individual	METHYLENETHFDEHYDROG-NADP-RXN	Adjacent
YDL171C	Individual	GLUTAMATE-SYNTHASE-NADH-RXN	YDL066W	Individual	ISOCITDEH-RXN	Adjacent
YBR023C	Individual	CHITIN-SYNTHASE-RXN	YMR015C	Complex	2.4.1.141-RXN	Adjacent
YDR297W	Individual	RXN3O-1380	YLR260W	Individual	SPHINGANINE-KINASE-RXN	Adjacent
YGL184C	Individual	CYSTATHIONINE-BETA-LYASE-RXN	YKL029C	Individual	MALIC-NAD-RXN	Adjacent
YHR137W	Individual	RXN3O-4114	YDR380W	Complex	RXN3O-156	Adjacent
YDR297W	Individual	RXN3O-1380	YHL003C	Complex	RXN3O-328	Adjacent
YKL182W	Complex	FATTY-ACYL-COA-SYNTHASE-RXN	YML042W	Individual	CARNITINE-O-ACETYLTRANSFERASE-RXN	Adjacent
YDR529C	Complex	RXN3O-168	YFR033C	Complex	1.10.2.2-RXN	Adjacent
YCL030C	Individual	HISTOLDEHYD-RXN	YCL030C	Individual	HISTALDEHYD-RXN	Adjacent
YOR241W	Individual	RXN3O-22	YJL071W	Individual	N-ACETYLTRANSFER-RXN	Adjacent
YFR033C	Complex	RXN3O-168	YDR529C	Complex	1.10.2.2-RXN	Adjacent
YLR134W	Complex	RXN0-2022	YAL060W	Complex	ACETOINDEHYDROG-RXN	Adjacent
YGL253W	Individual	FRUCTOKINASE-RXN	YER003C	Individual	MANNPISOM-RXN	Adjacent
YEL046C	Individual	THREONINE-ALDOLASE-RXN	YFL018C	Complex	GCVMULTI-RXN	Adjacent
YDR147W	Individual	ETHANOLAMINE-KINASE-RXN	YGR007W	Individual	2.7.7.14-RXN	Adjacent
YLR438W	Individual	ORNITHINE-GLU-AMINOTRANSFORASE-RXN	YOR241W	Individual	RXN3O-681	Adjacent
YLL041C	Complex	SUCC-FUM-OXRED-UBI-RXN	YJL045W	Complex	SUCCINATE-DEHYDROGENASE-UBIQUINONE-RXN	Adjacent
YCL064C	Individual	4.3.1.17-RXN	YLR134W	Complex	RXN-6161	Adjacent
YDR294C	Individual	SPHINGANINE-1-PHOSPHATE-ALDOLASE-RXN	YLR260W	Individual	SPHINGANINE-KINASE-RXN	Adjacent
Q0045	Complex	CYTOCHROME-C-OXIDASE-RXN	YLR038C	Complex	CYTOCHROME-C-OXIDASE-RXN	Same
G3O-356	Individual	2.4.1.131-RXN	YBR110W	Individual	2.4.1.142-RXN	Adjacent
YDL171C	Individual	GLUTAMATE-SYNTHASE-NADH-RXN	YNL037C	Complex	ISOCITRATE-DEHYDROGENASE-NAD+-RXN	Adjacent
YMR250W	Individual	GLUTDECARBOX-RXN	YJR148W	Individual	BRANCHED-CHAINAMINOTRANSFERVAL-RXN	Adjacent
YLR134W	Complex	RXN0-2022	YFL030W	Individual	ALANINE--GLYOXYLATE-AMINOTRANSFERASE-RXN	Adjacent
YDL182W	Individual	HOMOCITRATE-SYNTHASE-RXN	YML042W	Individual	CARNITINE-O-ACETYLTRANSFERASE-RXN	Adjacent
YGL062W	Individual	PYRUVATE-CARBOXYLASE-RXN	YER178W	Individual	RXN0-1134	Adjacent
YJR148W	Individual	BRANCHED-CHAINAMINOTRANSFERLEU-RXN	YLR027C	Individual	ASPAMINOTRANS-RXN	Adjacent
YMR250W	Individual	GLUTDECARBOX-RXN	YHR208W	Individual	BRANCHED-CHAINAMINOTRANSFERVAL-RXN	Adjacent
YFR047C	Individual	QUINOPRIBOTRANS-RXN	YDR441C	Individual	ADENPRIBOSYLTRAN-RXN	Adjacent
YHR037W	Individual	PYRROLINECARBDEHYDROG-RXN	YDL171C	Individual	GLUTAMATE-SYNTHASE-NADH-RXN	Adjacent
YMR256C	Complex	CYTOCHROME-C-OXIDASE-RXN	G3O-102	Complex	RXN3O-168	Adjacent
YHR037W	Individual	PYRROLINECARBDEHYDROG-RXN	YJL130C	Individual	CARBPSYN-RXN	Adjacent
YAL054C	Individual	ACETATE--COA-LIGASE-RXN	YPL028W	Individual	ACETYL-COA-ACETYLTRANSFER-RXN	Adjacent
Q0275	Complex	CYTOCHROME-C-OXIDASE-RXN	YHR001W	Complex	1.10.2.2-RXN	Adjacent
YOL086C	Individual	RXN3O-163	YLR044C	Complex	RXN3O-156	Adjacent
YOR142W	Complex	SUCCCOASYN-RXN	YDR148C	Complex	2OXOGLUTARATEDEH-RXN	Adjacent
YNL052W	Complex	CYTOCHROME-C-OXIDASE-RXN	YHR001W	Complex	RXN3O-168	Adjacent
YJL153C	Complex	MYO-INOSITOL-1-PHOSPHATE-SYNTHASE-RXN	YNL241C	Individual	GLU6PDEHYDROG-RXN	Adjacent
YHR208W	Individual	BRANCHED-CHAINAMINOTRANSFERVAL-RXN	YLR044C	Complex	RXN3O-4133	Adjacent
YLR146C	Individual	SPERMINE-SYNTHASE-RXN	YMR020W	Individual	SPERMINE-OXIDASE-RXN	Adjacent
YFL030W	Individual	ALANINE--GLYOXYLATE-AMINOTRANSFERASE-RXN	YLR089C	Individual	ALANINE-AMINOTRANSFERASE-RXN	Adjacent
G3O-142	Individual	R147-RXN	YOR388C	Individual	FORMATEDEHYDROG-RXN	Adjacent
YOR241W	Individual	FOLYLPOLYGLUTAMATESYNTH-RXN	YPR035W	Individual	GLUTAMINESYN-RXN	Adjacent
YJL071W	Individual	N-ACETYLTRANSFER-RXN	YOR241W	Individual	FORMYLTHFGLUSYNTH-RXN	Adjacent
YMR256C	Complex	CYTOCHROME-C-OXIDASE-RXN	YJL166W	Complex	1.10.2.2-RXN	Adjacent
YOL052C	Individual	SAMDECARB-RXN	YJR073C	Individual	RXN3O-349	Adjacent
YBR243C	Individual	2.7.8.15-RXN	YMR015C	Complex	2.4.1.141-RXN	Adjacent
YLR089C	Individual	ALANINE-AMINOTRANSFERASE-RXN	YAL062W	Individual	GLUTDEHYD-RXN	Adjacent
YGL256W	Individual	RXN3O-4117	YLR134W	Complex	RXN3O-4116	Adjacent
YER055C	Individual	ATPPHOSPHORIBOSYLTRANS-RXN	YDR399W	Individual	GUANPRIBOSYLTRAN-RXN	Adjacent
YOR241W	Individual	RXN3O-22	YJR148W	Individual	BRANCHED-CHAINAMINOTRANSFERVAL-RXN	Adjacent
YNR050C	Individual	RXN3O-127	YOL140W	Individual	ACETYLORNTRANSAM-RXN	Adjacent
YHR183W	Individual	6PGLUCONDEHYDROG-RXN	YDR487C	Individual	DIOHBUTANONEPSYN-RXN	Adjacent
YOL086C	Individual	RXN3O-1298	YOR374W	Individual	RXN3O-274	Adjacent
YOR108W	Individual	2-ISOPROPYLMALATESYN-RXN	YNL104C	Individual	2-ISOPROPYLMALATESYN-RXN	Same
YDL215C	Individual	GLUTAMATE-DEHYDROGENASE-RXN	YJR148W	Individual	BRANCHED-CHAINAMINOTRANSFERVAL-RXN	Adjacent
YIL160C	Individual	KETOACYLCOATHIOL-RXN	YOR108W	Individual	2-ISOPROPYLMALATESYN-RXN	Adjacent
YER183C	Individual	5-FORMYL-THF-CYCLO-LIGASE-RXN	YGR204W	Individual	METHYLENETHFDEHYDROG-NADP-RXN	Adjacent
YCL009C	Complex	ACETOLACTSYN-RXN	YLR134W	Complex	RXN-6161	Adjacent
YKL181W	Individual	PRPPSYN-RXN	YMR300C	Individual	PRPPAMIDOTRANS-RXN	Adjacent
YOR374W	Individual	RXN3O-274	YLR303W	Individual	ACETYLHOMOSER-CYS-RXN	Adjacent
YNL104C	Individual	2-ISOPROPYLMALATESYN-RXN	YNR001C	Individual	CITSYN-RXN	Adjacent
YLR180W	Individual	S-ADENMETSYN-RXN	YGR157W	Individual	2.1.1.17-RXN	Adjacent
YBR036C	Individual	RXN3O-257	YPR113W	Individual	2.7.8.11-RXN	Adjacent
YJR148W	Individual	BRANCHED-CHAINAMINOTRANSFERILEU-RXN	YGL202W	Individual	TRYPTOPHAN-AMINOTRANSFERASE-RXN	Adjacent
YER170W	Individual	ADENYL-KIN-RXN	YDR226W	Individual	ADENYL-KIN-RXN	Same
YPR167C	Individual	1.8.4.8-RXN	YIL066C	Complex	CDPREDUCT-RXN	Adjacent
YER099C	Individual	PRPPSYN-RXN	YOR209C	Individual	NICOTINATEPRIBOSYLTRANS-RXN	Adjacent
YBR248C	Individual	GLUTAMIDOTRANS-RXN	YDR300C	Individual	GLUTKIN-RXN	Adjacent
YCL064C	Individual	4.3.1.17-RXN	YBR263W	Individual	GLYOHMETRANS-RXN	Adjacent
YHR208W	Individual	BRANCHED-CHAINAMINOTRANSFERLEU-RXN	YHR074W	Individual	NAD-SYNTH-GLN-RXN	Adjacent
YOR241W	Individual	RXN3O-681	YOR303W	Complex	CARBPSYN-RXN	Adjacent
YNL104C	Individual	2-ISOPROPYLMALATESYN-RXN	YDL182W	Individual	HOMOCITRATE-SYNTHASE-RXN	Adjacent
YKR009C	Individual	ENOYL-COA-HYDRAT-RXN	G3O-33	Individual	RXN-7699	Adjacent
YBR038W	Individual	CHITIN-SYNTHASE-RXN	YMR015C	Complex	2.4.1.141-RXN	Adjacent
YLR028C	Individual	AICARTRANSFORM-RXN	YFL018C	Complex	GCVMULTI-RXN	Adjacent
YHR208W	Individual	BRANCHED-CHAINAMINOTRANSFERLEU-RXN	YPR035W	Individual	GLUTAMINESYN-RXN	Adjacent
YHR208W	Individual	BRANCHED-CHAINAMINOTRANSFERLEU-RXN	YGL202W	Individual	TYRAMINOTRANS-RXN	Adjacent
YGL202W	Individual	TYRAMINOTRANS-RXN	YJL071W	Individual	N-ACETYLTRANSFER-RXN	Adjacent
YMR300C	Individual	PRPPAMIDOTRANS-RXN	YGR124W	Individual	ASNSYNB-RXN	Adjacent
YKL060C	Individual	F16ALDOLASE-RXN	YPR074C	Individual	1TRANSKETO-RXN	Adjacent
YLR028C	Individual	IMPCYCLOHYDROLASE-RXN	YHR216W	Individual	IMP-DEHYDROG-RXN	Adjacent
YGL062W	Individual	PYRUVATE-CARBOXYLASE-RXN	YCL009C	Complex	ACETOLACTSYN-RXN	Adjacent
YGL187C	Complex	CYTOCHROME-C-OXIDASE-RXN	YFR033C	Complex	RXN3O-168	Adjacent
YBR263W	Individual	GLYOHMETRANS-RXN	YLR058C	Individual	GLYOHMETRANS-RXN	Same
YKL141W	Complex	SUCC-FUM-OXRED-UBI-RXN	YJL045W	Complex	SUCCINATE-DEHYDROGENASE-UBIQUINONE-RXN	Adjacent
YKL148C	Complex	SUCC-FUM-OXRED-UBI-RXN	YKL148C	Complex	SUCCINATE-DEHYDROGENASE-UBIQUINONE-RXN	Adjacent
YLR438W	Individual	ORNITHINE-GLU-AMINOTRANSFORASE-RXN	YPL111W	Individual	ARGINASE-RXN	Adjacent
YML106W	Individual	OROPRIBTRANS-RXN	YBL068W	Individual	PRPPSYN-RXN	Adjacent
YBL039C	Individual	CTPSYN-RXN	YLR089C	Individual	ALANINE-AMINOTRANSFERASE-RXN	Adjacent
YAR015W	Individual	SAICARSYN-RXN	YDR321W	Individual	ASPARAGHYD-RXN	Adjacent
G3O-70	Individual	RXN3O-364	G3O-70	Individual	RXN3O-248	Adjacent
YOL061W	Individual	PRPPSYN-RXN	YMR300C	Individual	PRPPAMIDOTRANS-RXN	Adjacent
YNR050C	Individual	RXN3O-127	YOR241W	Individual	FORMYLTHFGLUSYNTH-RXN	Adjacent
YBR196C	Individual	PGLUCISOM-RXN	YJL153C	Complex	MYO-INOSITOL-1-PHOSPHATE-SYNTHASE-RXN	Adjacent
YBR084W	Individual	METHYLENETHFDEHYDROG-NADP-RXN	YKR080W	Complex	1.5.1.15-RXN	Adjacent
YDR234W	Individual	RXN3O-1983	YDL182W	Individual	HOMOCITRATE-SYNTHASE-RXN	Adjacent
YIL125W	Complex	2OXOGLUTARATEDEH-RXN	YLR089C	Individual	ALANINE-AMINOTRANSFERASE-RXN	Adjacent
YHR001W	Complex	RXN3O-168	YBL045C	Complex	1.10.2.2-RXN	Adjacent
YKL104C	Individual	L-GLN-FRUCT-6-P-AMINOTRANS-RXN	YJR109C	Complex	CARBPSYN-RXN	Adjacent
YGR019W	Individual	GABATRANSAM-RXN	YGL202W	Individual	PHEAMINOTRANS-RXN	Adjacent
YMR207C	Complex	ACETYL-COA-CARBOXYLTRANSFER-RXN	YIR031C	Individual	MALSYN-RXN	Adjacent
YBR145W	Individual	RXN3O-1298	YOL086C	Individual	RXN3O-1298	Same
YPR191W	Complex	RXN3O-168	G3O-102	Complex	1.10.2.2-RXN	Adjacent
YML042W	Individual	RXN3O-37	YNL117W	Individual	MALSYN-RXN	Adjacent
YFR047C	Individual	QUINOPRIBOTRANS-RXN	YMR300C	Individual	PRPPAMIDOTRANS-RXN	Adjacent
YLR153C	Individual	ACETATE--COA-LIGASE-RXN	YIR031C	Individual	MALSYN-RXN	Adjacent
G3O-28	Complex	2.4.1.141-RXN	YMR015C	Complex	2.4.1.141-RXN	Same
YLR134W	Complex	RXN3O-470	YGR087C	Complex	RXN-6161	Adjacent
YKR031C	Individual	PHOSCHOL-RXN	YDL052C	Individual	1-ACYLGLYCEROL-3-P-ACYLTRANSFER-RXN	Adjacent
YKL211C	Complex	ANTHRANSYN-RXN	YNR033W	Individual	PABASYN-RXN	Adjacent
YNL267W	Individual	1-PHOSPHATIDYLINOSITOL-KINASE-RXN	G3O-70	Individual	RXN3O-257	Adjacent
YLR044C	Complex	RXN3O-156	YLR134W	Complex	RXN3O-156	Same
YOL059W	Individual	1.1.1.8-RXN	YCL004W	Individual	PHOSPHAGLYPSYN-RXN	Adjacent
YLR157C	Individual	ASPARAGHYD-RXN	YLR027C	Individual	ASPAMINOTRANS-RXN	Adjacent
YNR050C	Individual	RXN3O-127	YPR145W	Individual	ASNSYNB-RXN	Adjacent
YJL026W	Complex	ADPREDUCT-RXN	YER070W	Complex	GDPREDUCT-RXN	Adjacent
YIL160C	Individual	KETOACYLCOATHIOL-RXN	YML042W	Individual	CARNITINE-O-ACETYLTRANSFERASE-RXN	Adjacent
YNR050C	Individual	RXN3O-127	YHR074W	Individual	NAD-SYNTH-GLN-RXN	Adjacent
YMR083W	Individual	RXN3O-4117	YDR380W	Complex	RXN3O-4116	Adjacent
YER178W	Individual	PYRUVATEDECARB-RXN	YGR087C	Complex	RXN-6161	Adjacent
YER055C	Individual	ATPPHOSPHORIBOSYLTRANS-RXN	YER099C	Individual	PRPPSYN-RXN	Adjacent
YBR196C	Individual	PGLUCISOM-RXN	YNL241C	Individual	GLU6PDEHYDROG-RXN	Adjacent
YKL182W	Complex	FATTY-ACYL-COA-SYNTHASE-RXN	YNL071W	Individual	RXN0-1133	Adjacent
YKL150W	Individual	CYTOCHROME-B5-REDUCTASE-RXN	YGL055W	Individual	1.14.19.1-RXN	Adjacent
YBR196C	Individual	PGLUCISOM-RXN	YLR354C	Individual	TRANSALDOL-RXN	Adjacent
YBL039C	Individual	CTPSYN-RXN	YJL071W	Individual	N-ACETYLTRANSFER-RXN	Adjacent
Q0250	Complex	CYTOCHROME-C-OXIDASE-RXN	YFR033C	Complex	RXN3O-168	Adjacent
YOR241W	Individual	RXN0-2921	YPR145W	Individual	ASNSYNB-RXN	Adjacent
YCL009C	Complex	ACETOOHBUTSYN-RXN	YLR044C	Complex	RXN-6161	Adjacent
YDR035W	Individual	DAHPSYN-RXN	YLR354C	Individual	TRANSALDOL-RXN	Adjacent
YER091C	Individual	HOMOCYSMET-RXN	YHR208W	Individual	R15-RXN	Adjacent
YFR033C	Complex	RXN3O-168	YFR033C	Complex	1.10.2.2-RXN	Adjacent
YMR062C	Individual	N-ACETYLTRANSFER-RXN	YMR113W	Individual	DIHYDROFOLATESYNTH-RXN	Adjacent
YKR072C	Individual	P-PANTOCYSDECARB-RXN	YGR277C	Individual	PANTEPADENYLYLTRAN-RXN	Adjacent
YPL028W	Individual	ACETYL-COA-ACETYLTRANSFER-RXN	YIR031C	Individual	MALSYN-RXN	Adjacent
YBR006W	Individual	SUCCSEMIALDDEHYDROG-RXN	YGR019W	Individual	GABATRANSAM-RXN	Adjacent
YIL160C	Individual	KETOACYLCOATHIOL-RXN	YNR001C	Individual	CITSYN-RXN	Adjacent
YER070W	Complex	GDPREDUCT-RXN	YER070W	Complex	CDPREDUCT-RXN	Adjacent
YLR354C	Individual	TRANSALDOL-RXN	YPR074C	Individual	1TRANSKETO-RXN	Adjacent
YMR217W	Individual	GMP-SYN-GLUT-RXN	YBR248C	Individual	GLUTAMIDOTRANS-RXN	Adjacent
YBL039C	Individual	CTPSYN-RXN	YLR438W	Individual	ORNITHINE-GLU-AMINOTRANSFORASE-RXN	Adjacent
YJL045W	Complex	SUCC-FUM-OXRED-UBI-RXN	YKL141W	Complex	SUCC-FUM-OXRED-UBI-RXN	Same
YBR019C	Individual	UDPGLUCEPIM-RXN	YHL012W	Individual	GLUC1PURIDYLTRANS-RXN	Adjacent
YMR217W	Individual	GMP-SYN-GLUT-RXN	YLR027C	Individual	ASPAMINOTRANS-RXN	Adjacent
YJR109C	Complex	CARBPSYN-RXN	YOR241W	Individual	FORMYLTHFGLUSYNTH-RXN	Adjacent
YJL026W	Complex	GDPREDUCT-RXN	YIL066C	Complex	GDPREDUCT-RXN	Same
YOR221C	Individual	MALONYL-COA-ACP-TRANSACYL-RXN	YKL182W	Individual	RXN3O-9780	Adjacent
YDR232W	Individual	5-AMINOLEVULINIC-ACID-SYNTHASE-RXN	YDL080C	Complex	RXN-6622	Adjacent
YAL038W	Individual	PEPDEPHOS-RXN	YBR221C	Individual	RXN0-1134	Adjacent
G3O-31	Individual	D-ARABINOSE-1-DEHYDROGENASE-RXN	YML086C	Individual	1.1.3.37-RXN	Adjacent
YLR260W	Individual	RXN3O-458	YMR298W	Complex	RXN3O-328	Adjacent
YMR217W	Individual	GMP-SYN-GLUT-RXN	YMR250W	Individual	GLUTDECARBOX-RXN	Adjacent
YOR142W	Complex	SUCCCOASYN-RXN	YDR178W	Complex	SUCCINATE-DEHYDROGENASE-UBIQUINONE-RXN	Adjacent
YDR321W	Individual	ASPARAGHYD-RXN	YLR157C	Individual	ASPARAGHYD-RXN	Same
YHR208W	Individual	BRANCHED-CHAINAMINOTRANSFERVAL-RXN	YGR087C	Complex	RXN3O-4133	Adjacent
YAL054C	Individual	ACETATE--COA-LIGASE-RXN	YMR207C	Complex	ACETYL-COA-CARBOXYLTRANSFER-RXN	Adjacent
YDR035W	Individual	DAHPSYN-RXN	YOR347C	Individual	PEPDEPHOS-RXN	Adjacent
YLR134W	Complex	RXN3O-470	YMR170C	Individual	ALDHDEHYDROG-RXN	Adjacent
YMR062C	Individual	GLUTAMATE-N-ACETYLTRANSFERASE-RXN	YGL202W	Individual	TRYPTOPHAN-AMINOTRANSFERASE-RXN	Adjacent
YDL078C	Complex	MALATE-DEH-RXN	YKR097W	Individual	PEPCARBOXYKIN-RXN	Adjacent
YFR053C	Individual	RXN3O-10	YGL253W	Individual	RXN3O-10	Same
YMR303C	Individual	RXN3O-4141	YBR145W	Individual	RXN3O-4141	Same
YDL171C	Individual	GLUTAMATE-SYNTHASE-NADH-RXN	YOR303W	Complex	CARBPSYN-RXN	Adjacent
YMR217W	Individual	GMP-SYN-GLUT-RXN	YHR208W	Individual	BRANCHED-CHAINAMINOTRANSFERVAL-RXN	Adjacent
YLR134W	Complex	RXN0-2022	YLR134W	Complex	RXN-6161	Adjacent
YLR438W	Individual	ORNITHINE-GLU-AMINOTRANSFORASE-RXN	YJL130C	Individual	CARBPSYN-RXN	Adjacent
YOR347C	Individual	PEPDEPHOS-RXN	YKL211C	Complex	ANTHRANSYN-RXN	Adjacent
YGL256W	Individual	RXN3O-4117	YLR044C	Complex	RXN3O-4116	Adjacent
G3O-356	Individual	RXN3O-379	YDL055C	Individual	MANNPGUANYLTRANGDP-RXN	Adjacent
YMR170C	Individual	3-PROPANAL-DEHYDROGENASE-RXN	YMR020W	Individual	SPERMINE-OXIDASE-RXN	Adjacent
YOL140W	Individual	ACETYLORNTRANSAM-RXN	YOR303W	Complex	CARBPSYN-RXN	Adjacent
YML110C	Individual	RXN3O-54	YML008C	Individual	RXN3O-178	Adjacent
Q0275	Complex	CYTOCHROME-C-OXIDASE-RXN	YGR183C	Complex	RXN3O-168	Adjacent
YDR399W	Individual	HYPOXANPRIBOSYLTRAN-RXN	YBL068W	Individual	PRPPSYN-RXN	Adjacent
YGR019W	Individual	GABATRANSAM-RXN	YOR375C	Individual	GLUTDEHYD-RXN	Adjacent
YJR148W	Individual	BRANCHED-CHAINAMINOTRANSFERVAL-RXN	YOR241W	Individual	FORMYLTHFGLUSYNTH-RXN	Adjacent
YPL111W	Individual	ARGINASE-RXN	YMR062C	Individual	GLUTAMATE-N-ACETYLTRANSFERASE-RXN	Adjacent
YKL182W	Individual	RXN3O-5581	YPL231W	Individual	RXN-9523	Adjacent
YPR074C	Individual	2TRANSKETO-RXN	YLR377C	Individual	F16BDEPHOS-RXN	Adjacent
YBL045C	Complex	RXN3O-168	YJL166W	Complex	1.10.2.2-RXN	Adjacent
YPR001W	Individual	CITSYN-RXN	YDL131W	Individual	HOMOCITRATE-SYNTHASE-RXN	Adjacent
YMR105C	Individual	PHOSPHOGLUCMUT-RXN	YNL241C	Individual	GLU6PDEHYDROG-RXN	Adjacent
YBR006W	Individual	SUCCSEMIALDDEHYDROG-RXN	YLL041C	Complex	SUCCINATE-DEHYDROGENASE-UBIQUINONE-RXN	Adjacent
YCL009C	Complex	ACETOOHBUTSYN-RXN	YFL030W	Individual	ALANINE--GLYOXYLATE-AMINOTRANSFERASE-RXN	Adjacent
YGL202W	Individual	TRYPTOPHAN-AMINOTRANSFERASE-RXN	YOR241W	Individual	FORMYLTHFGLUSYNTH-RXN	Adjacent
YER061C	Individual	3-OXOACYL-ACP-SYNTH-RXN	YER061C	Individual	3-OXOACYL-ACP-SYNTH-BASE-RXN	Adjacent
YGL062W	Individual	PYRUVATE-CARBOXYLASE-RXN	YDL078C	Complex	MALATE-DEH-RXN	Adjacent
YBR176W	Individual	3-CH3-2-OXOBUTANOATE-OH-CH3-XFER-RXN	YLR044C	Complex	RXN3O-4133	Adjacent
YJR148W	Individual	BRANCHED-CHAINAMINOTRANSFERLEU-RXN	YMR250W	Individual	GLUTDECARBOX-RXN	Adjacent
YKL141W	Complex	SUCC-FUM-OXRED-UBI-RXN	YKL148C	Complex	SUCCINATE-DEHYDROGENASE-UBIQUINONE-RXN	Adjacent
YOL061W	Individual	PRPPSYN-RXN	YOR095C	Individual	RIB5PISOM-RXN	Adjacent
YFL018C	Individual	RXN0-1132	YER178W	Individual	RXN0-1134	Adjacent
YML110C	Individual	RXN3O-54	YLR180W	Individual	S-ADENMETSYN-RXN	Adjacent
YGR157W	Individual	2.1.1.17-RXN	YJR073C	Individual	RXN3O-348	Adjacent
YKL211C	Complex	ANTHRANSYN-RXN	YOR375C	Individual	GLUTDEHYD-RXN	Adjacent
YDR148C	Complex	2OXOGLUTARATEDEH-RXN	YLR027C	Individual	ASPAMINOTRANS-RXN	Adjacent
YKL182W	Individual	MALONYL-COA-ACP-TRANSACYL-RXN	YER061C	Individual	3-OXOACYL-ACP-SYNTH-RXN	Adjacent
YMR083W	Individual	RXN3O-217	YDL168W	Individual	RXN3O-217	Same
YCR034W	Individual	RXN-7697	YKR009C	Individual	OHACYL-COA-DEHYDROG-RXN	Adjacent
YFR015C	Individual	RXN-7668	YPL227C	Individual	2.4.1.117-RXN	Adjacent
YGL202W	Individual	PHEAMINOTRANS-DEG-RXN	YGR061C	Individual	FGAMSYN-RXN	Adjacent
YKL181W	Individual	PRPPSYN-RXN	YOR209C	Individual	NICOTINATEPRIBOSYLTRANS-RXN	Adjacent
YOR241W	Individual	RXN0-2921	YNR050C	Individual	RXN3O-127	Adjacent
YCL009C	Complex	ACETOOHBUTSYN-RXN	YKL211C	Complex	ANTHRANSYN-RXN	Adjacent
YJR148W	Individual	BRANCHED-CHAINAMINOTRANSFERILEU-RXN	YBR248C	Individual	GLUTAMIDOTRANS-RXN	Adjacent
YOR241W	Individual	RXN3O-22	YKL104C	Individual	L-GLN-FRUCT-6-P-AMINOTRANS-RXN	Adjacent
YKR031C	Individual	PHOSCHOL-RXN	YNL130C	Individual	RXN-5781	Adjacent
YKL182W	Complex	FATTY-ACYL-COA-SYNTHASE-RXN	YJL071W	Individual	N-ACETYLTRANSFER-RXN	Adjacent
YFR033C	Complex	RXN3O-168	G3O-102	Complex	1.10.2.2-RXN	Adjacent
YJL045W	Complex	SUCCINATE-DEHYDROGENASE-UBIQUINONE-RXN	YBL045C	Complex	1.10.2.2-RXN	Adjacent
YJR130C	Individual	RXN-721	YLR308W	Individual	CHITIN-DEACETYLASE-RXN	Adjacent
YJL045W	Complex	SUCC-FUM-OXRED-UBI-RXN	YBR006W	Individual	SUCCSEMIALDDEHYDROG-RXN	Adjacent
YKL067W	Individual	DUDPKIN-RXN	YJL026W	Complex	UDPREDUCT-RXN	Adjacent
YOR241W	Individual	FOLYLPOLYGLUTAMATESYNTH-RXN	YMR217W	Individual	GMP-SYN-GLUT-RXN	Adjacent
YDR294C	Individual	SPHINGANINE-1-PHOSPHATE-ALDOLASE-RXN	YJL134W	Individual	DHS-PHOSPHATASE-RXN	Adjacent
YDR062W	Individual	SERINE-C-PALMITOYLTRANSFERASE-RXN	YBR265W	Individual	3-DEHYDROSPHINGANINE-REDUCTASE-RXN	Adjacent
YDL215C	Individual	GLUTAMATE-DEHYDROGENASE-RXN	YJL071W	Individual	N-ACETYLTRANSFER-RXN	Adjacent
YLR395C	Complex	CYTOCHROME-C-OXIDASE-RXN	YFR033C	Complex	1.10.2.2-RXN	Adjacent
YOR303W	Complex	CARBPSYN-RXN	YGL202W	Individual	PHEAMINOTRANS-RXN	Adjacent
YPR145W	Individual	ASNSYNB-RXN	YHR208W	Individual	BRANCHED-CHAINAMINOTRANSFERVAL-RXN	Adjacent
YBR221C	Individual	RXN0-1134	YMR108W	Complex	ACETOLACTSYN-RXN	Adjacent
YHR051W	Complex	CYTOCHROME-C-OXIDASE-RXN	YEL024W	Complex	RXN3O-168	Adjacent
YDR399W	Individual	HYPOXANPRIBOSYLTRAN-RXN	YJR133W	Individual	XANPRIBOSYLTRAN-RXN	Adjacent
YJL130C	Individual	ASPCARBTRANS-RXN	YOR303W	Complex	CARBPSYN-RXN	Adjacent
YDR400W	Individual	RXN-8441	YDR400W	Individual	RXN3O-214	Adjacent
YBL082C	Individual	RXN3O-291	YOR067C	Individual	RXN3O-412	Adjacent
YJL071W	Individual	N-ACETYLTRANSFER-RXN	YCR005C	Individual	CITSYN-RXN	Adjacent
YFR053C	Individual	FRUCTOKINASE-RXN	YLR377C	Individual	F16BDEPHOS-RXN	Adjacent
YOR347C	Individual	PEPDEPHOS-RXN	YBR221C	Individual	PYRUVATEDECARB-RXN	Adjacent
YOR241W	Individual	RXN3O-22	YKL106W	Individual	ASPAMINOTRANS-RXN	Adjacent
YIR038C	Individual	GSHTRAN-RXN	YLR299W	Individual	RXN-6601	Adjacent
YJR009C	Individual	GAPOXNPHOSPHN-RXN	YCR012W	Individual	PHOSGLYPHOS-RXN	Adjacent
YER065C	Individual	ISOCIT-CLEAV-RXN	YLR174W	Individual	ISOCITDEH-RXN	Adjacent
YOL086C	Individual	RXN3O-4109	YDR380W	Complex	RXN3O-4108	Adjacent
YAR015W	Individual	SAICARSYN-RXN	YER052C	Individual	ASPARTATEKIN-RXN	Adjacent
YLR359W	Individual	AICARSYN-RXN	YKL141W	Complex	SUCCINATE-DEHYDROGENASE-UBIQUINONE-RXN	Adjacent
YHR037W	Individual	PYRROLINECARBDEHYDROG-RXN	YJR148W	Individual	BRANCHED-CHAINAMINOTRANSFERILEU-RXN	Adjacent
YOR241W	Individual	FOLYLPOLYGLUTAMATESYNTH-RXN	YKL211C	Complex	ANTHRANSYN-RXN	Adjacent
YMR113W	Individual	DIHYDROFOLATESYNTH-RXN	YGL202W	Individual	PHEAMINOTRANS-RXN	Adjacent
YJR103W	Individual	CTPSYN-RXN	YGR061C	Individual	FGAMSYN-RXN	Adjacent
YLR044C	Complex	4.1.1.74-RXN	YGL256W	Individual	RXN3O-217	Adjacent
YDR513W	Individual	UROPORIIIMETHYLTRANSA-RXN	YOL096C	Individual	RXN3O-102	Adjacent
YIL066C	Complex	ADPREDUCT-RXN	YDR353W	Individual	THIOREDOXIN-REDUCT-NADPH-RXN	Adjacent
YBR126C	Individual	TREHALOSE6PSYN-RXN	YLR258W	Individual	RXN-7668	Adjacent
YBR248C	Individual	GLUTAMIDOTRANS-RXN	YMR062C	Individual	N-ACETYLTRANSFER-RXN	Adjacent
YDL131W	Individual	HOMOCITRATE-SYNTHASE-RXN	YDL066W	Individual	ISOCITDEH-RXN	Adjacent
YKL141W	Complex	SUCC-FUM-OXRED-UBI-RXN	YDR178W	Complex	SUCCINATE-DEHYDROGENASE-UBIQUINONE-RXN	Adjacent
YKL029C	Individual	MALIC-NAD-RXN	YOL126C	Complex	MALATE-DEH-RXN	Adjacent
YJR148W	Individual	BRANCHED-CHAINAMINOTRANSFERILEU-RXN	YAL062W	Individual	GLUTDEHYD-RXN	Adjacent
YIL116W	Individual	HISTAMINOTRANS-RXN	YNL037C	Complex	ISOCITRATE-DEHYDROGENASE-NAD+-RXN	Adjacent
YBR218C	Individual	PYRUVATE-CARBOXYLASE-RXN	YCL009C	Complex	ACETOLACTSYN-RXN	Adjacent
YLR038C	Complex	CYTOCHROME-C-OXIDASE-RXN	YEL024W	Complex	1.10.2.2-RXN	Adjacent
YDL182W	Individual	HOMOCITRATE-SYNTHASE-RXN	YKL182W	Individual	ACP-S-ACETYLTRANSFER-RXN	Adjacent
YPL231W	Individual	RXN-9527	YPL231W	Individual	RXN3O-1803	Adjacent
YJL166W	Complex	1.10.2.2-RXN	YFR033C	Complex	1.10.2.2-RXN	Same
YOR241W	Individual	RXN3O-22	YOR375C	Individual	GLUTDEHYD-RXN	Adjacent
YGR204W	Individual	FORMATETHFLIG-RXN	YFL018C	Complex	GCVMULTI-RXN	Adjacent
Q0250	Complex	CYTOCHROME-C-OXIDASE-RXN	YDL067C	Complex	CYTOCHROME-C-OXIDASE-RXN	Same
YCL064C	Individual	4.3.1.17-RXN	YGL026C	Individual	TRYPSYN-RXN	Adjacent
YDR148C	Complex	2OXOGLUTARATEDEH-RXN	YGR019W	Individual	GABATRANSAM-RXN	Adjacent
YJR148W	Individual	BRANCHED-CHAINAMINOTRANSFERLEU-RXN	YAL062W	Individual	GLUTDEHYD-RXN	Adjacent
YIR031C	Individual	MALSYN-RXN	YIR032C	Individual	UREIDOGLYCOLATE-LYASE-RXN	Adjacent
YKL148C	Complex	SUCC-FUM-OXRED-UBI-RXN	YGR183C	Complex	RXN3O-168	Adjacent
YIL116W	Individual	HISTAMINOTRANS-RXN	YIL125W	Complex	2OXOGLUTDECARB-RXN	Adjacent
YLR058C	Individual	GLYOHMETRANS-RXN	YBR084W	Individual	FORMATETHFLIG-RXN	Adjacent
Q0250	Complex	CYTOCHROME-C-OXIDASE-RXN	YLR038C	Complex	CYTOCHROME-C-OXIDASE-RXN	Same
YDR019C	Individual	GCVT-RXN	YLR058C	Individual	GLYOHMETRANS-RXN	Adjacent
YFR033C	Complex	RXN3O-168	YGR183C	Complex	1.10.2.2-RXN	Adjacent
YOR184W	Individual	PSERTRANSAM-RXN	YDL131W	Individual	HOMOCITRATE-SYNTHASE-RXN	Adjacent
YLR134W	Complex	4.1.1.74-RXN	YDL168W	Individual	RXN3O-217	Adjacent
G3O-132	Individual	4.2.1.109-RXN	G3O-137	Individual	3.1.3.77-RXN	Adjacent
YNR008W	Individual	RXN3O-4135	YER019W	Individual	PHOSPHOLIPASE-C-RXN	Adjacent
YPL111W	Individual	ARGINASE-RXN	YIR029W	Individual	ALLANTOICASE-RXN	Adjacent
YDL067C	Complex	CYTOCHROME-C-OXIDASE-RXN	YPR191W	Complex	RXN3O-168	Adjacent
YMR303C	Individual	RXN3O-163	YOL086C	Individual	RXN3O-163	Same
YOR184W	Individual	PSERTRANSAM-RXN	YOR375C	Individual	GLUTDEHYD-RXN	Adjacent
YGL234W	Individual	GLYRIBONUCSYN-RXN	YLR058C	Individual	GLYOHMETRANS-RXN	Adjacent
YOR317W	Individual	ACYLCOASYN-RXN	YER015W	Individual	ACYLCOASYN-RXN	Same
YDL215C	Individual	GLUTAMATE-DEHYDROGENASE-RXN	YGL202W	Individual	TYRAMINOTRANS-RXN	Adjacent
YLR359W	Individual	AICARSYN-RXN	YKL141W	Complex	SUCC-FUM-OXRED-UBI-RXN	Adjacent
YER090W	Complex	ANTHRANSYN-RXN	YOR375C	Individual	GLUTDEHYD-RXN	Adjacent
YHR208W	Individual	BRANCHED-CHAINAMINOTRANSFERVAL-RXN	YOR303W	Complex	CARBPSYN-RXN	Adjacent
YKL211C	Complex	ANTHRANSYN-RXN	YGL202W	Individual	PHEAMINOTRANS-DEG-RXN	Adjacent
YBR196C	Individual	PGLUCISOM-RXN	YFR053C	Individual	R81-RXN	Adjacent
YML110C	Individual	RXN3O-54	YGR157W	Individual	2.1.1.17-RXN	Adjacent
YDL168W	Individual	RXN3O-4141	YGR087C	Complex	RXN3O-4133	Adjacent
YMR300C	Individual	PRPPAMIDOTRANS-RXN	YOR241W	Individual	FOLYLPOLYGLUTAMATESYNTH-RXN	Adjacent
YBL039C	Individual	CTPSYN-RXN	YGR061C	Individual	FGAMSYN-RXN	Adjacent
YHR137W	Individual	RXN3O-4157	YOR347C	Individual	PEPDEPHOS-RXN	Adjacent
YMR062C	Individual	GLUTAMATE-N-ACETYLTRANSFERASE-RXN	YMR300C	Individual	PRPPAMIDOTRANS-RXN	Adjacent
YOR180C	Individual	ENOYL-COA-DELTA-ISOM-RXN	G3O-33	Individual	RXN-7699	Adjacent
YGR061C	Individual	FGAMSYN-RXN	YOR241W	Individual	FORMYLTHFGLUSYNTH-RXN	Adjacent
YOR241W	Individual	RXN3O-22	YBR248C	Individual	GLUTAMIDOTRANS-RXN	Adjacent
YGL062W	Individual	PYRUVATE-CARBOXYLASE-RXN	YMR108W	Complex	ACETOLACTSYN-RXN	Adjacent
YIL125W	Complex	2OXOGLUTDECARB-RXN	YKL106W	Individual	ASPAMINOTRANS-RXN	Adjacent
YGR183C	Complex	1.10.2.2-RXN	YDR529C	Complex	1.10.2.2-RXN	Same
YMR250W	Individual	GLUTDECARBOX-RXN	YGR124W	Individual	ASNSYNB-RXN	Adjacent
YKL141W	Complex	SUCCINATE-DEHYDROGENASE-UBIQUINONE-RXN	YKL148C	Complex	SUCCINATE-DEHYDROGENASE-UBIQUINONE-RXN	Same
YML042W	Individual	CARNITINE-O-ACETYLTRANSFERASE-RXN	YER024W	Individual	CARNITINE-O-ACETYLTRANSFERASE-RXN	Same
YOR374W	Individual	RXN3O-274	YMR170C	Individual	ALDHDEHYDROG-RXN	Adjacent
YDL055C	Individual	MANNPGUANYLTRANGDP-RXN	YBR110W	Individual	2.4.1.142-RXN	Adjacent
YGL253W	Individual	FRUCTOKINASE-RXN	YKL104C	Individual	L-GLN-FRUCT-6-P-AMINOTRANS-RXN	Adjacent
YMR062C	Individual	N-ACETYLTRANSFER-RXN	YNL071W	Individual	RXN0-1133	Adjacent
YEL046C	Individual	THREONINE-ALDOLASE-RXN	YMR189W	Complex	GCVMULTI-RXN	Adjacent
YMR300C	Individual	PRPPAMIDOTRANS-RXN	YOR241W	Individual	RXN3O-22	Adjacent
YNL267W	Individual	1-PHOSPHATIDYLINOSITOL-KINASE-RXN	G3O-60	Individual	RXN3O-257	Adjacent
YKL182W	Individual	RXN3O-9780	YKL182W	Individual	RXN3O-8214	Adjacent
YDR232W	Individual	5-AMINOLEVULINIC-ACID-SYNTHASE-RXN	YDR019C	Complex	GCVMULTI-RXN	Adjacent
YHR137W	Individual	RXN3O-4157	YBR221C	Individual	PYRUVATEDECARB-RXN	Adjacent
YGR248W	Individual	6PGLUCONOLACT-RXN	YHR163W	Individual	6PGLUCONOLACT-RXN	Same
YCL004W	Individual	PHOSPHAGLYPSYN-RXN	YNR012W	Individual	CYTIDINEKIN-RXN	Adjacent
YAR035W	Individual	CARNITINE-O-ACETYLTRANSFERASE-RXN	YNL277W	Individual	HOMOSERINE-O-ACETYLTRANSFERASE-RXN	Adjacent
YCR005C	Individual	CITSYN-RXN	YML042W	Individual	CARNITINE-O-ACETYLTRANSFERASE-RXN	Adjacent
YJR103W	Individual	CTPSYN-RXN	YMR062C	Individual	GLUTAMATE-N-ACETYLTRANSFERASE-RXN	Adjacent
YCL064C	Individual	4.3.1.17-RXN	YER178W	Individual	RXN0-1134	Adjacent
YKL182W	Individual	RXN3O-9780	YKL182W	Individual	RXN3O-5304	Adjacent
YIR031C	Individual	MALSYN-RXN	YNR001C	Individual	CITSYN-RXN	Adjacent
YHL011C	Individual	PRPPSYN-RXN	YMR300C	Individual	PRPPAMIDOTRANS-RXN	Adjacent
YKL148C	Complex	SUCC-FUM-OXRED-UBI-RXN	YLL041C	Complex	SUCCINATE-DEHYDROGENASE-UBIQUINONE-RXN	Adjacent
YOR180C	Individual	ENOYL-COA-DELTA-ISOM-RXN	YGL205W	Individual	ACYL-COA-OXIDASE-RXN	Adjacent
YGL256W	Individual	RXN3O-4109	YOL086C	Individual	RXN3O-4109	Same
YDR178W	Complex	SUCC-FUM-OXRED-UBI-RXN	YKL148C	Complex	SUCCINATE-DEHYDROGENASE-UBIQUINONE-RXN	Adjacent
YJR103W	Individual	CTPSYN-RXN	YJR109C	Complex	CARBPSYN-RXN	Adjacent
YJR139C	Individual	HOMOSERDEHYDROG-RXN	YDR158W	Individual	ASPARTATE-SEMIALDEHYDE-DEHYDROGENASE-RXN	Adjacent
G3O-70	Individual	RXN3O-364	G3O-343	Individual	1-PHOSPHATIDYLINOSITOL-KINASE-RXN	Adjacent
YNL192W	Individual	CHITIN-SYNTHASE-RXN	YBR023C	Individual	CHITIN-SYNTHASE-RXN	Same
YPL227C	Individual	2.4.1.117-RXN	YFR015C	Individual	GLYCOGEN-STARCH-SYNTHASE-RXN	Adjacent
YPR035W	Individual	GLUTAMINESYN-RXN	YJR109C	Complex	CARBPSYN-RXN	Adjacent
YDR353W	Individual	THIOREDOXIN-REDUCT-NADPH-RXN	YER070W	Complex	UDPREDUCT-RXN	Adjacent
YHR051W	Complex	CYTOCHROME-C-OXIDASE-RXN	YFR033C	Complex	1.10.2.2-RXN	Adjacent
YDL055C	Individual	MANNPGUANYLTRANGDP-RXN	G3O-356	Individual	2.4.1.131-RXN	Adjacent
YOR241W	Individual	RXN0-2921	YKL211C	Complex	ANTHRANSYN-RXN	Adjacent
YDL171C	Individual	GLUTAMATE-SYNTHASE-NADH-RXN	YOR136W	Complex	ISOCITRATE-DEHYDROGENASE-NAD+-RXN	Adjacent
YFR033C	Complex	RXN3O-168	YJL166W	Complex	1.10.2.2-RXN	Adjacent
YMR217W	Individual	GMP-SYN-GLUT-RXN	YOR241W	Individual	RXN3O-681	Adjacent
YMR062C	Individual	N-ACETYLTRANSFER-RXN	YGL202W	Individual	PHEAMINOTRANS-RXN	Adjacent
YHR137W	Individual	RXN3O-4157	YGL202W	Individual	TYRAMINOTRANS-RXN	Adjacent
YDR399W	Individual	HYPOXANPRIBOSYLTRAN-RXN	YNL141W	Individual	ADENINE-DEAMINASE-RXN	Adjacent
YPR001W	Individual	CITSYN-RXN	YML042W	Individual	CARNITINE-O-ACETYLTRANSFERASE-RXN	Adjacent
YOR184W	Individual	PSERTRANSAM-RXN	YNL037C	Complex	ISOCITRATE-DEHYDROGENASE-NAD+-RXN	Adjacent
YGR183C	Complex	1.10.2.2-RXN	YPR191W	Complex	1.10.2.2-RXN	Same
YDR035W	Individual	DAHPSYN-RXN	YAL038W	Individual	PEPDEPHOS-RXN	Adjacent
YDL215C	Individual	GLUTAMATE-DEHYDROGENASE-RXN	YOR375C	Individual	GLUTDEHYD-RXN	Adjacent
YDR300C	Individual	GLUTKIN-RXN	YGL202W	Individual	PHEAMINOTRANS-RXN	Adjacent
YMR062C	Individual	GLUTAMATE-N-ACETYLTRANSFERASE-RXN	YOR241W	Individual	FOLYLPOLYGLUTAMATESYNTH-RXN	Adjacent
YBR145W	Individual	RXN3O-4117	YDR380W	Complex	RXN3O-4116	Adjacent
[truncated: 4,071 more rows]
