# Supplementary material for: Measuring semantic similarities by combining gene ontology annotations and gene co-function networks
Source: BMC Bioinformatics. 2015 Feb 14;16:44. doi: 10.1186/s12859-015-0474-7 (PMC4339680; doi:10.1186/s12859-015-0474-7)
Supplement: Additional file 6: — Arabidopsis reaction map. The Arabidopsis reaction map contains 1,196 reactions and 10,105 links between these reactions. [file 12859_2015_474_MOESM6_ESM.xls]

## Sheet: Sheet1
Name of Gene1	Does the gene1 work individually or work as a component of a protein complex? (Individual/Complex)	Reaction Name associated to the enzyme produced by gene1	Name of Gene2	Does the gene2 work individually or work as a component of a protein complex? (Individual/Complex)	Reaction Name associated to the enzyme produced by gene2	Does gene1 and gene2 are in the same reaction or the adjacent reaction? (Same/Adjacent)
AT1G80340	Individual	RXN-6546	AT1G30040	Individual	RXN-172	Adjacent
AT1G07260	Individual	RXN1F-462	AT1G78270	Individual	RXN-4723	Adjacent
AT1G06020	Individual	FRUCTOKINASE-RXN	AT3G43190	Individual	SUCROSE-SYNTHASE-RXN	Adjacent
AT5G37950	Individual	RXN-4723	AT4G34138	Individual	RXN-8271	Adjacent
AT4G34135	Individual	RXN-9749	AT2G15480	Individual	RXN-9743	Adjacent
AT5G51810	Individual	RXN-7589	AT1G23320	Individual	PHEAMINOTRANS-RXN	Adjacent
AT1G77120	Individual	UGD-RXN	AT2G36800	Individual	RXN-4735	Adjacent
AT1G14130	Individual	RXN-886	AT4G03070	Individual	RXN-6547	Adjacent
AT5G05870	Individual	RXN-4729	AT5G58600	Individual	RXN-4732	Adjacent
AT2G30140	Individual	RXN-4723	AT5G38010	Individual	RXN-4726	Adjacent
AT1G78270	Individual	RXN-4723	AT4G24010	Individual	CELLULOSE-SYNTHASE-UDP-FORMING-RXN	Adjacent
AT1G09350	Individual	2.4.1.123-RXN	AT4G01970	Individual	RXN-8278	Adjacent
AT5G58660	Individual	RXN-6550	AT4G35650	Individual	ISOCITRATE-DEHYDROGENASE-NAD+-RXN	Adjacent
AT4G25420	Individual	RXN1F-101	AT2G06960	Individual	NARINGENIN-3-DIOXYGENASE-RXN	Adjacent
AT5G58660	Individual	RXN-113	AT1G60980	Individual	RXN1F-101	Adjacent
AT5G24760	Individual	UGD-RXN	AT4G23990	Individual	CELLULOSE-SYNTHASE-UDP-FORMING-RXN	Adjacent
AT4G03070	Individual	RXN-115	AT4G31990	Individual	ASPAMINOTRANS-RXN	Adjacent
AT5G37830	Individual	5-OXOPROLINASE-ATP-HYDROLYSING-RXN	AT5G07440	Complex	GLUTAMATE-DEHYDROGENASE-NADP+-RXN	Adjacent
AT5G07420	Individual	RXN-2102	AT3G25140	Individual	2.4.1.43-RXN	Adjacent
AT3G29630	Individual	RXN1F-462	AT5G38010	Individual	RXN-4735	Adjacent
AT5G12890	Individual	RXN-4723	AT2G36800	Individual	RXN-4732	Adjacent
AT2G36750	Individual	RXN-4724	AT2G36800	Individual	RXN-4728	Adjacent
AT4G15280	Individual	RXN-8155	AT4G36770	Individual	RXN-90	Adjacent
AT2G36790	Individual	RXN-9745	AT2G36790	Individual	RXN-4723	Adjacent
AT2G35390	Individual	PRPPSYN-RXN	AT2G16570	Individual	PRPPAMIDOTRANS-RXN	Adjacent
AT4G30530	Individual	RXN-11428	AT1G70560	Individual	TYRAMINOTRANS-RXN	Adjacent
AT2G36750	Individual	RXN-9745	AT2G36790	Individual	RXN-8268	Adjacent
AT5G58660	Individual	RXN-118	AT5G65165	Individual	SUCCINATE-DEHYDROGENASE-UBIQUINONE-RXN	Adjacent
AT4G15260	Individual	RXN-8155	AT1G60140	Individual	TREHALOSE6PSYN-RXN	Adjacent
AT3G14790	Individual	RXN-5482	AT5G58600	Individual	RXN-4725	Adjacent
AT4G03070	Individual	RXN-886	AT4G03070	Individual	RXN-991	Adjacent
AT4G16330	Individual	RXN-7775	AT1G17290	Individual	ALANINE-AMINOTRANSFERASE-RXN	Adjacent
AT5G09760	Individual	RXN-2102	AT3G58790	Individual	2.4.1.43-RXN	Adjacent
AT3G46660	Individual	RXN1F-462	AT1G05680	Individual	RXN-9752	Adjacent
AT2G15490	Individual	RXN-9748	AT5G05870	Individual	RXN-4735	Adjacent
AT5G23050	Individual	ACETATE--COA-LIGASE-ADP-FORMING-RXN	AT1G74040	Complex	2-ISOPROPYLMALATESYN-RXN	Adjacent
AT1G24100	Individual	RXNQT-4325	AT1G24100	Individual	RXN-4605	Adjacent
AT4G15530	Individual	PYRUVATEORTHOPHOSPHATE-DIKINASE-RXN	AT1G59900	Individual	RXN0-1134	Adjacent
AT1G14130	Individual	RXN-886	AT1G02400	Individual	RXN-171	Adjacent
AT3G05610	Individual	RXN-2102	AT2G26450	Individual	RXN-2102	Same
AT5G08640	Individual	RXN1F-93	AT3G51240	Individual	NARINGENIN-3-DIOXYGENASE-RXN	Adjacent
AT2G15490	Individual	RXN-9748	AT5G05870	Individual	RXN-4728	Adjacent
AT2G36760	Individual	RXN-4726	AT1G22400	Individual	RXN-4726	Same
AT5G58600	Individual	RXN-4721	AT3G21760	Individual	RXN-8155	Adjacent
AT1G05680	Individual	RXN-9751	AT2G36800	Individual	RXN-4737	Adjacent
AT2G36790	Individual	RXN-9752	AT5G38010	Individual	RXN-4735	Adjacent
AT3G12670	Individual	CTPSYN-RXN	AT2G34890	Individual	CTPSYN-RXN	Same
AT5G17040	Individual	RXN1F-775	AT2G36750	Individual	RXN-4731	Adjacent
AT4G23920	Complex	UDPGLUCEPIM-RXN	AT2G15480	Individual	RXN-9751	Adjacent
AT1G17050	Individual	RXN-8813	AT1G78510	Individual	RXN-8813	Same
AT1G74090	Individual	RXNQT-4329	AT1G74090	Individual	RXNQT-4330	Adjacent
AT2G43820	Individual	RXN-11658	AT2G36800	Individual	RXN-4727	Adjacent
AT3G49630	Individual	RXN1F-93	AT4G35650	Individual	ISOCITRATE-DEHYDROGENASE-NAD+-RXN	Adjacent
AT1G14120	Individual	RXN-886	AT1G02400	Individual	RXN-115	Adjacent
AT2G20610	Individual	RXN-11439	AT1G24100	Individual	RXNQT-4324	Adjacent
AT4G20460	Individual	UDP-ARABINOSE-4-EPIMERASE-RXN	AT1G30620	Individual	UDP-ARABINOSE-4-EPIMERASE-RXN	Same
AT3G55970	Individual	RXN-7775	AT1G49390	Individual	NARINGENIN-3-DIOXYGENASE-RXN	Adjacent
AT3G46660	Individual	RXN1F-462	AT2G36800	Individual	RXN-4729	Adjacent
AT1G77420	Individual	DSERDEAM-RXN	AT2G13560	Complex	1.1.1.39-RXN	Adjacent
AT4G12250	Individual	UDP-GLUCURONATE-4-EPIMERASE-RXN	AT5G47780	Individual	2.4.1.43-RXN	Adjacent
AT3G49620	Individual	RXN-527	AT2G17130	Complex	ISOCITRATE-DEHYDROGENASE-NAD+-RXN	Adjacent
AT2G29750	Individual	RXN-8155	AT2G29740	Individual	RXN-8264	Adjacent
AT5G55590	Individual	RXN-2102	AT1G70500	Individual	RXN-2103	Adjacent
AT2G19590	Individual	ETHYL-RXN	AT5G66040	Individual	THIOSULFATE-SULFURTRANSFERASE-RXN	Adjacent
AT3G47190	Individual	RXN-115	AT4G35650	Individual	ISOCITRATE-DEHYDROGENASE-NAD+-RXN	Adjacent
AT2G36750	Individual	RXN-4736	AT1G24100	Individual	RXN-2208	Adjacent
AT5G53460	Individual	GLUTAMATE-SYNTHASE-NADH-RXN	AT1G60980	Individual	RXN1F-169	Adjacent
AT5G51810	Individual	RXN-7589	AT5G03290	Individual	ISOCITRATE-DEHYDROGENASE-NAD+-RXN	Adjacent
AT5G39320	Individual	UGD-RXN	AT5G59590	Individual	RXN1F-462	Adjacent
AT5G05870	Individual	RXN-4722	AT5G05870	Individual	RXN-4734	Adjacent
AT2G36790	Individual	RXN-9743	AT5G58600	Individual	RXN-4721	Adjacent
AT1G70500	Individual	RXN-2103	AT5G33290	Individual	RXN-9589	Adjacent
AT5G54000	Individual	RXN-7775	AT1G30040	Individual	RXN-113	Adjacent
AT1G75020	Individual	RXN-1623	AT3G11430	Individual	1-ACYLGLYCEROL-3-P-ACYLTRANSFER-RXN	Adjacent
AT1G32780	Individual	UGD-RXN	AT5G05860	Individual	RXN-4735	Adjacent
AT4G29210	Individual	RXN-6601	AT1G62180	Complex	1.8.4.9-RXN	Adjacent
AT1G15550	Individual	RXN-6544	AT1G47420	Complex	SUCCINATE-DEHYDROGENASE-UBIQUINONE-RXN	Adjacent
AT3G51240	Individual	RXN-7775	AT2G30970	Individual	ASPAMINOTRANS-RXN	Adjacent
AT2G38040	Complex	ACETYL-COA-CARBOXYLTRANSFER-RXN	AT4G34510	Individual	RXN-7697	Adjacent
AT1G17020	Individual	RXN-7775	AT5G07440	Complex	GLUTAMATE-DEHYDROGENASE-RXN	Adjacent
AT5G58600	Individual	RXN-4728	AT2G32610	Individual	CELLULOSE-SYNTHASE-UDP-FORMING-RXN	Adjacent
AT1G24735	Individual	CAFFEOYL-COA-O-METHYLTRANSFERASE-RXN	AT1G67990	Individual	RXN-11263	Adjacent
AT1G50090	Individual	BRANCHED-CHAINAMINOTRANSFERLEU-RXN	AT3G49630	Individual	RXN1F-93	Adjacent
AT1G80330	Individual	RXN-6522	AT4G23340	Individual	RXN-171	Adjacent
AT5G08380	Individual	RXN-8288	AT4G23850	Individual	2.7.8.11-RXN	Adjacent
AT3G55610	Individual	PROLINE-MULTI	AT3G17820	Complex	GLUTAMINESYN-RXN	Adjacent
AT5G52840	Complex	NADH-DEHYDROG-A-RXN	AT4G02580	Complex	NADH-DEHYDROG-A-RXN	Same
AT1G23870	Individual	TREHALOSE6PSYN-RXN	AT1G68020	Individual	TREHALOSE6PSYN-RXN	Same
AT4G17190	Individual	GPPSYN-RXN	AT5G47770	Individual	GPPSYN-RXN	Same
AT1G10070	Individual	BRANCHED-CHAINAMINOTRANSFERLEU-RXN	AT5G17330	Individual	GLUTDECARBOX-RXN	Adjacent
AT3G22370	Individual	RXN-6883	AT3G48680	Complex	NADH-DEHYDROG-A-RXN	Adjacent
AT2G23260	Individual	RXN-8155	AT3G16520	Individual	RXN-8264	Adjacent
AT1G22400	Individual	RXN-4723	AT4G39350	Individual	CELLULOSE-SYNTHASE-UDP-FORMING-RXN	Adjacent
AT4G01070	Individual	RXN1F-461	AT3G14790	Individual	RXN-5482	Adjacent
AT2G41220	Individual	GLUTAMATE-SYNTHASE-NADH-RXN	AT5G51810	Individual	RXN1F-167	Adjacent
AT5G17030	Individual	RXN1F-775	AT2G30140	Individual	RXN-4723	Adjacent
AT4G22870	Individual	RXN-7775	AT5G65780	Individual	BRANCHED-CHAINAMINOTRANSFERILEU-RXN	Adjacent
AT4G15280	Individual	RXN-8155	AT3G43190	Individual	SUCROSE-SYNTHASE-RXN	Adjacent
AT4G32840	Individual	6PFRUCTPHOS-RXN	AT1G43670	Individual	F16BDEPHOS-RXN	Adjacent
AT5G09760	Individual	RXN-2102	AT5G17200	Individual	RXN-2103	Adjacent
AT1G32780	Individual	UGD-RXN	AT4G27570	Individual	RXN1F-462	Adjacent
AT2G47040	Individual	RXN-2102	AT3G58790	Individual	2.4.1.43-RXN	Adjacent
AT2G36750	Individual	RXN-4724	AT5G64740	Individual	CELLULOSE-SYNTHASE-UDP-FORMING-RXN	Adjacent
AT2G45150	Individual	CDPDIGLYSYN-RXN	AT3G11430	Individual	1-ACYLGLYCEROL-3-P-ACYLTRANSFER-RXN	Adjacent
AT1G80330	Individual	RXN-6546	AT3G46490	Individual	RXN-527	Adjacent
AT5G18170	Complex	GLUTAMATE-DEHYDROGENASE-RXN	AT4G16330	Individual	NARINGENIN-3-DIOXYGENASE-RXN	Adjacent
AT5G15490	Individual	UGD-RXN	AT2G36780	Individual	RXN-4726	Adjacent
AT5G20400	Individual	RXN-7775	AT3G49680	Individual	BRANCHED-CHAINAMINOTRANSFERLEU-RXN	Adjacent
AT2G29730	Individual	RXN1F-462	AT1G73880	Individual	RXN-11705	Adjacent
AT5G24760	Individual	UGD-RXN	AT5G58600	Individual	RXN-4733	Adjacent
AT2G47630	Individual	DSERDEAM-RXN	AT1G01090	Individual	RXN0-1134	Adjacent
AT2G36800	Individual	RXN-4736	AT1G07250	Individual	RXN-8155	Adjacent
AT5G26000	Individual	RXN-8134	AT3G13790	Individual	RXN-1461	Adjacent
AT5G17040	Individual	RXN1F-775	AT1G24100	Individual	RXNQT-4324	Adjacent
AT2G29740	Individual	RXN-8155	AT3G16520	Individual	RXN-8264	Adjacent
AT4G23600	Individual	CYSTATHIONINE-BETA-LYASE-RXN	AT5G01320	Individual	RXN-6161	Adjacent
AT1G35190	Individual	RXN1F-93	AT3G50210	Individual	RXN1F-93	Same
AT2G47180	Individual	2.4.1.123-RXN	AT3G02870	Individual	MYO-INOSITOL-1OR-4-MONOPHOSPHATASE-RXN	Adjacent
AT1G32780	Individual	UGD-RXN	AT3G46660	Individual	RXN-4726	Adjacent
AT1G10060	Individual	BRANCHED-CHAINAMINOTRANSFERLEU-RXN	AT2G29690	Individual	ANTHRANSYN-RXN	Adjacent
AT5G51810	Individual	RXN-7591	AT1G80330	Individual	RXN1F-170	Adjacent
AT1G67070	Individual	MANNPISOM-RXN	AT2G22480	Individual	6PFRUCTPHOS-RXN	Adjacent
AT4G03070	Individual	RXN-6550	AT5G24530	Individual	NARINGENIN-3-DIOXYGENASE-RXN	Adjacent
AT4G16690	Individual	RXN0A-10711	AT5G22300	Individual	RXN-1404	Adjacent
AT3G22400	Individual	LIPOXYGENASE-RXN	AT3G45140	Individual	LIPOXYGENASE-RXN	Same
AT2G31390	Individual	FRUCTOKINASE-RXN	AT4G02280	Individual	SUCROSE-SYNTHASE-RXN	Adjacent
AT4G25420	Individual	RXN1F-99	AT4G22880	Individual	LEUCPEL-RXN	Adjacent
AT2G15490	Individual	RXN1F-462	AT2G15480	Individual	RXN1F-462	Same
AT1G30040	Individual	RXN-172	AT1G10060	Individual	BRANCHED-CHAINAMINOTRANSFERVAL-RXN	Adjacent
AT4G23340	Individual	RXN-886	AT1G14120	Individual	RXN-172	Adjacent
AT1G30040	Individual	RXN-115	AT4G03070	Individual	RXN-991	Adjacent
AT3G25830	Individual	RXN-5106	AT3G25820	Individual	4.2.3.16-RXN	Adjacent
AT4G10960	Complex	UDPGLUCEPIM-RXN	AT2G36750	Individual	RXN-4726	Adjacent
AT1G47990	Individual	RXN-171	AT5G56300	Individual	RXN-11358	Adjacent
AT5G05730	Individual	ANTHRANSYN-RXN	AT5G57890	Individual	ANTHRANSYN-RXN	Same
AT2G22990	Individual	2.3.1.92-RXN	AT3G56310	Individual	ALPHAGALACTOSID-RXN	Adjacent
AT1G53500	Individual	UDP-GLUCOSE-46-DEHYDRATASE-RXN	AT4G17770	Individual	TREHALOSE6PSYN-RXN	Adjacent
AT2G35020	Individual	GLUC1PURIDYLTRANS-RXN	AT1G50580	Individual	RXN1F-462	Adjacent
AT2G36690	Individual	NARINGENIN-3-DIOXYGENASE-RXN	AT2G20420	Individual	SUCCCOASYN-RXN	Adjacent
AT4G29740	Individual	RXN-4661	AT3G53150	Individual	RXN-4723	Adjacent
AT4G14440	Individual	ENOYL-COA-DELTA-ISOM-RXN	AT2G35690	Individual	ACYL-COA-OXIDASE-RXN	Adjacent
AT5G05870	Individual	RXN-4735	AT1G07240	Individual	RXN-8155	Adjacent
AT5G64740	Individual	CELLULOSE-SYNTHASE-UDP-FORMING-RXN	AT4G02280	Individual	SUCROSE-SYNTHASE-RXN	Adjacent
AT2G34555	Individual	RXN-6550	AT5G56300	Individual	RXN-11359	Adjacent
AT3G47190	Individual	RXN-886	AT4G25420	Individual	RXN-7590	Adjacent
AT1G64920	Individual	RXN1F-462	AT2G36750	Individual	RXN-4722	Adjacent
AT5G05870	Individual	RXN-4722	AT3G21750	Individual	RXN-11705	Adjacent
AT4G03070	Individual	RXN-991	AT1G80340	Individual	RXN1F-170	Adjacent
AT5G20550	Individual	RXN-7775	AT4G03070	Individual	RXN-947	Adjacent
AT4G25420	Individual	RXN-7589	AT2G17130	Individual	ISOCITRATE-DEHYDROGENASE-NAD+-RXN	Adjacent
AT4G33150	Individual	1.5.1.8-RXN	AT1G14130	Individual	RXN-171	Adjacent
AT2G15480	Individual	RXN1F-462	AT5G17420	Individual	CELLULOSE-SYNTHASE-UDP-FORMING-RXN	Adjacent
AT4G22880	Individual	RXN-602	AT1G60980	Individual	RXN1F-168	Adjacent
AT1G30530	Individual	RXN1F-462	AT2G23210	Individual	RXN-8155	Adjacent
AT1G14130	Individual	RXN-947	AT1G62960	Individual	PHEAMINOTRANS-RXN	Adjacent
AT1G10400	Individual	RXN-4723	AT4G15260	Individual	RXN-8155	Adjacent
AT5G28030	Individual	ACSERLY-RXN	AT1G12350	Individual	P-PANTOCYSLIG-RXN	Adjacent
AT5G08530	Complex	NADH-DEHYDROG-A-RXN	AT2G27730	Complex	NADH-DEHYDROG-A-RXN	Same
AT3G52990	Individual	PEPDEPHOS-RXN	AT2G45440	Individual	DIHYDRODIPICSYN-RXN	Adjacent
AT5G58660	Individual	RXN-172	AT5G51690	Individual	PHEAMINOTRANS-RXN	Adjacent
AT1G07250	Individual	RXN1F-462	AT2G36750	Individual	RXN-4728	Adjacent
AT4G16330	Individual	RXN-7775	AT5G58660	Individual	RXN-991	Adjacent
AT1G78440	Individual	RXN-6550	AT1G17290	Individual	ALANINE-AMINOTRANSFERASE-RXN	Adjacent
AT1G75450	Individual	RXN-4621	AT3G63440	Individual	RXN-4681	Adjacent
AT3G49630	Individual	RXN-527	AT2G36800	Individual	RXN-8264	Adjacent
AT1G64920	Individual	RXN1F-462	AT1G64910	Individual	RXN1F-462	Same
AT5G58660	Individual	RXN-6547	AT4G16330	Individual	NARINGENIN-3-DIOXYGENASE-RXN	Adjacent
AT1G25083	Individual	ANTHRANSYN-RXN	AT3G10160	Individual	RXN-6102	Adjacent
AT1G62800	Individual	ASPAMINOTRANS-RXN	AT4G35260	Individual	ISOCITRATE-DEHYDROGENASE-NAD+-RXN	Adjacent
AT1G04920	Individual	SUCROSE-PHOSPHATE-SYNTHASE-RXN	AT1G22340	Individual	RXN-4726	Adjacent
AT1G24100	Individual	RXN-1442	AT1G78580	Individual	TREHALOSE6PSYN-RXN	Adjacent
AT3G19000	Individual	RXN-7775	AT5G24530	Individual	RXN-7775	Same
AT1G05680	Individual	RXN-9751	AT2G36750	Individual	RXN-4734	Adjacent
AT5G43935	Individual	RXN1F-93	AT4G35260	Individual	ISOCITRATE-DEHYDROGENASE-NAD+-RXN	Adjacent
AT4G03070	Individual	RXN-115	AT4G25420	Individual	RXN1F-163	Adjacent
AT4G14090	Individual	RXN-8205	AT1G24100	Individual	RXNQT-4324	Adjacent
AT2G36790	Individual	RXN-4726	AT4G14090	Individual	RXN-8169	Adjacent
AT5G51810	Individual	RXN1F-99	AT3G47190	Individual	RXN-114	Adjacent
AT2G36800	Individual	RXN-4724	AT2G28080	Individual	RXN-4726	Adjacent
AT2G30140	Individual	RXN-4723	AT2G29740	Individual	RXN-8264	Adjacent
AT4G22340	Individual	CDPDIGLYSYN-RXN	AT1G55180	Individual	PHOSCHOL-RXN	Adjacent
AT3G54090	Individual	FRUCTOKINASE-RXN	AT3G43190	Individual	SUCROSE-SYNTHASE-RXN	Adjacent
AT2G41510	Individual	RXN-4661	AT5G21482	Individual	RXN-4681	Adjacent
AT5G52560	Individual	GLUC1PURIDYLTRANS-RXN	AT1G78580	Individual	TREHALOSE6PSYN-RXN	Adjacent
AT1G78550	Individual	RXN-7775	AT4G16765	Individual	RXN-527	Adjacent
AT1G79530	Individual	GAPOXNPHOSPHN-RXN	AT5G11380	Individual	DXS-RXN	Adjacent
AT1G25410	Individual	RXN-4307	AT4G24650	Individual	RXN-4305	Adjacent
AT3G46660	Individual	RXN1F-462	AT2G36790	Individual	RXN1F-462	Same
AT3G15720	Individual	RXN-2103	AT2G30575	Individual	2.4.1.43-RXN	Adjacent
AT1G30820	Individual	CTPSYN-RXN	AT3G17820	Complex	GLUTAMINESYN-RXN	Adjacent
AT3G51240	Individual	NARINGENIN-3-DIOXYGENASE-RXN	AT4G25420	Individual	RXN1F-169	Adjacent
AT1G28030	Individual	RXN-115	AT1G60980	Individual	RXN1F-169	Adjacent
AT5G05870	Individual	RXN-4735	AT2G23250	Individual	RXN-8155	Adjacent
AT5G05870	Individual	RXN-4736	AT5G37950	Individual	RXN-4726	Adjacent
AT1G53830	Individual	RXN-2102	AT5G09760	Individual	RXN-2102	Same
AT2G15490	Individual	RXN-9749	AT4G34135	Individual	RXN-8271	Adjacent
AT4G10960	Complex	UDPGLUCEPIM-RXN	AT5G17310	Individual	GLUC1PURIDYLTRANS-RXN	Adjacent
AT1G62800	Individual	ASPAMINOTRANS-RXN	AT5G03290	Complex	ISOCITRATE-DEHYDROGENASE-NAD+-RXN	Adjacent
AT4G23600	Individual	CYSTATHIONINE-BETA-LYASE-RXN	AT5G17920	Individual	HOMOCYSMET-RXN	Adjacent
AT4G00400	Individual	RXN-1381	AT1G02390	Individual	1-ACYLGLYCEROL-3-P-ACYLTRANSFER-RXN	Adjacent
AT1G17010	Individual	RXN-7775	AT2G17630	Individual	PSERTRANSAM-RXN	Adjacent
AT5G65780	Individual	BRANCHED-CHAINAMINOTRANSFERLEU-RXN	AT3G55630	Individual	RXN-6102	Adjacent
AT2G29730	Individual	RXN-8155	AT1G24100	Individual	RXNQT-4324	Adjacent
AT5G05580	Complex	RXN-8303	AT3G11170	Complex	RXN-8303	Same
AT2G29740	Individual	RXN1F-462	AT5G09870	Individual	CELLULOSE-SYNTHASE-UDP-FORMING-RXN	Adjacent
AT4G11840	Individual	PHOSCHOL-RXN	AT5G60620	Individual	RXN-1623	Adjacent
AT2G26800	Individual	HYDROXYMETHYLGLUTARYL-COA-LYASE-RXN	AT2G33150	Individual	RXN-10701	Adjacent
AT3G53160	Individual	RXN-4735	AT5G58600	Individual	RXN-4732	Adjacent
AT1G14130	Individual	RXN-6547	AT5G58660	Individual	RXN-113	Adjacent
AT2G36800	Individual	RXN-4727	AT4G27550	Individual	TREHALOSE6PSYN-RXN	Adjacent
AT3G27440	Individual	URKI-RXN	AT1G73980	Individual	URKI-RXN	Same
AT1G07260	Individual	RXN1F-462	AT5G59590	Individual	RXN1F-462	Same
AT1G10400	Individual	RXN-4723	AT2G36970	Individual	RXN-4735	Adjacent
AT5G52560	Individual	RXN-7401	AT3G42850	Individual	L-ARABINOKINASE-RXN	Adjacent
AT2G28080	Individual	RXN-4723	AT2G36750	Individual	RXN-4727	Adjacent
AT2G36800	Individual	RXN-4731	AT4G38190	Individual	CELLULOSE-SYNTHASE-UDP-FORMING-RXN	Adjacent
AT4G11280	Individual	4.4.1.14-RXN	AT5G56300	Individual	RXN-11358	Adjacent
AT3G55970	Individual	RXN-7775	AT1G50090	Individual	BRANCHED-CHAINAMINOTRANSFERVAL-RXN	Adjacent
AT2G15480	Individual	RXN1F-462	AT1G78570	Individual	UDP-GLUCOSE-46-DEHYDRATASE-RXN	Adjacent
AT2G36750	Individual	RXN-4735	AT5G05870	Individual	RXN-4727	Adjacent
AT1G13560	Individual	RXN-5781	AT1G51440	Individual	PHOSPHOLIPASE-A1-RXN	Adjacent
AT2G36790	Individual	RXN-9743	AT5G05870	Individual	RXN-4728	Adjacent
AT3G53150	Individual	RXN-4726	AT2G31750	Individual	RXN-8155	Adjacent
AT5G17040	Individual	RXN1F-775	AT5G49190	Individual	SUCROSE-SYNTHASE-RXN	Adjacent
AT1G70500	Individual	RXN-2103	AT3G02350	Individual	2.4.1.43-RXN	Adjacent
AT1G02500	Complex	S-ADENMETSYN-RXN	AT1G67990	Individual	CAFFEOYL-COA-O-METHYLTRANSFERASE-RXN	Adjacent
AT4G34138	Individual	RXN-8155	AT1G24100	Individual	RXNQT-4325	Adjacent
AT1G22380	Individual	RXN-4723	AT1G10400	Individual	RXN-4723	Same
AT3G47190	Individual	RXN-886	AT5G58660	Individual	RXN-172	Adjacent
AT1G23360	Individual	RXN-7569	AT1G48600	Individual	2.1.1.103-RXN	Adjacent
AT3G03910	Individual	GLUTAMATE-DEHYDROGENASE-NADP+-RXN	AT5G51810	Individual	RXN1F-167	Adjacent
AT1G49390	Individual	RXN-7775	AT1G14130	Individual	RXN-114	Adjacent
AT1G76160	Individual	RXN-3541	AT1G77330	Individual	ETHYL-RXN	Adjacent
AT4G16760	Individual	ACYL-COA-OXIDASE-RXN	AT2G35690	Individual	ACYL-COA-OXIDASE-RXN	Same
AT2G36970	Individual	RXN-4726	AT3G50740	Individual	2.4.1.111-RXN	Adjacent
AT1G63180	Complex	UDPGLUCEPIM-RXN	AT5G64740	Individual	CELLULOSE-SYNTHASE-UDP-FORMING-RXN	Adjacent
AT3G49680	Individual	BRANCHED-CHAINAMINOTRANSFERILEU-RXN	AT4G23340	Individual	RXN-172	Adjacent
AT2G36750	Individual	RXN-4733	AT2G36760	Individual	RXN-4726	Adjacent
AT1G14120	Individual	RXN-292	AT1G14130	Individual	RXN-991	Adjacent
AT3G49680	Individual	BRANCHED-CHAINAMINOTRANSFERLEU-RXN	AT5G07200	Individual	RXN1F-164	Adjacent
AT3G13790	Individual	RXN-1461	AT1G72000	Individual	RXN-1461	Same
AT1G60980	Individual	RXN1F-168	AT1G08480	Complex	SUCCINATE-DEHYDROGENASE-UBIQUINONE-RXN	Adjacent
AT1G14130	Individual	RXN-886	AT5G58660	Individual	RXN-292	Adjacent
AT3G03910	Individual	GLUTAMATE-DEHYDROGENASE-NADP+-RXN	AT1G50090	Individual	BRANCHED-CHAINAMINOTRANSFERILEU-RXN	Adjacent
AT5G07200	Individual	RXN1F-99	AT5G07200	Individual	RXN1F-163	Adjacent
AT4G23920	Complex	UDPGLUCEPIM-RXN	AT1G64710	Individual	UGD-RXN	Adjacent
AT2G36770	Individual	RXN-4723	AT1G22400	Individual	RXN-4726	Adjacent
AT5G05860	Individual	RXN-4735	AT2G25540	Individual	CELLULOSE-SYNTHASE-UDP-FORMING-RXN	Adjacent
AT2G15490	Individual	RXN-9743	AT1G22360	Individual	RXN-4723	Adjacent
AT4G34740	Individual	PRPPAMIDOTRANS-RXN	AT5G17330	Individual	GLUTDECARBOX-RXN	Adjacent
AT2G15490	Individual	RXN-9752	AT2G29710	Individual	RXN-8155	Adjacent
AT2G42010	Complex	PHOSCHOL-RXN	AT3G11430	Individual	1-ACYLGLYCEROL-3-P-ACYLTRANSFER-RXN	Adjacent
AT2G36790	Individual	RXN-9743	AT5G37180	Individual	SUCROSE-SYNTHASE-RXN	Adjacent
AT3G02100	Individual	RXN-8155	AT4G39350	Individual	CELLULOSE-SYNTHASE-UDP-FORMING-RXN	Adjacent
AT2G29730	Individual	RXN-8155	AT4G27550	Individual	TREHALOSE6PSYN-RXN	Adjacent
AT3G55870	Individual	ANTHRANSYN-RXN	AT4G39650	Individual	RXNQT-4143	Adjacent
AT2G36780	Individual	RXN-4723	AT5G09870	Individual	CELLULOSE-SYNTHASE-UDP-FORMING-RXN	Adjacent
AT1G23320	Individual	BRANCHED-CHAINAMINOTRANSFERLEU-RXN	AT5G51810	Individual	RXN-7589	Adjacent
AT5G06090	Individual	RXN-1623	AT4G00400	Individual	RXN-1623	Same
AT2G35020	Individual	GLUC1PURIDYLTRANS-RXN	AT5G09870	Individual	CELLULOSE-SYNTHASE-UDP-FORMING-RXN	Adjacent
AT4G22870	Individual	RXN-7775	AT1G62960	Individual	PHEAMINOTRANS-RXN	Adjacent
AT2G15490	Individual	RXN-9751	AT5G54010	Individual	RXN1F-462	Adjacent
AT3G56350	Individual	SUPEROX-DISMUT-RXN	AT3G10920	Individual	SUPEROX-DISMUT-RXN	Same
AT4G39640	Individual	RXNQT-4143	AT1G70580	Individual	ALANINE-AMINOTRANSFERASE-RXN	Adjacent
AT5G58600	Individual	RXN-4727	AT4G24000	Individual	CELLULOSE-SYNTHASE-UDP-FORMING-RXN	Adjacent
AT4G01070	Individual	RXN1F-461	AT3G22250	Individual	RXN-4735	Adjacent
AT5G51810	Individual	RXN1F-99	AT1G02400	Individual	RXN-171	Adjacent
AT1G78440	Individual	RXN-115	AT5G58660	Individual	RXN-947	Adjacent
AT4G03070	Individual	RXN-6550	AT5G51810	Individual	RXN1F-163	Adjacent
AT2G36710	Individual	RXN-2102	AT4G35670	Individual	RXN-2103	Adjacent
AT2G35120	Individual	GCVP-RXN	AT4G13890	Individual	GLYOHMETRANS-RXN	Adjacent
AT1G22400	Individual	RXN-4726	AT1G24100	Individual	RXNQT-4324	Adjacent
AT5G58600	Individual	RXN-4725	AT5G49690	Individual	RXN-8155	Adjacent
AT1G14120	Individual	RXN-886	AT5G07440	Complex	GLUTAMATE-DEHYDROGENASE-RXN	Adjacent
AT4G23920	Complex	UDPGLUCEPIM-RXN	AT1G22370	Individual	RXN-4735	Adjacent
AT4G16330	Individual	RXN-7775	AT2G06960	Individual	NARINGENIN-3-DIOXYGENASE-RXN	Adjacent
AT5G65780	Individual	BRANCHED-CHAINAMINOTRANSFERLEU-RXN	AT5G58660	Individual	RXN-292	Adjacent
AT2G47240	Individual	RXN-7904	AT5G47340	Individual	THIOESTER-RXN	Adjacent
AT5G38630	Individual	FERRIC-CHELATE-REDUCTASE-RXN	AT5G49740	Individual	FERRIC-CHELATE-REDUCTASE-RXN	Same
AT5G58660	Individual	RXN-118	AT3G60290	Individual	NARINGENIN-3-DIOXYGENASE-RXN	Adjacent
AT3G47190	Individual	RXN-886	AT2G34555	Individual	RXN-113	Adjacent
AT5G20860	Individual	RXN-2102	AT4G18180	Individual	RXN-2103	Adjacent
AT1G14130	Individual	RXN-947	AT5G51810	Individual	RXN1F-164	Adjacent
AT2G34555	Individual	RXN-115	AT1G23310	Individual	GLYCINE-AMINOTRANSFERASE-RXN	Adjacent
AT2G36790	Individual	RXN-9743	AT5G05870	Individual	RXN-4730	Adjacent
AT2G22930	Individual	RXN1F-462	AT2G36770	Individual	RXN-4723	Adjacent
AT1G14120	Individual	RXN-113	AT3G47190	Individual	RXN-292	Adjacent
AT1G79040	Individual	PSII-RXN	AT3G01440	Individual	PSII-RXN	Same
AT1G06680	Individual	PSII-RXN	AT3G21055	Individual	PSII-RXN	Same
AT4G03070	Individual	RXN-947	AT1G49390	Individual	NARINGENIN-3-DIOXYGENASE-RXN	Adjacent
AT3G22250	Individual	RXN-4723	AT1G16980	Individual	TREHALOSE6PSYN-RXN	Adjacent
AT3G21055	Complex	PSII-RXN	ATCG00580	Complex	PSII-RXN	Same
AT2G36760	Individual	RXN-4726	AT2G29750	Individual	RXN-8155	Adjacent
AT3G51240	Individual	RXN-7775	AT3G47190	Individual	RXN-171	Adjacent
AT5G17040	Individual	PELUDP-RXN	AT2G36790	Individual	RXN-8268	Adjacent
AT3G47190	Individual	RXN-292	AT1G62960	Individual	PHEAMINOTRANS-RXN	Adjacent
AT3G55970	Individual	RXN-7775	AT4G21200	Individual	RXN-947	Adjacent
AT2G36790	Individual	RXN-4726	AT3G02100	Individual	RXN-8155	Adjacent
AT3G46480	Individual	RXN-527	AT5G07480	Individual	NARINGENIN-3-DIOXYGENASE-RXN	Adjacent
AT5G21482	Individual	RXN-4641	AT5G21482	Individual	RXN-4621	Adjacent
AT3G14790	Individual	UDP-GLUCOSE-46-DEHYDRATASE-RXN	AT2G36970	Individual	RXN-4726	Adjacent
AT1G22380	Individual	RXN-4726	AT2G36800	Individual	RXN-4731	Adjacent
AT3G61530	Individual	3-CH3-2-OXOBUTANOATE-OH-CH3-XFER-RXN	AT3G59970	Complex	1.5.1.20-RXN	Adjacent
AT2G36800	Individual	RXN-4722	AT2G36800	Individual	RXN-4721	Adjacent
AT1G05560	Individual	RXN-8155	AT1G24100	Individual	RXN-2208	Adjacent
AT4G25310	Individual	RXN-7775	AT1G70580	Individual	ALANINE-AMINOTRANSFERASE-RXN	Adjacent
AT5G17030	Individual	RXN1F-462	AT2G23250	Individual	RXN-8155	Adjacent
AT3G46970	Individual	RXN-1826	AT4G26850	Individual	RXN4FS-13	Adjacent
AT3G22250	Individual	RXN-4735	AT2G18570	Individual	2.4.1.111-RXN	Adjacent
AT2G36750	Individual	RXN-4724	AT2G28080	Individual	RXN-4735	Adjacent
AT4G25300	Individual	RXN-7775	AT2G36690	Individual	RXN-7775	Same
AT4G23600	Individual	CYSTATHIONINE-BETA-LYASE-RXN	AT5G11650	Individual	DSERDEAM-RXN	Adjacent
AT5G07200	Individual	RXN1F-164	AT5G14590	Individual	ISOCITDEH-RXN	Adjacent
AT1G63660	Individual	GMP-SYN-GLUT-RXN	AT5G41480	Individual	DIHYDROFOLATESYNTH-RXN	Adjacent
AT4G34135	Individual	RXN-9745	AT2G32530	Individual	CELLULOSE-SYNTHASE-UDP-FORMING-RXN	Adjacent
AT2G36750	Individual	RXN-4724	AT3G53150	Individual	RXN-4726	Adjacent
AT4G09500	Individual	RXN1F-462	AT2G15490	Individual	RXN-9743	Adjacent
AT1G80330	Individual	RXN-6524	AT5G51810	Individual	RXN1F-101	Adjacent
AT2G36580	Individual	PEPDEPHOS-RXN	AT5G06580	Complex	DLACTDEHYDROGFAD-RXN	Adjacent
AT2G45150	Individual	CDPDIGLYSYN-RXN	AT4G23900	Individual	CDPKIN-RXN	Adjacent
AT5G17420	Individual	CELLULOSE-SYNTHASE-UDP-FORMING-RXN	AT5G20830	Individual	SUCROSE-SYNTHASE-RXN	Adjacent
AT1G22440	Individual	UGD-RXN	AT4G34138	Individual	RXN-8155	Adjacent
AT4G02770	Complex	RXN-924	ATCG00580	Complex	PSII-RXN	Adjacent
AT5G39320	Individual	UGD-RXN	AT1G64910	Individual	RXN1F-462	Adjacent
AT5G35630	Individual	GLUTAMINESYN-RXN	AT5G10240	Individual	ASNSYNB-RXN	Adjacent
AT2G36750	Individual	RXN-9751	AT4G27560	Individual	RXN1F-462	Adjacent
AT5G59580	Individual	RXN-8264	AT2G23260	Individual	2.4.1.121-RXN	Adjacent
AT2G36800	Individual	RXN-4725	AT4G24010	Individual	CELLULOSE-SYNTHASE-UDP-FORMING-RXN	Adjacent
AT3G47190	Individual	RXN-113	AT1G62960	Individual	PHEAMINOTRANS-RXN	Adjacent
AT3G49680	Individual	BRANCHED-CHAINAMINOTRANSFERLEU-RXN	AT4G23340	Individual	RXN-114	Adjacent
AT1G80340	Individual	RXN-6522	AT5G03290	Individual	ISOCITRATE-DEHYDROGENASE-NAD+-RXN	Adjacent
AT2G36790	Individual	RXN-4735	AT2G23210	Individual	RXN-8155	Adjacent
AT4G03070	Individual	RXN-6550	AT2G17130	Complex	ISOCITRATE-DEHYDROGENASE-NAD+-RXN	Adjacent
AT3G60290	Individual	RXN-7775	AT1G14130	Individual	RXN-171	Adjacent
AT1G62960	Individual	ASPAMINOTRANS-RXN	AT5G07200	Individual	RXN1F-168	Adjacent
AT2G29750	Individual	RXN-8155	AT3G21750	Individual	RXN-11705	Adjacent
AT3G21750	Individual	RXN1F-462	AT4G15270	Individual	RXN-8155	Adjacent
AT2G36800	Individual	RXN-4726	AT2G36800	Individual	RXN-8264	Adjacent
AT1G53500	Individual	RXN-5482	AT1G24100	Individual	RXNQT-4324	Adjacent
AT4G16765	Individual	RXN1F-93	AT5G07200	Individual	RXN1F-167	Adjacent
AT3G17060	Individual	RXN-2102	AT5G54690	Individual	2.4.1.43-RXN	Adjacent
AT1G65960	Individual	GLUTDECARBOX-RXN	AT1G10060	Individual	BRANCHED-CHAINAMINOTRANSFERVAL-RXN	Adjacent
AT2G15490	Individual	RXN1F-462	AT2G15490	Individual	RXN-9749	Adjacent
AT2G43840	Individual	RXN-11658	AT1G07240	Individual	RXN1F-462	Adjacent
AT3G49620	Individual	RXN1F-93	AT4G03070	Individual	RXN-947	Adjacent
AT4G09500	Individual	RXN1F-462	AT4G14090	Individual	RXN-8205	Adjacent
AT3G53160	Individual	RXN-4735	AT1G60140	Individual	TREHALOSE6PSYN-RXN	Adjacent
AT3G51240	Individual	NARINGENIN-3-DIOXYGENASE-RXN	AT1G50090	Individual	BRANCHED-CHAINAMINOTRANSFERVAL-RXN	Adjacent
AT2G43180	Individual	ISOCIT-CLEAV-RXN	AT4G23340	Individual	RXN-171	Adjacent
AT2G36800	Individual	RXN-4734	AT1G22360	Individual	RXN-4735	Adjacent
AT5G07200	Individual	RXN-7590	AT1G70560	Individual	PHEAMINOTRANS-RXN	Adjacent
AT1G44980	Individual	RXN-2102	AT2G26450	Individual	RXN-2102	Same
AT2G31170	Individual	CYSTEINE--TRNA-LIGASE-RXN	AT1G08490	Complex	RXN0-308	Adjacent
AT5G08380	Individual	RXN-8288	AT5G40390	Individual	RXN-8284	Adjacent
AT5G53460	Individual	GLUTAMATE-SYNTHASE-NADH-RXN	AT1G23310	Individual	GLYCINE-AMINOTRANSFERASE-RXN	Adjacent
AT1G24807	Individual	ANTHRANSYN-RXN	AT1G32440	Complex	PEPDEPHOS-RXN	Adjacent
AT2G36790	Individual	RXN-9749	AT2G36790	Individual	RXN-8268	Adjacent
AT5G12890	Individual	RXN-4723	AT4G34138	Individual	RXN-8264	Adjacent
AT3G21420	Individual	RXN-7775	AT5G10330	Individual	HISTAMINOTRANS-RXN	Adjacent
AT5G17030	Individual	RXN1F-775	AT4G38190	Individual	CELLULOSE-SYNTHASE-UDP-FORMING-RXN	Adjacent
AT4G21200	Individual	RXN-991	AT1G70580	Individual	ALANINE-AMINOTRANSFERASE-RXN	Adjacent
AT4G34138	Individual	RXN1F-462	AT2G15490	Individual	RXN-9745	Adjacent
AT5G17030	Individual	RXN1F-462	AT1G78570	Individual	RXN-5482	Adjacent
AT1G43710	Complex	PHENYLALANINE-DECARBOXYLASE-RXN	AT1G23320	Individual	2.6.1.58-RXN	Adjacent
AT1G78440	Individual	RXN-113	AT1G70560	Individual	PHEAMINOTRANS-RXN	Adjacent
AT1G15550	Individual	RXN-6541	AT1G14120	Individual	RXN-171	Adjacent
AT5G53460	Individual	GLUTAMATE-SYNTHASE-NADH-RXN	AT1G14120	Individual	RXN-6547	Adjacent
AT3G29630	Individual	RXN1F-462	AT5G59580	Individual	RXN-8264	Adjacent
AT1G14130	Individual	RXN-6550	AT1G15550	Individual	RXN1F-170	Adjacent
AT5G20250	Individual	2.4.1.82-RXN	AT5G23790	Individual	2.4.1.123-RXN	Adjacent
AT5G64050	Individual	GLURS-RXN	AT5G19550	Individual	ASPAMINOTRANS-RXN	Adjacent
AT4G03070	Individual	RXN-172	AT1G23320	Individual	ALANINE-AMINOTRANSFERASE-RXN	Adjacent
AT1G16700	Complex	NADH-DEHYDROG-A-RXN	AT4G20150	Complex	NADH-DEHYDROG-A-RXN	Same
AT5G52560	Individual	GLUC1PURIDYLTRANS-RXN	AT2G36800	Individual	RXN-4735	Adjacent
AT5G14800	Individual	PYRROLINECARBREDUCT-RXN	AT5G38710	Individual	RXN-821	Adjacent
AT2G23600	Individual	RXN0A-10711	AT5G20860	Individual	RXN-2102	Adjacent
AT1G74090	Individual	RXNQT-4331	AT1G18590	Individual	RXN-1443	Adjacent
AT5G46180	Individual	ORNITHINE-GLU-AMINOTRANSFORASE-RXN	AT5G41480	Individual	DIHYDROFOLATESYNTH-RXN	Adjacent
AT3G54270	Individual	SUCROSE-PHOSPHATASE-RXN	AT3G06500	Individual	RXN-1461	Adjacent
AT5G19730	Individual	RXN-2102	AT4G38270	Individual	2.4.1.43-RXN	Adjacent
AT1G22370	Individual	RXN-4735	AT4G14090	Individual	RXN-8169	Adjacent
AT4G23920	Complex	UDPGLUCEPIM-RXN	AT1G22440	Individual	UGD-RXN	Adjacent
AT5G10330	Individual	HISTAMINOTRANS-RXN	AT4G23340	Individual	RXN-114	Adjacent
AT4G27570	Individual	RXN1F-462	AT2G36750	Individual	RXN-4736	Adjacent
AT5G58600	Individual	RXN-4722	AT2G18700	Individual	TREHALOSE6PSYN-RXN	Adjacent
AT3G46480	Individual	RXN1F-93	AT5G08640	Individual	RXN1F-93	Same
AT2G28080	Individual	RXN-4735	AT5G58600	Individual	RXN-4732	Adjacent
AT4G10500	Individual	RXN-7775	AT1G14120	Individual	RXN-947	Adjacent
AT5G48930	Individual	RXN-2621	AT5G41040	Individual	2.3.1.133-RXN	Adjacent
AT1G80340	Individual	RXN-6546	AT3G47190	Individual	RXN-991	Adjacent
AT5G20280	Individual	SUCROSE-PHOSPHATE-SYNTHASE-RXN	AT5G20830	Individual	SUCROSE-SYNTHASE-RXN	Adjacent
AT2G46110	Individual	3-CH3-2-OXOBUTANOATE-OH-CH3-XFER-RXN	AT5G05980	Individual	RXN-6102	Adjacent
AT2G28080	Individual	RXN-4735	AT3G46660	Individual	RXN-4726	Adjacent
AT2G43820	Individual	RXN-11659	AT1G22370	Individual	RXN-4735	Adjacent
AT3G55650	Individual	PEPDEPHOS-RXN	AT4G33070	Individual	RXN-6161	Adjacent
AT5G63580	Individual	RXN1F-93	AT3G46490	Individual	RXN-527	Adjacent
AT1G02400	Individual	RXN-115	AT1G35190	Individual	RXN-527	Adjacent
AT2G15480	Individual	RXN-9748	AT4G34135	Individual	RXN-8270	Adjacent
AT5G65550	Individual	RXN-4735	AT2G36780	Individual	RXN-4735	Same
AT3G47190	Individual	RXN-172	AT5G14590	Individual	ISOCITDEH-RXN	Adjacent
AT5G19550	Individual	ASPAMINOTRANS-RXN	AT4G02120	Individual	CTPSYN-RXN	Adjacent
AT5G58600	Individual	RXN-4732	AT5G58600	Individual	RXN-4731	Adjacent
AT1G80860	Individual	RXN4FS-2	AT1G48600	Individual	RXN-5643	Adjacent
AT2G36800	Individual	RXN-4728	AT2G26480	Individual	RXN-8264	Adjacent
AT4G38530	Individual	PHOSPHOLIPASE-C-RXN	AT2G44810	Complex	PHOSPHOLIPASE-A1-RXN	Adjacent
AT1G05680	Individual	RXN-9748	AT3G50740	Individual	2.4.1.111-RXN	Adjacent
AT1G22380	Individual	RXN-4723	AT1G17000	Individual	TREHALOSE6PSYN-RXN	Adjacent
AT1G14120	Individual	RXN-115	AT2G34555	Individual	RXN-113	Adjacent
AT2G36750	Individual	RXN-9751	AT3G21750	Individual	RXN1F-462	Adjacent
AT3G51240	Individual	NARINGENIN-3-DIOXYGENASE-RXN	AT5G66760	Complex	SUCCINATE-DEHYDROGENASE-UBIQUINONE-RXN	Adjacent
AT2G15480	Individual	RXN1F-462	AT1G33030	Individual	QUERCETIN-3-O-METHYLTRANSFERASE-RXN	Adjacent
AT2G36780	Individual	RXN-4735	AT3G21760	Individual	RXN-8155	Adjacent
AT2G36750	Individual	RXN-9751	AT1G22380	Individual	RXN-4735	Adjacent
AT2G15490	Individual	RXN-9751	AT2G36970	Individual	RXN-4723	Adjacent
AT4G26870	Individual	ASPARTATE--TRNA-LIGASE-RXN	AT4G00590	Individual	ASPARAGHYD-RXN	Adjacent
AT3G19010	Individual	NARINGENIN-3-DIOXYGENASE-RXN	AT2G17130	Individual	ISOCITRATE-DEHYDROGENASE-NAD+-RXN	Adjacent
AT5G05870	Individual	RXN-4723	AT4G02280	Individual	SUCROSE-SYNTHASE-RXN	Adjacent
AT3G46480	Individual	RXN-527	AT1G60980	Individual	RXN1F-167	Adjacent
AT3G46660	Individual	RXN-4726	AT1G02730	Individual	CELLULOSE-SYNTHASE-UDP-FORMING-RXN	Adjacent
AT2G28080	Individual	RXN-4726	AT2G23250	Individual	RXN-8155	Adjacent
AT4G37150	Individual	RXN0A-10711	AT2G45220	Individual	RXN-2102	Adjacent
AT3G61880	Individual	RXN-525	AT4G27250	Individual	RXN-600	Adjacent
AT1G02400	Individual	RXN-113	AT1G70580	Individual	GLYCINE-AMINOTRANSFERASE-RXN	Adjacent
AT4G03070	Individual	RXN-118	AT1G65930	Individual	ISOCITDEH-RXN	Adjacent
AT4G10120	Individual	SUCROSE-PHOSPHATE-SYNTHASE-RXN	AT5G65550	Individual	RXN-4723	Adjacent
AT1G80340	Individual	RXN-6546	AT2G36690	Individual	NARINGENIN-3-DIOXYGENASE-RXN	Adjacent
AT1G78550	Individual	RXN-7775	AT1G78440	Individual	RXN-118	Adjacent
AT4G34250	Individual	RXN-7697	AT4G34850	Individual	RXN-12183	Adjacent
AT4G10120	Individual	SUCROSE-PHOSPHATE-SYNTHASE-RXN	AT4G15280	Individual	RXN-8155	Adjacent
AT5G65550	Individual	RXN-4726	AT4G02280	Individual	SUCROSE-SYNTHASE-RXN	Adjacent
AT1G80330	Individual	RXN-6544	AT1G14120	Individual	RXN-991	Adjacent
AT2G34555	Individual	RXN-118	AT1G23310	Individual	ALANINE-AMINOTRANSFERASE-RXN	Adjacent
AT1G14130	Individual	RXN-947	AT4G25300	Individual	NARINGENIN-3-DIOXYGENASE-RXN	Adjacent
AT2G43820	Individual	RXN-11658	AT5G24760	Individual	UGD-RXN	Adjacent
AT2G15490	Individual	RXN-9752	AT2G36790	Individual	RXN-4735	Adjacent
AT4G23340	Individual	RXN-6547	AT1G30040	Individual	RXN-115	Adjacent
AT1G14130	Individual	RXN-6550	AT5G58660	Individual	RXN-172	Adjacent
AT2G36800	Individual	RXN-4721	AT4G38190	Individual	CELLULOSE-SYNTHASE-UDP-FORMING-RXN	Adjacent
AT1G01420	Individual	RXN1F-462	AT2G36790	Individual	RXN-4726	Adjacent
AT2G41510	Individual	RXN-4661	AT5G56970	Individual	RXN-4681	Adjacent
AT5G18170	Complex	GLUTAMATE-DEHYDROGENASE-RXN	AT3G27740	Complex	CARBPSYN-RXN	Adjacent
AT2G43820	Individual	RXN-11658	AT1G22360	Individual	RXN-4735	Adjacent
AT3G47190	Individual	RXN-991	AT1G10070	Individual	BRANCHED-CHAINAMINOTRANSFERVAL-RXN	Adjacent
AT5G18170	Complex	GLUTAMATE-DEHYDROGENASE-RXN	AT3G19010	Individual	NARINGENIN-3-DIOXYGENASE-RXN	Adjacent
AT3G11430	Individual	RXN-1623	AT4G00400	Individual	RXN-1381	Adjacent
AT4G25420	Individual	RXN1F-163	AT4G25420	Individual	RXN1F-168	Adjacent
AT1G10060	Individual	BRANCHED-CHAINAMINOTRANSFERLEU-RXN	AT1G30040	Individual	RXN-115	Adjacent
AT5G49690	Individual	RXN-8155	AT2G36800	Individual	RXN-8264	Adjacent
AT5G65780	Individual	BRANCHED-CHAINAMINOTRANSFERILEU-RXN	AT1G80340	Individual	RXN1F-170	Adjacent
AT2G36800	Individual	RXN-4721	AT2G32540	Individual	CELLULOSE-SYNTHASE-UDP-FORMING-RXN	Adjacent
AT5G10480	Individual	METHYLACYLYLCOA-HYDROXY-RXN	AT3G24360	Individual	3-HYDROXYISOBUTYRYL-COA-HYDROLASE-RXN	Adjacent
AT3G14300	Individual	RXN-2102	AT2G19150	Individual	RXN-2102	Same
AT4G21200	Individual	RXN-947	AT1G70560	Individual	ALANINE-AMINOTRANSFERASE-RXN	Adjacent
AT1G55320	Individual	ACETATE--COA-LIGASE-RXN	ATCG00500	Complex	ACETYL-COA-CARBOXYLTRANSFER-RXN	Adjacent
AT4G09320	Individual	DCDPKIN-RXN	AT2G21790	Complex	CDPREDUCT-RXN	Adjacent
AT4G03070	Individual	RXN-6547	AT1G10060	Individual	BRANCHED-CHAINAMINOTRANSFERILEU-RXN	Adjacent
AT2G22930	Individual	RXN1F-462	AT5G54160	Individual	QUERCETIN-3-O-METHYLTRANSFERASE-RXN	Adjacent
AT1G76550	Individual	2.7.1.90-RXN	AT3G02570	Individual	MANNPISOM-RXN	Adjacent
AT1G80340	Individual	RXN-6544	AT4G35630	Individual	PSERTRANSAM-RXN	Adjacent
AT1G73880	Individual	RXN-8264	AT4G34138	Individual	RXN-8270	Adjacent
AT2G30140	Individual	RXN-4735	AT4G15270	Individual	RXN-8155	Adjacent
AT3G51820	Individual	RXN1F-66	AT5G54190	Individual	RXN1F-10	Adjacent
AT3G16520	Individual	RXN1F-462	AT1G73880	Individual	RXN-11705	Adjacent
AT2G36750	Individual	RXN-9752	AT4G24010	Individual	CELLULOSE-SYNTHASE-UDP-FORMING-RXN	Adjacent
AT1G23320	Individual	ALANINE-AMINOTRANSFERASE-RXN	AT1G62960	Individual	PHEAMINOTRANS-RXN	Adjacent
AT3G63440	Individual	RXN-4621	AT4G22570	Individual	ADENPRIBOSYLTRAN-RXN	Adjacent
AT5G51810	Individual	RXN1F-163	AT5G07480	Individual	NARINGENIN-3-DIOXYGENASE-RXN	Adjacent
AT4G11840	Individual	PHOSCHOL-RXN	AT4G11830	Individual	PHOSCHOL-RXN	Same
AT1G22340	Individual	RXN-4735	AT1G73880	Individual	RXN-8264	Adjacent
AT1G25220	Individual	ANTHRANSYN-RXN	AT3G03910	Individual	GLUTAMATE-DEHYDROGENASE-NADP+-RXN	Adjacent
AT4G26420	Individual	RXN-11358	AT5G55250	Individual	RXN-9825	Adjacent
AT5G51810	Individual	RXN-7589	AT4G35630	Individual	PSERTRANSAM-RXN	Adjacent
AT2G36970	Individual	RXN-4726	AT2G29750	Individual	RXN-8264	Adjacent
AT4G19230	Individual	1.14.13.93-RXN	AT2G29090	Individual	1.14.13.93-RXN	Same
AT1G10070	Individual	BRANCHED-CHAINAMINOTRANSFERLEU-RXN	AT5G07200	Individual	RXN1F-101	Adjacent
AT2G47040	Individual	RXN-2102	AT4G18180	Individual	RXN-2103	Adjacent
AT5G16570	Complex	GLUTAMINESYN-RXN	AT4G33150	Individual	1.5.1.9-RXN	Adjacent
AT4G32410	Individual	CELLULOSE-SYNTHASE-UDP-FORMING-RXN	AT2G36790	Individual	RXN-8264	Adjacent
AT3G46670	Individual	RXN1F-462	AT2G36790	Individual	RXN-8268	Adjacent
AT1G05310	Individual	RXN-2102	AT3G15720	Individual	RXN-2103	Adjacent
AT4G25420	Individual	RXN1F-99	AT5G65780	Individual	BRANCHED-CHAINAMINOTRANSFERVAL-RXN	Adjacent
AT5G56970	Individual	RXN-4661	AT2G36970	Individual	RXN-4723	Adjacent
AT1G23320	Individual	TYRAMINOTRANS-RXN	AT5G51810	Individual	RXN1F-164	Adjacent
AT5G53460	Individual	GLUTAMATE-SYNTHASE-NADH-RXN	AT5G04140	Individual	GLUTAMATE-SYNTHASE-FERREDOXIN-RXN	Adjacent
AT1G08380	Complex	RXN-924	AT2G01918	Individual	PSII-RXN	Adjacent
AT5G48180	Individual	RXNQT-4351	AT1G11610	Individual	RXN-1403	Adjacent
AT3G51240	Individual	NARINGENIN-3-DIOXYGENASE-RXN	AT3G47190	Individual	RXN-172	Adjacent
AT5G53370	Individual	RXN-2102	AT2G46480	Individual	2.4.1.43-RXN	Adjacent
AT1G53500	Individual	UDP-GLUCOSE-46-DEHYDRATASE-RXN	AT1G32180	Individual	CELLULOSE-SYNTHASE-UDP-FORMING-RXN	Adjacent
AT2G07727	Complex	1.10.2.2-RXN	AT5G37510	Complex	NADH-DEHYDROG-A-RXN	Adjacent
AT2G36970	Individual	RXN-4735	AT1G73880	Individual	RXN-8264	Adjacent
AT4G22880	Individual	RXN1F-93	AT1G14130	Individual	RXN-991	Adjacent
AT2G36750	Individual	RXN-9751	AT5G38010	Individual	RXN-4726	Adjacent
AT2G30150	Individual	RXN-8155	AT5G26310	Individual	RXN-90	Adjacent
AT3G51240	Individual	NARINGENIN-3-DIOXYGENASE-RXN	AT1G80340	Individual	RXN1F-165	Adjacent
AT2G36750	Individual	RXN-9749	AT2G36800	Individual	RXN-4723	Adjacent
AT2G36750	Individual	RXN-4725	AT5G05860	Individual	RXN-4735	Adjacent
AT4G23590	Individual	CYSTATHIONINE-BETA-LYASE-RXN	AT1G23320	Individual	RXN-10139	Adjacent
AT1G07250	Individual	RXN1F-462	AT5G05870	Individual	RXN-4729	Adjacent
AT4G30950	Complex	RXN-8298	AT5G05580	Complex	RXN-8303	Adjacent
AT1G14120	Individual	RXN-171	AT4G23340	Individual	RXN-172	Adjacent
AT5G18930	Individual	SAMDECARB-RXN	AT1G20330	Complex	2.1.1.143-RXN	Adjacent
AT3G21720	Individual	ISOCIT-CLEAV-RXN	AT2G17130	Individual	ISOCITRATE-DEHYDROGENASE-NAD+-RXN	Adjacent
AT3G46480	Individual	RXN-527	AT5G07200	Individual	RXN1F-163	Adjacent
AT5G58660	Individual	RXN-292	AT1G62960	Individual	PHEAMINOTRANS-RXN	Adjacent
AT3G08610	Complex	NADH-DEHYDROG-A-RXN	AT3G48680	Complex	NADH-DEHYDROG-A-RXN	Same
AT5G05600	Individual	RXN-7775	AT1G30040	Individual	RXN-171	Adjacent
AT1G53500	Individual	UDP-GLUCOSE-46-DEHYDRATASE-RXN	AT3G22250	Individual	RXN-4735	Adjacent
AT2G36750	Individual	RXN-4729	AT3G16520	Individual	RXN-8264	Adjacent
AT2G43840	Individual	RXN-11658	AT3G46660	Individual	RXN-4726	Adjacent
AT5G26667	Individual	CMPKI-RXN	AT1G64400	Individual	2.7.8.11-RXN	Adjacent
AT3G21780	Individual	RXN-8155	AT4G32410	Individual	CELLULOSE-SYNTHASE-UDP-FORMING-RXN	Adjacent
AT2G36800	Individual	RXN-4732	AT1G24100	Individual	RXNQT-4328	Adjacent
AT1G10060	Individual	BRANCHED-CHAINAMINOTRANSFERILEU-RXN	AT3G11180	Individual	NARINGENIN-3-DIOXYGENASE-RXN	Adjacent
AT1G26190	Individual	URACIL-PRIBOSYLTRANS-RXN	AT3G27440	Individual	URKI-RXN	Adjacent
AT5G03860	Individual	MALSYN-RXN	AT5G15770	Individual	GLUCOSAMINEPNACETYLTRANS-RXN	Adjacent
AT2G36800	Individual	RXN-4736	AT1G22340	Individual	RXN-4735	Adjacent
AT5G05870	Individual	RXN-4734	AT2G31750	Individual	RXN-8155	Adjacent
AT1G30040	Individual	RXN-171	AT4G32210	Complex	SUCCINATE-DEHYDROGENASE-UBIQUINONE-RXN	Adjacent
AT1G22380	Individual	RXN-4723	AT5G58600	Individual	RXN-4727	Adjacent
AT1G14120	Individual	RXN-947	AT3G49680	Individual	BRANCHED-CHAINAMINOTRANSFERVAL-RXN	Adjacent
AT5G58600	Individual	RXN-4736	AT2G36750	Individual	RXN-4725	Adjacent
AT3G07690	Individual	1.1.1.8-RXN	AT5G50210	Individual	QUINOLINATE-SYNTHA-RXN	Adjacent
AT2G15490	Individual	RXN-9749	AT2G18570	Individual	RXN-90	Adjacent
AT2G34555	Individual	RXN-6550	AT1G14120	Individual	RXN-886	Adjacent
AT4G10120	Individual	SUCROSE-PHOSPHATE-SYNTHASE-RXN	AT1G64920	Individual	RXN1F-462	Adjacent
AT2G29730	Individual	RXN-8155	AT4G14090	Individual	RXN-7828	Adjacent
AT4G34135	Individual	RXN-9752	AT2G25540	Individual	CELLULOSE-SYNTHASE-UDP-FORMING-RXN	Adjacent
AT1G48860	Individual	2.5.1.19-RXN	AT3G04050	Individual	PEPDEPHOS-RXN	Adjacent
AT5G20550	Individual	NARINGENIN-3-DIOXYGENASE-RXN	AT1G62960	Individual	PHEAMINOTRANS-RXN	Adjacent
AT2G36800	Individual	RXN-4727	AT2G36750	Individual	RXN-4728	Adjacent
AT1G58080	Individual	ATPPHOSPHORIBOSYLTRANS-RXN	AT1G27450	Individual	ADENPRIBOSYLTRAN-RXN	Adjacent
AT1G11590	Individual	RXN-2102	AT1G02810	Individual	RXN-2102	Same
AT1G32060	Complex	GAPOXNPHOSPHN-RXN	AT3G60750	Individual	1TRANSKETO-RXN	Adjacent
AT2G29740	Individual	RXN-8155	AT4G34135	Individual	RXN-8270	Adjacent
AT1G22400	Individual	RXN-4737	AT2G32540	Individual	CELLULOSE-SYNTHASE-UDP-FORMING-RXN	Adjacent
AT3G25860	Individual	RXN0-1133	AT5G23020	Individual	RXNQT-4166	Adjacent
AT5G38010	Individual	RXN-4726	AT2G36750	Individual	RXN-4729	Adjacent
AT5G10330	Individual	HISTAMINOTRANS-RXN	AT3G49630	Individual	RXN-527	Adjacent
AT2G22930	Individual	RXN1F-462	AT2G36790	Individual	RXN-4726	Adjacent
AT4G02320	Individual	RXN-2102	AT2G43880	Individual	RXN-2103	Adjacent
AT5G37600	Complex	GLUTAMINESYN-RXN	AT3G47340	Individual	ASNSYNB-RXN	Adjacent
AT5G17030	Individual	RXN1F-462	AT2G29740	Individual	RXN1F-462	Same
AT5G15490	Individual	UGD-RXN	AT2G36800	Individual	RXN-4721	Adjacent
AT4G34131	Individual	RXN1F-462	AT2G23250	Individual	RXN-8155	Adjacent
AT2G36760	Individual	RXN-4726	AT1G73880	Individual	RXN-8264	Adjacent
AT1G54340	Individual	ISOCITDEH-RXN	AT1G70560	Individual	ALANINE-AMINOTRANSFERASE-RXN	Adjacent
AT1G50960	Individual	RXN-991	AT4G10490	Individual	NARINGENIN-3-DIOXYGENASE-RXN	Adjacent
AT1G75450	Individual	RXN-4662	AT3G53160	Individual	RXN-4735	Adjacent
AT5G57815	Individual	CYTOCHROME-C-OXIDASE-RXN	AT1G22450	Individual	CYTOCHROME-C-OXIDASE-RXN	Same
AT5G65550	Individual	RXN-4726	AT2G36790	Individual	RXN-8266	Adjacent
AT5G23250	Individual	SUCCCOASYN-RXN	AT1G80330	Individual	RXN-6522	Adjacent
AT5G08570	Individual	PEPDEPHOS-RXN	AT4G26390	Individual	PEPDEPHOS-RXN	Same
AT2G36800	Individual	RXN-4724	AT4G34138	Individual	RXN-8270	Adjacent
AT5G61760	Individual	RXN-7184	AT5G61760	Individual	2.7.1.140-RXN	Adjacent
AT5G58660	Individual	RXN-6547	AT5G51810	Individual	RXN-7591	Adjacent
AT5G05600	Individual	NARINGENIN-3-DIOXYGENASE-RXN	AT1G80340	Individual	RXN1F-170	Adjacent
AT3G06860	Individual	RXN-7699	AT5G65110	Complex	ACYL-COA-OXIDASE-RXN	Adjacent
AT1G15550	Individual	RXN1F-165	AT1G65930	Individual	ISOCITDEH-RXN	Adjacent
AT4G34135	Individual	RXN-8155	AT1G24100	Individual	RXNQT-4325	Adjacent
AT2G43820	Individual	RXN-11658	AT1G22340	Individual	RXN-4735	Adjacent
AT2G36800	Individual	RXN-4727	AT5G05870	Individual	RXN-4731	Adjacent
AT1G10070	Individual	BRANCHED-CHAINAMINOTRANSFERLEU-RXN	AT3G49630	Individual	RXN1F-93	Adjacent
AT1G22370	Individual	RXN-4735	AT5G05870	Individual	RXN-4728	Adjacent
AT2G29730	Individual	RXN1F-462	AT3G21760	Individual	RXN-8155	Adjacent
AT1G14120	Individual	RXN-292	AT1G80340	Individual	RXN1F-170	Adjacent
AT4G28410	Individual	CYSTATHIONINE-BETA-LYASE-RXN	AT1G23320	Individual	ALANINE-AMINOTRANSFERASE-RXN	Adjacent
AT2G46820	Complex	RXN-924	AT1G08380	Complex	RXN-924	Same
AT1G80340	Individual	RXN-6544	AT1G70580	Individual	GLYCINE-AMINOTRANSFERASE-RXN	Adjacent
AT3G05620	Individual	RXN-2102	AT3G49220	Individual	RXN-2102	Same
AT4G16770	Individual	RXN1F-93	AT4G16330	Individual	NARINGENIN-3-DIOXYGENASE-RXN	Adjacent
AT2G36750	Individual	RXN-4728	AT4G24000	Individual	CELLULOSE-SYNTHASE-UDP-FORMING-RXN	Adjacent
AT4G15560	Individual	DXS-RXN	AT4G33070	Individual	RXN-6161	Adjacent
AT5G53460	Individual	GLUTAMATE-SYNTHASE-NADH-RXN	AT1G59500	Individual	RXN-2947	Adjacent
AT1G78440	Individual	RXN-118	AT1G47420	Complex	SUCCINATE-DEHYDROGENASE-UBIQUINONE-RXN	Adjacent
AT3G46490	Individual	RXN1F-93	AT5G11520	Individual	ASPAMINOTRANS-RXN	Adjacent
AT3G60750	Individual	2TRANSKETO-RXN	AT4G24620	Individual	RXN-6182	Adjacent
AT3G11430	Individual	RXN-1623	AT5G37300	Individual	RXNQT-4193	Adjacent
AT3G50210	Individual	RXN-527	AT1G49390	Individual	NARINGENIN-3-DIOXYGENASE-RXN	Adjacent
AT2G36790	Individual	RXN-9748	AT2G36800	Individual	RXN-4732	Adjacent
AT5G08380	Individual	RXN-8284	AT4G38570	Individual	2.7.8.11-RXN	Adjacent
AT5G53990	Individual	RXN1F-462	AT4G34138	Individual	RXN-8155	Adjacent
AT1G14120	Individual	RXN-886	AT4G23340	Individual	RXN-115	Adjacent
AT3G14790	Individual	RXN-5482	AT2G33100	Individual	CELLULOSE-SYNTHASE-UDP-FORMING-RXN	Adjacent
AT3G50210	Individual	RXN-527	AT3G21720	Individual	ISOCIT-CLEAV-RXN	Adjacent
AT3G11180	Individual	RXN-7775	AT5G05600	Individual	RXN-7775	Same
AT3G63440	Individual	RXN-4661	AT3G63440	Individual	RXN-4662	Adjacent
AT4G20990	Individual	RXN-3522	AT3G27820	Individual	RXN-3522	Same
AT1G75450	Individual	RXN-4662	AT1G22400	Individual	RXN-4735	Adjacent
AT1G01420	Individual	RXN1F-462	AT1G78580	Individual	TREHALOSE6PSYN-RXN	Adjacent
AT4G34740	Individual	PRPPAMIDOTRANS-RXN	AT3G25660	Individual	RXN490-3617	Adjacent
AT3G29360	Individual	UGD-RXN	AT2G36750	Individual	RXN-4732	Adjacent
AT4G27560	Individual	RXN1F-462	AT1G24100	Individual	RXN-4605	Adjacent
AT2G36770	Individual	RXN-4726	AT5G05870	Individual	RXN-4730	Adjacent
AT2G36750	Individual	RXN-4730	AT2G26480	Individual	RXN-8264	Adjacent
AT4G16800	Individual	ENOYL-COA-HYDRAT-RXN	AT1G06290	Individual	ACYL-COA-OXIDASE-RXN	Adjacent
AT5G08640	Individual	RXN-527	AT3G46490	Individual	RXN-527	Same
AT1G14130	Individual	RXN-115	AT4G25420	Individual	RXN1F-101	Adjacent
AT5G17030	Individual	RXN1F-462	AT2G36770	Individual	RXN-4735	Adjacent
AT1G70560	Individual	BRANCHED-CHAINAMINOTRANSFERLEU-RXN	AT4G29210	Individual	RXNQT-4143	Adjacent
AT1G58080	Individual	ATPPHOSPHORIBOSYLTRANS-RXN	AT2G01350	Individual	QUINOPRIBOTRANS-RXN	Adjacent
AT1G32780	Individual	UGD-RXN	AT4G30440	Individual	UDP-GLUCURONATE-4-EPIMERASE-RXN	Adjacent
AT2G36750	Individual	RXN-4726	AT4G24010	Individual	CELLULOSE-SYNTHASE-UDP-FORMING-RXN	Adjacent
AT4G24010	Individual	CELLULOSE-SYNTHASE-UDP-FORMING-RXN	AT1G07250	Individual	RXN-8264	Adjacent
AT4G22870	Individual	NARINGENIN-3-DIOXYGENASE-RXN	AT5G03290	Complex	ISOCITRATE-DEHYDROGENASE-NAD+-RXN	Adjacent
AT5G52920	Complex	PEPDEPHOS-RXN	AT4G00570	Complex	1.1.1.39-RXN	Adjacent
AT1G02400	Individual	RXN-113	AT3G50210	Individual	RXN-527	Adjacent
AT4G22110	Individual	UGD-RXN	AT5G05870	Individual	RXN-4724	Adjacent
AT1G14120	Individual	RXN-118	AT1G23320	Individual	PHEAMINOTRANS-RXN	Adjacent
AT1G78270	Individual	RXN-4735	AT2G22590	Individual	RXN-8155	Adjacent
AT1G15550	Individual	RXN-6541	AT1G35190	Individual	RXN-527	Adjacent
AT4G23920	Complex	UDPGLUCEPIM-RXN	AT1G73370	Individual	SUCROSE-SYNTHASE-RXN	Adjacent
AT5G08380	Individual	RXN-8277	AT4G38570	Individual	2.7.8.11-RXN	Adjacent
AT2G15490	Individual	RXN-9743	AT4G34135	Individual	RXN-9752	Adjacent
AT5G10240	Individual	ASNSYNB-RXN	AT3G24090	Individual	L-GLN-FRUCT-6-P-AMINOTRANS-RXN	Adjacent
AT4G15480	Individual	SINAPATE-1-GLUCOSYLTRANSFERASE-RXN	AT4G34135	Individual	RXN-9748	Adjacent
AT3G21560	Individual	SINAPATE-1-GLUCOSYLTRANSFERASE-RXN	AT3G53150	Individual	RXN-4735	Adjacent
AT2G13560	Complex	1.1.1.39-RXN	AT1G59900	Individual	RXN0-1134	Adjacent
AT4G22756	Individual	RXN66-310	AT4G12110	Individual	RXN66-310	Same
AT1G24100	Individual	RXNQT-4324	AT4G34138	Individual	RXN-8270	Adjacent
AT5G17050	Individual	RXN1F-775	AT1G24100	Individual	RXNQT-4326	Adjacent
AT1G47990	Individual	RXN-115	AT5G14590	Individual	ISOCITDEH-RXN	Adjacent
AT1G22340	Individual	RXN-4735	AT2G36800	Individual	RXN-4726	Adjacent
AT3G25830	Individual	RXN-5110	AT3G25830	Individual	RXN-5101	Adjacent
AT1G60980	Individual	RXN-7589	AT4G25420	Individual	RXN-7590	Adjacent
AT1G14120	Individual	RXN-115	AT4G25420	Individual	RXN-7590	Adjacent
AT3G49630	Individual	RXN-527	AT4G16330	Individual	NARINGENIN-3-DIOXYGENASE-RXN	Adjacent
AT1G47990	Individual	RXN-113	AT2G46390	Complex	SUCCINATE-DEHYDROGENASE-UBIQUINONE-RXN	Adjacent
AT1G73880	Individual	RXN-11705	AT1G07250	Individual	RXN-8264	Adjacent
AT2G28880	Individual	ANTHRANSYN-RXN	AT3G55870	Individual	ANTHRANSYN-RXN	Same
AT4G33680	Individual	RXN-7737	AT3G55630	Individual	RXN-3742	Adjacent
AT1G04710	Individual	KETOACYLCOATHIOL-RXN	AT4G00520	Individual	THIOESTER-RXN	Adjacent
AT5G51810	Individual	RXN-7589	AT5G20400	Individual	NARINGENIN-3-DIOXYGENASE-RXN	Adjacent
AT1G17010	Individual	NARINGENIN-3-DIOXYGENASE-RXN	AT1G23320	Individual	ALANINE-AMINOTRANSFERASE-RXN	Adjacent
AT3G46480	Individual	RXN-527	AT5G65780	Individual	BRANCHED-CHAINAMINOTRANSFERVAL-RXN	Adjacent
AT5G65780	Individual	BRANCHED-CHAINAMINOTRANSFERLEU-RXN	AT4G23340	Individual	RXN-118	Adjacent
AT5G06580	Complex	DLACTDEHYDROGFAD-RXN	AT5G01320	Individual	RXN-6161	Adjacent
AT3G12780	Individual	PHOSGLYPHOS-RXN	AT1G67090	Complex	RIBULOSE-BISPHOSPHATE-CARBOXYLASE-RXN	Adjacent
AT4G16770	Individual	RXN1F-93	AT3G47190	Individual	RXN-947	Adjacent
AT1G23320	Individual	RXN-10139	AT1G70560	Individual	ALANINE-AMINOTRANSFERASE-RXN	Adjacent
AT1G05680	Individual	RXN-9748	AT1G22400	Individual	RXN-4723	Adjacent
AT2G38650	Individual	2.4.1.43-RXN	AT3G25140	Individual	2.4.1.43-RXN	Same
AT4G15480	Individual	SINAPATE-1-GLUCOSYLTRANSFERASE-RXN	AT2G30150	Individual	RXN-8155	Adjacent
AT1G53830	Individual	RXN-2102	AT5G47500	Individual	RXN-2102	Same
AT2G36700	Individual	RXN-2102	AT3G01040	Individual	2.4.1.43-RXN	Adjacent
AT1G64440	Complex	UDPGLUCEPIM-RXN	AT5G37950	Individual	RXN-4726	Adjacent
AT5G40850	Individual	UROPORIIIMETHYLTRANSA-RXN	AT5G40850	Individual	RXN-8675	Adjacent
AT2G36690	Individual	NARINGENIN-3-DIOXYGENASE-RXN	AT2G18450	Individual	SUCCINATE-DEHYDROGENASE-UBIQUINONE-RXN	Adjacent
AT1G70560	Individual	BRANCHED-CHAINAMINOTRANSFERLEU-RXN	AT4G25300	Individual	NARINGENIN-3-DIOXYGENASE-RXN	Adjacent
AT5G17310	Individual	GLUC1PURIDYLTRANS-RXN	AT2G29750	Individual	RXN-8155	Adjacent
AT3G55630	Individual	RXN-3742	AT1G48470	Individual	GLUTAMINESYN-RXN	Adjacent
AT3G49620	Individual	RXN-527	AT1G80330	Individual	RXN1F-165	Adjacent
AT2G30150	Individual	RXN-8155	AT3G43190	Individual	SUCROSE-SYNTHASE-RXN	Adjacent
AT1G30040	Individual	RXN-6550	AT5G54000	Individual	NARINGENIN-3-DIOXYGENASE-RXN	Adjacent
AT5G59590	Individual	RXN-8264	AT5G26310	Individual	RXN-90	Adjacent
AT4G25420	Individual	RXN-7589	AT3G19000	Individual	NARINGENIN-3-DIOXYGENASE-RXN	Adjacent
AT2G15490	Individual	RXN-9745	AT2G23210	Individual	RXN-8155	Adjacent
AT1G14120	Individual	RXN-292	AT2G36690	Individual	NARINGENIN-3-DIOXYGENASE-RXN	Adjacent
AT2G30140	Individual	RXN-4726	AT5G66690	Individual	RXN-90	Adjacent
AT3G53160	Individual	RXN-4735	AT2G36800	Individual	RXN-4729	Adjacent
AT5G28237	Individual	RXN0-2382	AT1G23320	Individual	TRYPTOPHAN-AMINOTRANSFERASE-RXN	Adjacent
AT3G05620	Individual	RXN-2102	AT3G61130	Individual	2.4.1.43-RXN	Adjacent
AT3G25830	Individual	RXN-5103	AT3G25820	Individual	RXN-5108	Adjacent
AT4G01950	Individual	1-ACYLGLYCEROL-3-P-ACYLTRANSFER-RXN	AT4G14070	Individual	RXN-5741	Adjacent
AT4G22340	Individual	CDPDIGLYSYN-RXN	AT4G30580	Individual	1-ACYLGLYCEROL-3-P-ACYLTRANSFER-RXN	Adjacent
AT1G24100	Individual	RXNQT-4324	AT3G16520	Individual	RXN-8264	Adjacent
AT5G23050	Individual	ACETATE--COA-LIGASE-ADP-FORMING-RXN	AT3G52200	Individual	PYRUVDEH-RXN	Adjacent
AT5G24760	Individual	UGD-RXN	AT2G36800	Individual	RXN-4722	Adjacent
AT1G08250	Individual	CARBOXYCYCLOHEXADIENYL-DEHYDRATASE-RXN	AT2G23170	Individual	RXN-9084	Adjacent
AT2G29730	Individual	RXN1F-462	AT5G58600	Individual	RXN-4727	Adjacent
AT2G36760	Individual	RXN-4735	AT2G36800	Individual	RXN-4732	Adjacent
AT4G18180	Individual	RXN-2103	AT3G61130	Individual	2.4.1.43-RXN	Adjacent
AT3G29630	Individual	RXN1F-462	AT5G05870	Individual	RXN-4727	Adjacent
AT3G52200	Individual	PYRUVDEH-RXN	AT2G28880	Individual	ANTHRANSYN-RXN	Adjacent
AT2G36800	Individual	RXN-4730	AT3G21790	Individual	RXN-8155	Adjacent
AT1G80340	Individual	RXN-6523	AT1G80600	Individual	ACETYLORNTRANSAM-RXN	Adjacent
AT5G15770	Individual	GLUCOSAMINEPNACETYLTRANS-RXN	AT2G33150	Individual	KETOACYLCOATHIOL-RXN	Adjacent
AT1G50580	Individual	RXN1F-462	AT4G32410	Individual	CELLULOSE-SYNTHASE-UDP-FORMING-RXN	Adjacent
AT3G60620	Individual	CDPDIGLYSYN-RXN	AT1G02390	Individual	1-ACYLGLYCEROL-3-P-ACYLTRANSFER-RXN	Adjacent
AT3G46490	Individual	RXN1F-93	AT1G60980	Individual	RXN1F-163	Adjacent
AT5G12890	Individual	RXN-4735	AT2G29750	Individual	RXN-8155	Adjacent
AT4G16690	Individual	RXN0A-10711	AT4G27260	Individual	RXN-2948	Adjacent
AT5G58660	Individual	RXN-292	AT1G62960	Individual	ASPAMINOTRANS-RXN	Adjacent
AT1G22400	Individual	RXN-4737	AT1G60140	Individual	TREHALOSE6PSYN-RXN	Adjacent
AT2G36790	Individual	RXN-4735	AT3G21790	Individual	RXN-8155	Adjacent
AT3G14790	Individual	RXN-5482	AT2G36790	Individual	RXN-4723	Adjacent
AT1G74090	Individual	RXN-4606	AT1G74090	Individual	RXNQT-4332	Adjacent
AT1G17010	Individual	NARINGENIN-3-DIOXYGENASE-RXN	AT5G14590	Individual	ISOCITDEH-RXN	Adjacent
AT3G51240	Individual	NARINGENIN-3-DIOXYGENASE-RXN	AT1G65930	Individual	ISOCITDEH-RXN	Adjacent
AT3G27190	Individual	URACIL-PRIBOSYLTRANS-RXN	AT2G23420	Individual	NICOTINATEPRIBOSYLTRANS-RXN	Adjacent
AT1G11840	Individual	GLYOXI-RXN	AT4G21990	Complex	1.8.4.9-RXN	Adjacent
AT5G54000	Individual	RXN-7775	AT4G03070	Individual	RXN-114	Adjacent
AT1G10400	Individual	RXN-4723	AT2G23260	Individual	RXN-8155	Adjacent
AT3G15640	Complex	CYTOCHROME-C-OXIDASE-RXN	ATMG00220	Individual	1.10.2.2-RXN	Adjacent
AT3G10160	Individual	FOLYLPOLYGLUTAMATESYNTH-RXN	AT5G64050	Individual	GLURS-RXN	Adjacent
AT2G22910	Individual	N-ACETYLTRANSFER-RXN	AT1G29900	Complex	CARBPSYN-RXN	Adjacent
AT2G36800	Individual	RXN-4722	AT1G22400	Individual	RXN-4726	Adjacent
AT3G59010	Individual	RXN-2102	AT3G10720	Individual	RXN-2102	Same
AT4G23340	Individual	RXN-115	AT5G03290	Individual	ISOCITRATE-DEHYDROGENASE-NAD+-RXN	Adjacent
AT1G22340	Individual	RXN-4735	AT5G49690	Individual	RXN-8155	Adjacent
AT1G60980	Individual	RXN1F-162	AT1G44090	Individual	RXN1F-162	Same
AT5G54510	Individual	RXN-2944	AT5G54510	Individual	RXN-9084	Adjacent
AT2G32540	Individual	CELLULOSE-SYNTHASE-UDP-FORMING-RXN	AT5G26310	Individual	RXN-90	Adjacent
AT1G05680	Individual	RXN-9751	AT4G34135	Individual	RXN-9745	Adjacent
AT4G10960	Complex	UDPGLUCEPIM-RXN	AT2G36790	Individual	RXN-9752	Adjacent
AT2G28080	Individual	RXN-4723	AT1G07250	Individual	RXN-8155	Adjacent
AT2G36690	Individual	RXN-7775	AT1G68890	Individual	2.5.1.64-RXN	Adjacent
AT1G17020	Individual	NARINGENIN-3-DIOXYGENASE-RXN	AT1G70560	Individual	ALANINE-AMINOTRANSFERASE-RXN	Adjacent
AT2G36800	Individual	RXN-4723	AT1G24100	Individual	RXN-1442	Adjacent
AT4G10120	Individual	SUCROSE-PHOSPHATE-SYNTHASE-RXN	AT1G05680	Individual	RXN-9752	Adjacent
AT4G22110	Individual	UGD-RXN	AT3G21750	Individual	RXN1F-462	Adjacent
AT1G64710	Individual	UGD-RXN	AT1G73880	Individual	RXN1F-462	Adjacent
AT5G47720	Individual	METHYLACETOACETYLCOATHIOL-RXN	AT5G48230	Individual	METHYLACETOACETYLCOATHIOL-RXN	Same
AT5G12890	Individual	RXN-4726	AT3G02100	Individual	RXN-8155	Adjacent
AT2G36780	Individual	RXN-4723	AT2G29710	Individual	RXN-8155	Adjacent
AT5G51810	Individual	RXN1F-169	AT1G78440	Individual	RXN-171	Adjacent
AT1G10400	Individual	RXN-4735	AT1G68020	Individual	TREHALOSE6PSYN-RXN	Adjacent
AT1G64440	Complex	UDPGLUCEPIM-RXN	AT2G29740	Individual	RXN-8155	Adjacent
AT2G29560	Individual	2PGADEHYDRAT-RXN	AT2G42600	Individual	PEPCARBOX-RXN	Adjacent
AT4G21000	Individual	1.6.5.4-RXN	AT1G75270	Individual	1.8.5.1-RXN	Adjacent
AT5G25370	Individual	PHOSCHOL-RXN	AT1G06520	Individual	1-ACYLGLYCEROL-3-P-ACYLTRANSFER-RXN	Adjacent
AT5G58600	Individual	RXN-4732	AT4G17770	Individual	TREHALOSE6PSYN-RXN	Adjacent
AT1G73600	Individual	2.1.1.103-RXN	AT1G48600	Individual	RXN-5642	Adjacent
AT3G46660	Individual	RXN-4735	AT5G58600	Individual	RXN-4728	Adjacent
AT5G07440	Complex	GLUTAMATE-DEHYDROGENASE-NADP+-RXN	AT4G37390	Individual	RXN-2947	Adjacent
AT2G15480	Individual	RXN-9745	AT5G20830	Individual	SUCROSE-SYNTHASE-RXN	Adjacent
AT5G43935	Individual	RXN1F-93	AT4G35630	Individual	PSERTRANSAM-RXN	Adjacent
AT5G54010	Individual	RXN1F-462	AT2G36750	Individual	RXN-9745	Adjacent
AT4G34050	Individual	CAFFEOYL-COA-O-METHYLTRANSFERASE-RXN	AT5G65800	Individual	4.4.1.14-RXN	Adjacent
AT2G36800	Individual	RXN-4721	AT3G21790	Individual	RXN-8155	Adjacent
AT5G58600	Individual	RXN-4722	AT1G22380	Individual	RXN-4726	Adjacent
AT3G02600	Complex	PHOSPHATIDATE-PHOSPHATASE-RXN	AT1G15080	Complex	PHOSPHATIDATE-PHOSPHATASE-RXN	Same
AT4G34135	Individual	RXN-8155	AT4G38190	Individual	CELLULOSE-SYNTHASE-UDP-FORMING-RXN	Adjacent
AT1G78580	Individual	TREHALOSE6PSYN-RXN	AT2G36790	Individual	RXN-8266	Adjacent
AT2G19800	Individual	MYO-INOSITOL-OXYGENASE-RXN	AT5G08380	Individual	2.4.1.67-RXN	Adjacent
AT1G30040	Individual	RXN-115	AT3G46500	Individual	RXN-115	Same
AT4G23340	Individual	RXN-991	AT3G51240	Individual	NARINGENIN-3-DIOXYGENASE-RXN	Adjacent
AT1G07240	Individual	RXN1F-462	AT1G64910	Individual	RXN1F-462	Same
AT5G58310	Individual	RXN0A-10711	AT1G44350	Individual	RXN-2981	Adjacent
AT1G80330	Individual	RXN-6541	AT3G46490	Individual	RXN-527	Adjacent
AT2G15490	Individual	RXN-9752	AT3G22250	Individual	RXN-4735	Adjacent
AT1G15550	Individual	RXN-6546	AT1G68890	Individual	2.5.1.64-RXN	Adjacent
AT2G33150	Individual	RXN-10700	AT5G23020	Individual	RXNQT-4166	Adjacent
AT5G54000	Individual	RXN-7775	AT1G23320	Individual	PHEAMINOTRANS-RXN	Adjacent
AT1G67990	Individual	CAFFEOYL-COA-O-METHYLTRANSFERASE-RXN	AT3G21240	Individual	RXN-1126	Adjacent
AT5G59590	Individual	RXN1F-462	AT5G37180	Individual	SUCROSE-SYNTHASE-RXN	Adjacent
AT5G51830	Individual	FRUCTOKINASE-RXN	AT3G43190	Individual	SUCROSE-SYNTHASE-RXN	Adjacent
AT4G27260	Individual	RXN-2948	AT4G27260	Individual	RXN-2946	Adjacent
AT5G37950	Individual	RXN-4735	AT3G46660	Individual	RXN-4735	Same
AT2G06960	Individual	RXN-7775	AT1G80340	Individual	RXN1F-170	Adjacent
AT4G22870	Individual	RXN-7775	AT5G58660	Individual	RXN-113	Adjacent
AT1G78440	Individual	RXN-113	AT1G49390	Individual	NARINGENIN-3-DIOXYGENASE-RXN	Adjacent
AT1G05680	Individual	RXN-9748	AT5G38010	Individual	RXN-4726	Adjacent
AT5G63580	Individual	RXN-527	AT4G25420	Individual	RXN1F-167	Adjacent
AT2G36800	Individual	RXN-4731	AT5G05170	Individual	CELLULOSE-SYNTHASE-UDP-FORMING-RXN	Adjacent
AT5G17030	Individual	PELUDP-RXN	AT1G07240	Individual	RXN-8155	Adjacent
AT3G22360	Individual	RXN-6883	AT5G66510	Complex	NADH-DEHYDROG-A-RXN	Adjacent
AT1G55670	Complex	RXN-924	ATCG00680	Complex	PSII-RXN	Adjacent
AT2G15490	Individual	RXN-9748	AT1G22370	Individual	RXN-4723	Adjacent
AT3G55030	Individual	PHOSPHAGLYPSYN-RXN	AT2G47240	Individual	2.7.8.11-RXN	Adjacent
AT4G10320	Individual	ISOLEUCINE--TRNA-LIGASE-RXN	AT1G50090	Individual	BRANCHED-CHAINAMINOTRANSFERILEU-RXN	Adjacent
AT4G33680	Individual	RXN-7737	AT5G65010	Individual	ASNSYNB-RXN	Adjacent
AT2G43750	Complex	ACSERLY-RXN	AT2G31170	Individual	CYSTEINE--TRNA-LIGASE-RXN	Adjacent
AT3G55650	Individual	PEPDEPHOS-RXN	AT1G70560	Individual	2.6.1.58-RXN	Adjacent
AT5G05860	Individual	RXN-4723	AT3G21790	Individual	RXN-8155	Adjacent
AT1G14120	Individual	RXN-118	AT1G78550	Individual	NARINGENIN-3-DIOXYGENASE-RXN	Adjacent
AT4G10500	Individual	RXN-7775	AT4G23340	Individual	RXN-886	Adjacent
AT1G60980	Individual	RXN-7590	AT2G43180	Individual	ISOCIT-CLEAV-RXN	Adjacent
AT2G38240	Individual	RXN-7775	AT5G19550	Individual	ASPAMINOTRANS-RXN	Adjacent
AT5G05870	Individual	RXN-4728	AT3G43190	Individual	SUCROSE-SYNTHASE-RXN	Adjacent
AT1G22380	Individual	RXN-4735	AT5G58600	Individual	RXN-4730	Adjacent
AT5G63595	Individual	RXN1F-93	AT1G65930	Individual	ISOCITDEH-RXN	Adjacent
AT1G10700	Individual	PRPPSYN-RXN	AT4G22570	Individual	ADENPRIBOSYLTRAN-RXN	Adjacent
AT3G25585	Individual	ETHANOLAMINEPHOSPHOTRANSFERASE-RXN	AT5G37300	Individual	DIACYLGLYCEROL-O-ACYLTRANSFERASE-RXN	Adjacent
AT1G14130	Individual	RXN-947	AT4G35260	Individual	ISOCITRATE-DEHYDROGENASE-NAD+-RXN	Adjacent
AT1G80330	Individual	RXN-6546	AT5G58660	Individual	RXN-114	Adjacent
AT1G14130	Individual	RXN-947	AT1G60980	Individual	RXN1F-164	Adjacent
AT2G36690	Individual	RXN-7775	AT1G17020	Individual	RXN-7775	Same
AT5G47770	Individual	FPPSYN-RXN	AT3G25830	Individual	4.2.3.16-RXN	Adjacent
AT3G04050	Individual	PEPDEPHOS-RXN	AT5G01330	Individual	RXN-6161	Adjacent
AT3G54640	Individual	TRYPSYN-RXN	AT4G39950	Complex	RXN-12061	Adjacent
AT5G07200	Individual	RXN1F-168	AT4G25420	Individual	RXN1F-168	Same
AT2G28080	Individual	RXN-4735	AT2G36790	Individual	RXN-4726	Adjacent
AT3G25810	Individual	RXN-5106	AT3G25830	Individual	RXN-5101	Adjacent
AT3G47190	Individual	RXN-115	AT2G34555	Individual	RXN-118	Adjacent
AT1G32780	Individual	UGD-RXN	AT2G36780	Individual	RXN-4723	Adjacent
AT3G46660	Individual	RXN-4726	AT4G39350	Individual	CELLULOSE-SYNTHASE-UDP-FORMING-RXN	Adjacent
AT1G22440	Individual	UGD-RXN	AT2G29710	Individual	RXN-8155	Adjacent
AT1G80330	Individual	RXN-6544	AT1G15550	Individual	RXN-6523	Adjacent
AT4G23340	Individual	RXN-886	AT1G80330	Individual	RXN-6523	Adjacent
AT5G58660	Individual	RXN-6550	AT5G07200	Individual	RXN1F-167	Adjacent
AT1G22380	Individual	RXN-4735	AT5G59580	Individual	RXN-8264	Adjacent
AT5G17040	Individual	RXN1F-775	AT2G36750	Individual	RXN-9743	Adjacent
AT3G52200	Individual	PYRUVDEH-RXN	AT2G47630	Individual	DSERDEAM-RXN	Adjacent
AT5G18170	Complex	GLUTAMATE-DEHYDROGENASE-RXN	AT5G07480	Individual	NARINGENIN-3-DIOXYGENASE-RXN	Adjacent
AT4G16330	Individual	RXN-7775	AT5G07440	Complex	GLUTAMATE-DEHYDROGENASE-NADP+-RXN	Adjacent
AT1G64920	Individual	RXN1F-462	AT1G22380	Individual	RXN-4726	Adjacent
AT3G55630	Individual	RXN-6102	AT1G23320	Individual	ALANINE-AMINOTRANSFERASE-RXN	Adjacent
AT2G06925	Individual	PHOSPHOLIPASE-A2-RXN	AT4G29470	Individual	PHOSPHOLIPASE-A2-RXN	Same
AT5G46290	Individual	RXN-9523	AT5G06090	Individual	1-ACYLGLYCEROL-3-P-ACYLTRANSFER-RXN	Adjacent
AT5G58600	Individual	RXN-4722	AT1G24100	Individual	RXN-4605	Adjacent
AT5G21482	Individual	RXN-4661	AT3G63440	Individual	RXN-4662	Adjacent
AT4G22880	Individual	RXN1F-93	AT5G51810	Individual	RXN1F-164	Adjacent
AT1G01420	Individual	RXN1F-462	AT1G23870	Individual	TREHALOSE6PSYN-RXN	Adjacent
AT4G17190	Individual	GPPSYN-RXN	AT5G40280	Individual	FARNESYLTRANSTRANSFERASE-RXN	Adjacent
AT4G16690	Individual	RXN0A-10711	AT5G55250	Individual	RXN-9825	Adjacent
AT1G30040	Individual	RXN-6550	AT3G49630	Individual	RXN1F-93	Adjacent
AT1G14120	Individual	RXN-114	AT1G15550	Individual	RXN-6523	Adjacent
AT2G06960	Individual	RXN-7775	AT1G21440	Individual	ISOCIT-CLEAV-RXN	Adjacent
AT5G59580	Individual	RXN1F-462	AT5G17030	Individual	RXN1F-462	Same
AT3G52200	Individual	PYRUVDEH-RXN	ATCG00500	Complex	ACETYL-COA-CARBOXYLTRANSFER-RXN	Adjacent
AT1G78680	Complex	RXN-3741	AT2G23170	Individual	RXN-2947	Adjacent
AT2G20420	Individual	SUCCCOASYN-RXN	AT1G30040	Individual	RXN-171	Adjacent
AT5G53370	Individual	RXN-2102	AT3G57510	Individual	RXN-2103	Adjacent
AT4G10500	Individual	RXN-7775	AT5G51810	Individual	RXN-7591	Adjacent
AT4G25300	Individual	RXN-7775	AT1G14120	Individual	RXN-115	Adjacent
ATMG01280	Complex	CYTOCHROME-C-OXIDASE-RXN	ATMG00160	Complex	CYTOCHROME-C-OXIDASE-RXN	Same
AT5G06090	Individual	1-ACYLGLYCEROL-3-P-ACYLTRANSFER-RXN	AT4G14070	Individual	RXN-5741	Adjacent
AT3G27620	Individual	RXN-6883	AT5G67590	Complex	NADH-DEHYDROG-A-RXN	Adjacent
AT5G53460	Individual	GLUTAMATE-SYNTHASE-NADH-RXN	AT1G80330	Individual	RXN-6546	Adjacent
AT1G25155	Individual	ANTHRANSYN-RXN	AT3G04050	Individual	PEPDEPHOS-RXN	Adjacent
AT4G25420	Individual	RXN1F-99	AT1G79440	Complex	SUCCINATE-SEMIALDEHYDE-DEHYDROGENASE-RXN	Adjacent
AT1G50960	Individual	RXN-947	AT5G51810	Individual	RXN-7591	Adjacent
AT1G80330	Individual	RXN-6523	AT1G60980	Individual	RXN-7590	Adjacent
AT4G15280	Individual	RXN1F-462	AT2G36800	Individual	RXN-4734	Adjacent
AT1G53830	Individual	RXN-2102	AT5G04970	Individual	RXN-2102	Same
AT3G16785	Complex	PHOSCHOL-RXN	AT4G35790	Complex	PHOSCHOL-RXN	Same
AT4G22110	Individual	UGD-RXN	AT4G27560	Individual	RXN1F-462	Adjacent
AT1G02400	Individual	RXN-171	AT5G58660	Individual	RXN-172	Adjacent
AT1G07260	Individual	RXN1F-462	AT2G36750	Individual	RXN-9743	Adjacent
AT3G21800	Individual	RXN1F-462	AT4G01070	Individual	RXN1F-461	Adjacent
AT3G55630	Individual	FOLYLPOLYGLUTAMATESYNTH-RXN	AT5G51690	Individual	ASPAMINOTRANS-RXN	Adjacent
AT5G37830	Individual	5-OXOPROLINASE-ATP-HYDROLYSING-RXN	AT5G05980	Individual	RXN-6102	Adjacent
AT4G20320	Individual	CTPSYN-RXN	AT4G23100	Individual	GLUTCYSLIG-RXN	Adjacent
AT3G29630	Individual	RXN1F-462	AT3G53150	Individual	RXN-4726	Adjacent
AT2G45300	Individual	2.5.1.19-RXN	AT3G22960	Complex	PEPDEPHOS-RXN	Adjacent
AT1G53500	Individual	UDP-GLUCOSE-46-DEHYDRATASE-RXN	AT2G36800	Individual	RXN-4733	Adjacent
AT5G18170	Complex	GLUTAMATE-DEHYDROGENASE-RXN	AT1G78660	Complex	RXN-3741	Adjacent
AT1G15550	Individual	RXN-6544	AT4G23340	Individual	RXN-292	Adjacent
AT5G05870	Individual	RXN-4728	AT5G26310	Individual	RXN-90	Adjacent
AT5G04140	Individual	GLUTAMATE-SYNTHASE-FERREDOXIN-RXN	AT4G03070	Individual	RXN-171	Adjacent
AT1G07250	Individual	RXN1F-462	AT5G05870	Individual	RXN-4734	Adjacent
AT1G01420	Individual	RXN1F-462	AT2G36800	Individual	RXN-4735	Adjacent
AT4G33030	Complex	RXN-1223	AT2G36750	Individual	RXN-4728	Adjacent
AT5G21482	Individual	RXN-4661	AT5G37950	Individual	RXN-4723	Adjacent
AT4G03070	Individual	RXN-6550	AT4G22880	Individual	LEUCPEL-RXN	Adjacent
ATMG00220	Individual	1.10.2.2-RXN	AT3G57785	Complex	NADH-DEHYDROG-A-RXN	Adjacent
AT2G30550	Individual	TRIACYLGLYCEROL-LIPASE-RXN	AT5G67050	Individual	TRIACYLGLYCEROL-LIPASE-RXN	Same
AT3G48560	Individual	ACETOOHBUTSYN-RXN	AT1G24180	Individual	RXN0-1134	Adjacent
AT1G14120	Individual	RXN-115	AT2G30970	Individual	ASPAMINOTRANS-RXN	Adjacent
AT1G35190	Individual	RXN1F-93	AT1G78440	Individual	RXN-113	Adjacent
AT2G36790	Individual	RXN-9743	AT2G15480	Individual	RXN-9745	Adjacent
AT1G02730	Individual	CELLULOSE-SYNTHASE-UDP-FORMING-RXN	AT2G32540	Individual	CELLULOSE-SYNTHASE-UDP-FORMING-RXN	Same
AT2G30140	Individual	RXN-4735	AT2G23250	Individual	RXN-8155	Adjacent
AT2G36800	Individual	RXN-4733	AT1G22400	Individual	RXN-4735	Adjacent
AT1G80330	Individual	RXN-6541	AT1G70580	Individual	ALANINE-AMINOTRANSFERASE-RXN	Adjacent
AT1G50580	Individual	RXN1F-462	AT3G21750	Individual	RXN1F-462	Same
AT1G22430	Individual	UGD-RXN	AT5G20280	Individual	SUCROSE-PHOSPHATE-SYNTHASE-RXN	Adjacent
AT1G01090	Individual	RXN0-1134	AT1G24180	Individual	RXN0-1134	Same
AT1G80330	Individual	RXN-6522	AT1G80330	Individual	RXN1F-170	Adjacent
AT1G78440	Individual	RXN-118	AT4G23340	Individual	RXN-113	Adjacent
AT5G56660	Individual	RXN-2981	AT2G23170	Individual	RXN-9084	Adjacent
AT1G80330	Individual	RXN-6544	AT3G47190	Individual	RXN-171	Adjacent
AT2G43180	Individual	ISOCIT-CLEAV-RXN	AT5G03290	Complex	ISOCITRATE-DEHYDROGENASE-NAD+-RXN	Adjacent
AT5G05870	Individual	RXN-4734	AT1G10400	Individual	RXN-4723	Adjacent
AT3G25810	Individual	RXN-5103	AT3G25830	Individual	RXN-5106	Adjacent
AT5G58600	Individual	RXN-4734	AT3G50740	Individual	RXN-92	Adjacent
AT1G68890	Individual	2.5.1.64-RXN	AT4G35650	Individual	ISOCITRATE-DEHYDROGENASE-NAD+-RXN	Adjacent
AT1G36180	Individual	ACETYL-COA-CARBOXYLTRANSFER-RXN	AT2G30200	Individual	MALONYL-COA-ACP-TRANSACYL-RXN	Adjacent
AT1G77120	Individual	UGD-RXN	AT2G36800	Individual	RXN-4737	Adjacent
AT3G46480	Individual	RXN1F-93	AT1G60980	Individual	RXN1F-163	Adjacent
AT2G36750	Individual	RXN-4737	AT3G50740	Individual	RXN-91	Adjacent
AT2G36800	Individual	RXN-4733	AT4G34135	Individual	RXN-8271	Adjacent
AT4G23340	Individual	RXN-292	AT1G70580	Individual	GLYCINE-AMINOTRANSFERASE-RXN	Adjacent
AT3G47190	Individual	RXN-292	AT1G70560	Individual	TYRAMINOTRANS-RXN	Adjacent
AT3G11480	Complex	RXN-6722	AT1G48600	Individual	RXN-5643	Adjacent
AT5G15490	Individual	UGD-RXN	AT5G17030	Individual	RXN1F-775	Adjacent
AT5G05870	Individual	RXN-4722	AT1G24100	Individual	RXNQT-4326	Adjacent
AT5G17030	Individual	PELUDP-RXN	AT1G24100	Individual	RXNQT-4327	Adjacent
AT4G33010	Individual	GCVP-RXN	AT5G27380	Complex	GLUTATHIONE-SYN-RXN	Adjacent
AT5G58310	Individual	RXN0A-10711	AT2G47550	Individual	RXN-2102	Adjacent
AT1G74710	Individual	ISOCHORSYN-RXN	AT1G18870	Individual	ISOCHORSYN-RXN	Same
AT3G47800	Individual	ALDOSE-1-EPIMERASE-RXN	AT5G64860	Individual	RXN-1828	Adjacent
AT5G63580	Individual	RXN-527	AT4G22870	Individual	NARINGENIN-3-DIOXYGENASE-RXN	Adjacent
AT3G29360	Individual	UGD-RXN	AT1G22370	Individual	RXN-4735	Adjacent
AT3G54640	Individual	TRYPSYN-RXN	AT4G02610	Individual	TRYPSYN-RXN	Same
AT5G38520	Individual	TRIACYLGLYCEROL-LIPASE-RXN	AT4G29470	Individual	PHOSPHOLIPASE-A2-RXN	Adjacent
AT4G23340	Individual	RXN-118	AT3G47190	Individual	RXN-172	Adjacent
AT1G05680	Individual	RXN-9752	AT2G36750	Individual	RXN-4728	Adjacent
AT1G32780	Individual	UGD-RXN	AT1G05680	Individual	RXN-9748	Adjacent
AT5G09760	Individual	RXN-2102	AT1G05660	Individual	RXN-2103	Adjacent
AT5G16390	Complex	ACETYL-COA-CARBOXYLTRANSFER-RXN	AT1G74040	Complex	2-ISOPROPYLMALATESYN-RXN	Adjacent
AT1G25350	Individual	GLUTAMINE--TRNA-LIGASE-RXN	AT5G54510	Individual	RXN-2948	Adjacent
AT1G22400	Individual	RXN-4723	AT2G36750	Individual	RXN-4733	Adjacent
AT3G53160	Individual	RXN-4735	AT2G36750	Individual	RXN-4729	Adjacent
AT4G25300	Individual	RXN-7775	AT1G15550	Individual	RXN-6523	Adjacent
AT3G22740	Individual	MMUM-RXN	AT5G20980	Individual	HOMOCYSMET-RXN	Adjacent
AT2G36790	Individual	RXN-9748	AT2G36760	Individual	RXN-4726	Adjacent
AT1G14120	Individual	RXN-886	AT4G23340	Individual	RXN-947	Adjacent
AT1G64440	Complex	UDPGLUCEPIM-RXN	AT5G17030	Individual	PELUDP-RXN	Adjacent
AT2G36800	Individual	RXN-4733	AT3G21780	Individual	RXN-8155	Adjacent
AT5G56630	Individual	6PFRUCTPHOS-RXN	AT4G32840	Individual	6PFRUCTPHOS-RXN	Same
AT5G40870	Individual	URACIL-PRIBOSYLTRANS-RXN	AT3G27440	Individual	URKI-RXN	Adjacent
AT5G23020	Individual	RXNQT-4169	AT1G18500	Complex	2-ISOPROPYLMALATESYN-RXN	Adjacent
AT3G55970	Individual	NARINGENIN-3-DIOXYGENASE-RXN	AT5G20550	Individual	NARINGENIN-3-DIOXYGENASE-RXN	Same
AT1G14120	Individual	RXN-886	AT5G40650	Complex	SUCCINATE-DEHYDROGENASE-UBIQUINONE-RXN	Adjacent
AT2G36750	Individual	RXN-4729	AT5G05870	Individual	RXN-4731	Adjacent
AT5G17040	Individual	PELUDP-RXN	AT2G32540	Individual	CELLULOSE-SYNTHASE-UDP-FORMING-RXN	Adjacent
AT5G57890	Individual	ANTHRANSYN-RXN	AT5G56350	Individual	PEPDEPHOS-RXN	Adjacent
AT3G21750	Individual	RXN1F-462	AT2G36750	Individual	RXN-4728	Adjacent
AT5G05870	Individual	RXN-4725	AT1G24100	Individual	RXNQT-4324	Adjacent
AT1G32350	Individual	RXN-6883	AT2G33220	Complex	NADH-DEHYDROG-A-RXN	Adjacent
AT3G22250	Individual	RXN-4735	AT2G36750	Individual	RXN-4731	Adjacent
AT3G21800	Individual	RXN1F-462	AT2G30140	Individual	RXN-4726	Adjacent
AT1G49390	Individual	RXN-7775	AT5G54000	Individual	NARINGENIN-3-DIOXYGENASE-RXN	Adjacent
AT2G36800	Individual	RXN-4728	AT1G07250	Individual	RXN-8155	Adjacent
AT1G68890	Individual	2.5.1.64-RXN	AT5G51810	Individual	RXN1F-164	Adjacent
AT2G06960	Individual	RXN-7775	AT3G46490	Individual	RXN1F-93	Adjacent
AT2G36760	Individual	RXN-4723	AT4G34138	Individual	RXN-8263	Adjacent
AT3G49220	Individual	RXN-2102	AT2G30575	Individual	2.4.1.43-RXN	Adjacent
AT4G25420	Individual	RXN1F-164	AT5G07200	Individual	RXN1F-162	Adjacent
AT3G47190	Individual	RXN-114	AT3G46480	Individual	RXN-527	Adjacent
AT1G15550	Individual	RXN-6541	AT2G17130	Complex	ISOCITRATE-DEHYDROGENASE-NAD+-RXN	Adjacent
AT3G21420	Individual	RXN-7775	AT5G58660	Individual	RXN-114	Adjacent
AT5G43780	Complex	SULFATE-ADENYLYLTRANS-RXN	AT1G62180	Complex	1.8.4.9-RXN	Adjacent
AT4G17190	Individual	FPPSYN-RXN	AT2G18640	Individual	FARNESYLTRANSTRANSFERASE-RXN	Adjacent
AT1G80340	Individual	RXN-6522	AT1G60980	Individual	RXN1F-101	Adjacent
AT1G22340	Individual	RXN-4726	AT4G34135	Individual	RXN-8263	Adjacent
AT5G38010	Individual	RXN-4726	AT1G32180	Individual	CELLULOSE-SYNTHASE-UDP-FORMING-RXN	Adjacent
AT1G78510	Individual	RXN-8813	AT1G78510	Individual	TRANS-OCTAPRENYLTRANSTRANSFERASE-RXN	Adjacent
AT2G38230	Complex	RXN-11322	AT3G54640	Individual	TRYPSYN-RXN	Adjacent
AT3G53160	Individual	RXN-4735	AT2G36760	Individual	RXN-4726	Adjacent
AT1G53830	Individual	RXN-2102	AT1G70500	Individual	RXN-2103	Adjacent
AT4G34138	Individual	RXN1F-462	AT5G49190	Individual	SUCROSE-SYNTHASE-RXN	Adjacent
AT4G34135	Individual	RXN-9751	AT2G36800	Individual	RXN-4727	Adjacent
AT5G64040	Complex	RXN-924	ATCG00280	Complex	PSII-RXN	Adjacent
AT1G22430	Individual	UGD-RXN	AT2G36750	Individual	RXN-4727	Adjacent
AT4G03070	Individual	RXN-292	AT3G55970	Individual	NARINGENIN-3-DIOXYGENASE-RXN	Adjacent
AT3G55870	Individual	ANTHRANSYN-RXN	AT5G11520	Individual	ASPAMINOTRANS-RXN	Adjacent
AT3G21420	Individual	RXN-7775	AT1G62960	Individual	TYRAMINOTRANS-RXN	Adjacent
AT1G64910	Individual	RXN1F-462	AT4G34135	Individual	RXN-9752	Adjacent
AT2G36750	Individual	RXN-4728	AT5G26310	Individual	2.4.1.111-RXN	Adjacent
AT1G08250	Individual	CARBOXYCYCLOHEXADIENYL-DEHYDRATASE-RXN	AT1G72550	Individual	PHENYLALANINE--TRNA-LIGASE-RXN	Adjacent
AT5G14740	Individual	RXN0-5224	ATCG00500	Complex	ACETYL-COA-CARBOXYLTRANSFER-RXN	Adjacent
AT3G25820	Individual	RXN-5107	AT3G25810	Individual	RXN-5109	Adjacent
AT1G15550	Individual	RXN-6546	AT1G80340	Individual	RXN1F-165	Adjacent
AT3G49630	Individual	RXN-527	AT5G07200	Individual	RXN1F-101	Adjacent
AT5G07480	Individual	RXN-7775	AT1G54340	Individual	ISOCITDEH-RXN	Adjacent
AT2G26440	Individual	RXN-2102	AT1G65570	Individual	RXN-2103	Adjacent
AT5G13630	Complex	RXN1F-20	AT5G14220	Individual	PROTOPORGENOXI-RXN	Adjacent
AT4G16770	Individual	RXN1F-93	AT4G21200	Individual	RXN-991	Adjacent
AT5G54000	Individual	RXN-7775	AT1G23310	Individual	GLYCINE-AMINOTRANSFERASE-RXN	Adjacent
AT1G18270	Individual	F16ALDOLASE-RXN	AT5G11380	Individual	DXS-RXN	Adjacent
AT3G47190	Individual	RXN-115	AT5G07200	Individual	RXN1F-101	Adjacent
AT1G63180	Complex	UDPGLUCEPIM-RXN	AT5G12890	Individual	RXN-4735	Adjacent
AT1G55850	Individual	CELLULOSE-SYNTHASE-UDP-FORMING-RXN	AT4G32410	Individual	CELLULOSE-SYNTHASE-UDP-FORMING-RXN	Same
AT4G09320	Individual	UDPKIN-RXN	AT5G17310	Individual	GLUC1PURIDYLTRANS-RXN	Adjacent
AT5G17040	Individual	RXN1F-775	AT2G36800	Individual	RXN-4730	Adjacent
AT1G53500	Individual	UDP-GLUCOSE-46-DEHYDRATASE-RXN	AT3G16520	Individual	RXN-8264	Adjacent
AT5G17050	Individual	RXN1F-462	AT3G46670	Individual	RXN-8264	Adjacent
AT2G04540	Individual	RXN-9527	AT4G30580	Individual	1-ACYLGLYCEROL-3-P-ACYLTRANSFER-RXN	Adjacent
AT5G07200	Individual	RXN-7591	AT5G65780	Individual	BRANCHED-CHAINAMINOTRANSFERVAL-RXN	Adjacent
AT5G26710	Individual	GLURS-RXN	AT5G60540	Individual	GLUTAMIN-RXN	Adjacent
AT1G12780	Complex	UDPGLUCEPIM-RXN	AT1G78570	Individual	UDP-GLUCOSE-46-DEHYDRATASE-RXN	Adjacent
AT4G33230	Individual	RXN-2102	AT5G54690	Individual	2.4.1.43-RXN	Adjacent
AT2G36690	Individual	RXN-7775	AT4G25420	Individual	RXN1F-164	Adjacent
AT2G36750	Individual	RXN-4725	AT5G38010	Individual	RXN-4735	Adjacent
AT1G60980	Individual	RXN1F-99	AT5G07200	Individual	RXN1F-163	Adjacent
AT2G36790	Individual	RXN-9752	AT1G24100	Individual	RXNQT-4325	Adjacent
AT4G23590	Individual	CYSTATHIONINE-BETA-LYASE-RXN	AT1G11090	Individual	DSERDEAM-RXN	Adjacent
AT1G30530	Individual	RXN1F-462	AT2G18700	Individual	TREHALOSE6PSYN-RXN	Adjacent
AT1G80330	Individual	RXN-6541	AT1G60980	Individual	RXN1F-162	Adjacent
AT3G57610	Complex	ADENYLOSUCCINATE-SYNTHASE-RXN	AT3G02020	Individual	ASPARTATEKIN-RXN	Adjacent
AT1G22430	Individual	UGD-RXN	AT3G21750	Individual	RXN1F-462	Adjacent
AT3G21750	Individual	RXN1F-462	AT5G58600	Individual	RXN-4721	Adjacent
AT1G22380	Individual	RXN-4726	AT4G34135	Individual	RXN-8264	Adjacent
AT4G11640	Individual	5.1.1.18-RXN	AT4G13930	Individual	GLYOHMETRANS-RXN	Adjacent
AT4G10120	Individual	SUCROSE-PHOSPHATE-SYNTHASE-RXN	AT2G18560	Individual	2.4.1.111-RXN	Adjacent
AT1G14120	Individual	RXN-6547	AT5G51810	Individual	RXN1F-167	Adjacent
AT5G05870	Individual	RXN-4721	AT3G21780	Individual	RXN-8155	Adjacent
AT2G32610	Individual	CELLULOSE-SYNTHASE-UDP-FORMING-RXN	AT2G25540	Individual	CELLULOSE-SYNTHASE-UDP-FORMING-RXN	Same
AT2G36790	Individual	RXN-9749	AT1G22340	Individual	RXN-4726	Adjacent
AT3G02100	Individual	RXN-8155	AT4G34138	Individual	RXN-8270	Adjacent
AT4G37770	Individual	4.4.1.14-RXN	AT1G70310	Individual	SPERMIDINESYN-RXN	Adjacent
AT5G58600	Individual	RXN-4732	AT1G78580	Individual	TREHALOSE6PSYN-RXN	Adjacent
AT3G15730	Complex	PHOSCHOL-RXN	AT1G75020	Individual	RXN-1623	Adjacent
AT3G48420	Individual	RIBOFLAVINKIN-RXN	AT4G11570	Individual	RIBOFLAVINKIN-RXN	Same
AT3G21750	Individual	RXN1F-462	AT3G46660	Individual	RXN-4723	Adjacent
AT3G11180	Individual	RXN-7775	AT4G03070	Individual	RXN-118	Adjacent
AT3G27820	Individual	1.6.5.4-RXN	AT1G75790	Individual	RXN-3541	Adjacent
AT1G14130	Individual	RXN-113	AT4G21200	Individual	RXN-991	Adjacent
AT1G10070	Individual	BRANCHED-CHAINAMINOTRANSFERLEU-RXN	AT3G19000	Individual	NARINGENIN-3-DIOXYGENASE-RXN	Adjacent
AT1G23320	Individual	BRANCHED-CHAINAMINOTRANSFERLEU-RXN	AT1G17010	Individual	NARINGENIN-3-DIOXYGENASE-RXN	Adjacent
AT3G06830	Individual	RXN-2102	AT5G15470	Individual	2.4.1.43-RXN	Adjacent
AT1G64190	Individual	6PGLUCONDEHYDROG-RXN	AT5G59750	Individual	DIOHBUTANONEPSYN-RXN	Adjacent
AT5G65550	Individual	RXN-4723	AT1G24100	Individual	RXNQT-4324	Adjacent
AT3G21420	Individual	RXN-7775	AT4G03070	Individual	RXN-171	Adjacent
AT3G47190	Individual	RXN-6547	AT2G34555	Individual	RXN-292	Adjacent
AT3G21720	Individual	ISOCIT-CLEAV-RXN	AT4G23340	Individual	RXN-172	Adjacent
AT1G70560	Individual	2.6.1.58-RXN	AT2G20610	Individual	RXNQT-4320	Adjacent
AT2G34555	Individual	RXN-6550	AT1G30040	Individual	RXN-172	Adjacent
AT3G27620	Individual	RXN-6883	AT5G08530	Complex	NADH-DEHYDROG-A-RXN	Adjacent
AT3G46660	Individual	RXN-4723	AT1G22360	Individual	RXN-4726	Adjacent
AT1G22360	Individual	RXN-4726	AT1G73880	Individual	RXN-11705	Adjacent
AT5G51810	Individual	RXN1F-99	AT5G40650	Complex	SUCCINATE-DEHYDROGENASE-UBIQUINONE-RXN	Adjacent
AT4G23340	Individual	RXN-113	AT4G25420	Individual	RXN1F-163	Adjacent
AT1G62960	Individual	TYRAMINOTRANS-RXN	AT2G06960	Individual	NARINGENIN-3-DIOXYGENASE-RXN	Adjacent
AT5G59590	Individual	RXN-8264	AT1G30530	Individual	RXN-8267	Adjacent
AT4G34131	Individual	RXN1F-462	AT5G58600	Individual	RXN-4736	Adjacent
AT1G05310	Individual	RXN-2102	AT3G61130	Individual	2.4.1.43-RXN	Adjacent
AT1G10400	Individual	RXN-4726	AT1G02730	Individual	CELLULOSE-SYNTHASE-UDP-FORMING-RXN	Adjacent
AT1G15550	Individual	RXN-6541	AT4G23340	Individual	RXN-118	Adjacent
AT1G80340	Individual	RXN-6541	AT5G46180	Individual	ORNITHINE-GLU-AMINOTRANSFORASE-RXN	Adjacent
AT5G08640	Individual	RXN1F-93	AT3G27380	Individual	SUCCINATE-DEHYDROGENASE-UBIQUINONE-RXN	Adjacent
AT3G22250	Individual	RXN-4726	AT1G22360	Individual	RXN-4726	Same
AT4G25420	Individual	RXN1F-163	AT1G50090	Individual	BRANCHED-CHAINAMINOTRANSFERVAL-RXN	Adjacent
AT2G36770	Individual	RXN-4726	AT3G50740	Individual	2.4.1.111-RXN	Adjacent
AT5G54160	Individual	QUERCETIN-3-O-METHYLTRANSFERASE-RXN	AT1G73880	Individual	RXN-8264	Adjacent
AT2G18570	Individual	2.4.1.111-RXN	AT4G27550	Individual	TREHALOSE6PSYN-RXN	Adjacent
AT4G30580	Individual	RXN-1623	AT1G32200	Individual	RXN-1381	Adjacent
AT3G49630	Individual	RXN-527	AT4G23340	Individual	RXN-172	Adjacent
AT3G05620	Individual	RXN-2102	AT2G47040	Individual	RXN-2102	Same
AT4G34135	Individual	RXN-9749	AT2G32540	Individual	CELLULOSE-SYNTHASE-UDP-FORMING-RXN	Adjacent
AT5G58660	Individual	RXN-113	AT3G49680	Individual	BRANCHED-CHAINAMINOTRANSFERVAL-RXN	Adjacent
AT5G58310	Individual	RXN0A-10711	AT3G44300	Complex	RXN-1404	Adjacent
AT1G60980	Individual	RXN1F-163	AT2G46505	Complex	SUCCINATE-DEHYDROGENASE-UBIQUINONE-RXN	Adjacent
AT3G49680	Individual	BRANCHED-CHAINAMINOTRANSFERILEU-RXN	AT5G41480	Individual	DIHYDROFOLATESYNTH-RXN	Adjacent
AT3G60620	Individual	CDPDIGLYSYN-RXN	AT4G38570	Individual	2.7.8.11-RXN	Adjacent
AT3G27820	Individual	1.6.5.4-RXN	AT1G08550	Complex	RXN-7984	Adjacent
AT4G39350	Individual	CELLULOSE-SYNTHASE-UDP-FORMING-RXN	AT4G34135	Individual	RXN-8264	Adjacent
AT2G36800	Individual	RXN-4722	AT2G36760	Individual	RXN-4735	Adjacent
AT4G09500	Individual	RXN1F-462	AT2G36800	Individual	RXN-4732	Adjacent
AT1G70560	Individual	TRYPTOPHAN-AMINOTRANSFERASE-RXN	AT5G51690	Individual	PHEAMINOTRANS-RXN	Adjacent
AT2G26870	Individual	PHOSPHOLIPASE-C-RXN	AT3G16785	Complex	PHOSCHOL-RXN	Adjacent
AT1G49390	Individual	RXN-7775	AT3G50210	Individual	RXN-527	Adjacent
AT3G22250	Individual	RXN-4726	AT1G02730	Individual	CELLULOSE-SYNTHASE-UDP-FORMING-RXN	Adjacent
AT2G30150	Individual	RXN-8155	AT4G38190	Individual	CELLULOSE-SYNTHASE-UDP-FORMING-RXN	Adjacent
AT3G14790	Individual	RXN-5482	AT2G36800	Individual	RXN-4722	Adjacent
AT1G05680	Individual	RXN-9749	AT5G44030	Individual	CELLULOSE-SYNTHASE-UDP-FORMING-RXN	Adjacent
AT2G30150	Individual	RXN-8155	AT1G55850	Individual	CELLULOSE-SYNTHASE-UDP-FORMING-RXN	Adjacent
AT5G15950	Individual	SAMDECARB-RXN	AT1G02500	Complex	S-ADENMETSYN-RXN	Adjacent
AT1G50090	Individual	BRANCHED-CHAINAMINOTRANSFERILEU-RXN	AT4G37390	Individual	RXN-2947	Adjacent
AT1G68530	Individual	ICOSANOYL-COA-SYNTHASE-RXN	AT5G13930	Individual	NARINGENIN-CHALCONE-SYNTHASE-RXN	Adjacent
AT1G30040	Individual	RXN-118	AT4G22870	Individual	NARINGENIN-3-DIOXYGENASE-RXN	Adjacent
AT5G53990	Individual	RXN1F-462	AT2G25540	Individual	CELLULOSE-SYNTHASE-UDP-FORMING-RXN	Adjacent
AT5G05870	Individual	RXN-4728	AT2G43840	Individual	RXN-8264	Adjacent
AT2G36800	Individual	RXN-4721	AT5G37180	Individual	SUCROSE-SYNTHASE-RXN	Adjacent
AT1G60980	Individual	RXN1F-164	AT3G51240	Individual	NARINGENIN-3-DIOXYGENASE-RXN	Adjacent
AT1G50960	Individual	RXN-947	AT1G08480	Complex	SUCCINATE-DEHYDROGENASE-UBIQUINONE-RXN	Adjacent
AT2G36790	Individual	RXN-9749	AT3G53150	Individual	RXN-4735	Adjacent
AT4G16740	Individual	RXN-8574	AT1G78510	Individual	FARNESYLTRANSTRANSFERASE-RXN	Adjacent
AT5G51810	Individual	RXN1F-101	AT1G80340	Individual	RXN1F-165	Adjacent
AT2G21610	Individual	RXN-2102	AT4G20050	Individual	RXN-2103	Adjacent
AT2G24210	Individual	RXN-5101	AT3G25820	Individual	RXN-5107	Adjacent
AT1G49390	Individual	RXN-7775	AT1G17020	Individual	NARINGENIN-3-DIOXYGENASE-RXN	Adjacent
AT5G17050	Individual	RXN-8267	AT3G49620	Individual	RXN-527	Adjacent
AT2G36800	Individual	RXN-4736	AT2G36750	Individual	RXN-4737	Adjacent
AT1G18590	Individual	RXNQT-4331	AT1G65860	Individual	RXNQT-4336	Adjacent
AT2G36750	Individual	RXN-4726	AT3G02100	Individual	RXN-8155	Adjacent
AT2G29740	Individual	RXN1F-462	AT5G58600	Individual	RXN-4727	Adjacent
AT5G56300	Individual	RXN-11359	AT3G63410	Individual	RXN-2542	Adjacent
AT5G17310	Individual	GLUC1PURIDYLTRANS-RXN	AT2G36750	Individual	RXN-4734	Adjacent
AT1G64910	Individual	RXN1F-462	AT2G36800	Individual	RXN-4724	Adjacent
AT3G19010	Individual	RXN-7775	AT4G03070	Individual	RXN-991	Adjacent
AT3G19000	Individual	RXN-7775	AT5G51810	Individual	RXN-7589	Adjacent
AT1G64910	Individual	RXN1F-462	AT2G29710	Individual	RXN-8155	Adjacent
AT2G36800	Individual	RXN-4735	AT2G43840	Individual	RXN-8264	Adjacent
AT4G33030	Complex	RXN-1223	AT3G21560	Individual	SINAPATE-1-GLUCOSYLTRANSFERASE-RXN	Adjacent
AT1G53500	Individual	RXN-5482	AT4G14090	Individual	RXN-7828	Adjacent
AT2G41510	Individual	RXN-4641	AT2G19500	Individual	RXN-4681	Adjacent
AT1G12780	Complex	UDPGLUCEPIM-RXN	AT1G22360	Individual	RXN-4723	Adjacent
AT2G37940	Individual	RXN-7795	AT4G20870	Individual	RXN-7796	Adjacent
AT5G07410	Individual	RXN-2102	AT1G56710	Individual	RXN-2103	Adjacent
AT4G03070	Individual	RXN-114	AT3G09810	Individual	ISOCITRATE-DEHYDROGENASE-NAD+-RXN	Adjacent
AT5G38010	Individual	RXN-4723	AT5G59580	Individual	RXN-8264	Adjacent
AT5G58660	Individual	RXN-991	AT1G65930	Individual	ISOCITDEH-RXN	Adjacent
AT1G01610	Individual	1-ACYLGLYCEROL-3-P-ACYLTRANSFER-RXN	AT4G01950	Individual	1-ACYLGLYCEROL-3-P-ACYLTRANSFER-RXN	Same
AT1G22400	Individual	RXN-4726	AT1G17000	Individual	TREHALOSE6PSYN-RXN	Adjacent
AT2G29750	Individual	RXN-8155	AT1G24100	Individual	RXNQT-4326	Adjacent
AT1G80860	Individual	RXN4FS-2	AT3G18000	Individual	RXN-5642	Adjacent
AT2G36750	Individual	RXN-4737	AT5G64740	Individual	CELLULOSE-SYNTHASE-UDP-FORMING-RXN	Adjacent
AT4G03070	Individual	RXN-991	AT3G60290	Individual	NARINGENIN-3-DIOXYGENASE-RXN	Adjacent
AT5G16440	Individual	IPPISOM-RXN	AT3G20160	Individual	FARNESYLTRANSTRANSFERASE-RXN	Adjacent
AT3G46490	Individual	RXN1F-93	AT1G10070	Individual	BRANCHED-CHAINAMINOTRANSFERVAL-RXN	Adjacent
AT3G02020	Individual	ASPARTATEKIN-RXN	AT3G16150	Individual	ASPARAGHYD-RXN	Adjacent
AT4G34131	Individual	RXN1F-462	AT1G73880	Individual	RXN-8264	Adjacent
AT2G36790	Individual	RXN-4723	AT2G36780	Individual	RXN-4723	Same
AT4G37150	Individual	RXN0A-10711	AT5G51490	Individual	RXN-2102	Adjacent
AT1G64440	Complex	UDPGLUCEPIM-RXN	AT3G22250	Individual	RXN-4723	Adjacent
AT2G17130	Complex	ISOCITRATE-DEHYDROGENASE-NAD+-RXN	AT5G65780	Individual	BRANCHED-CHAINAMINOTRANSFERVAL-RXN	Adjacent
AT1G18360	Individual	DSERDEAM-RXN	AT2G47630	Individual	DSERDEAM-RXN	Same
AT3G53150	Individual	RXN-4735	AT4G34135	Individual	RXN-8271	Adjacent
AT1G78440	Individual	RXN-113	AT5G05600	Individual	NARINGENIN-3-DIOXYGENASE-RXN	Adjacent
AT1G04920	Individual	SUCROSE-PHOSPHATE-SYNTHASE-RXN	AT4G15270	Individual	RXN-8155	Adjacent
AT4G36770	Individual	2.4.1.111-RXN	AT1G24100	Individual	RXNQT-4328	Adjacent
AT1G80330	Individual	RXN-6546	AT1G78440	Individual	RXN-115	Adjacent
AT5G52560	Individual	GLUC1PURIDYLTRANS-RXN	AT2G36750	Individual	RXN-4725	Adjacent
AT3G56700	Individual	RXNQT-4192	AT3G44540	Individual	RXNQT-4192	Same
AT5G17030	Individual	RXN1F-462	AT2G36750	Individual	RXN-4721	Adjacent
AT3G03250	Individual	GLUC1PURIDYLTRANS-RXN	AT1G24100	Individual	RXN-4605	Adjacent
AT3G47190	Individual	RXN-6550	AT5G51810	Individual	RXN1F-162	Adjacent
AT2G45150	Individual	CDPDIGLYSYN-RXN	AT1G15110	Individual	PHOSPHASERSYN-RXN	Adjacent
AT5G58660	Individual	RXN-991	AT5G07200	Individual	RXN1F-101	Adjacent
AT4G01070	Individual	RXN1F-462	AT3G14790	Individual	UDP-GLUCOSE-46-DEHYDRATASE-RXN	Adjacent
AT4G24620	Individual	PGLUCISOM-RXN	AT5G35790	Individual	GLU6PDEHYDROG-RXN	Adjacent
AT1G60980	Individual	RXN1F-163	AT5G07200	Individual	RXN1F-164	Adjacent
AT5G43935	Individual	RXN1F-93	AT4G25420	Individual	RXN-7590	Adjacent
AT2G34555	Individual	RXN-113	AT5G58660	Individual	RXN-172	Adjacent
AT1G14130	Individual	RXN-886	AT5G51690	Individual	TYRAMINOTRANS-RXN	Adjacent
AT5G65550	Individual	RXN-4726	AT2G36800	Individual	RXN-4729	Adjacent
AT5G20550	Individual	RXN-7775	AT5G58660	Individual	RXN-172	Adjacent
AT1G14120	Individual	RXN-113	AT4G23340	Individual	RXN-172	Adjacent
AT4G34138	Individual	RXN1F-462	AT2G15480	Individual	RXN-9743	Adjacent
AT1G23320	Individual	TYRAMINOTRANS-RXN	AT1G70560	Individual	TRYPTOPHAN-AMINOTRANSFERASE-RXN	Adjacent
AT2G36790	Individual	RXN-4723	AT4G39350	Individual	CELLULOSE-SYNTHASE-UDP-FORMING-RXN	Adjacent
AT1G78570	Individual	UDP-GLUCOSE-46-DEHYDRATASE-RXN	AT2G36750	Individual	RXN-4730	Adjacent
AT5G20250	Individual	2.4.1.82-RXN	AT1G56600	Individual	2.4.1.123-RXN	Adjacent
AT5G11110	Individual	SUCROSE-PHOSPHATE-SYNTHASE-RXN	AT1G24100	Individual	RXNQT-4327	Adjacent
AT5G58660	Individual	RXN-114	AT1G23310	Individual	ALANINE-AMINOTRANSFERASE-RXN	Adjacent
AT2G34555	Individual	RXN-115	AT5G58660	Individual	RXN-113	Adjacent
AT2G36770	Individual	RXN-4723	AT2G36780	Individual	RXN-4723	Same
AT5G58600	Individual	RXN-4725	AT2G36760	Individual	RXN-4735	Adjacent
AT5G54000	Individual	RXN-7775	AT2G06960	Individual	NARINGENIN-3-DIOXYGENASE-RXN	Adjacent
AT1G17020	Individual	RXN-7775	AT3G46480	Individual	RXN1F-93	Adjacent
AT2G36750	Individual	RXN-9751	AT5G59580	Individual	RXN1F-462	Adjacent
AT5G27600	Individual	RXN-7904	AT5G06090	Individual	RXN-1623	Adjacent
AT2G34555	Individual	RXN-6550	AT1G70560	Individual	TYRAMINOTRANS-RXN	Adjacent
AT2G36800	Individual	RXN-4722	AT2G36750	Individual	RXN-4723	Adjacent
AT1G14130	Individual	RXN-118	AT2G38240	Individual	NARINGENIN-3-DIOXYGENASE-RXN	Adjacent
AT3G19000	Individual	RXN-7775	AT5G20400	Individual	NARINGENIN-3-DIOXYGENASE-RXN	Adjacent
AT2G36790	Individual	RXN-9743	AT1G78270	Individual	RXN-4723	Adjacent
AT5G10330	Individual	HISTAMINOTRANS-RXN	AT5G63595	Individual	RXN1F-93	Adjacent
AT3G46660	Individual	RXN-4735	AT1G22370	Individual	RXN-4735	Same
AT4G03070	Individual	RXN-292	AT5G07200	Individual	RXN1F-169	Adjacent
AT2G36750	Individual	RXN-4735	AT1G22370	Individual	RXN-4735	Same
AT2G24210	Individual	RXN-5103	AT3G25810	Individual	RXN-5109	Adjacent
AT3G13610	Individual	RXN4FS-5	AT1G67990	Individual	CAFFEOYL-COA-O-METHYLTRANSFERASE-RXN	Adjacent
AT2G36750	Individual	RXN-4729	AT2G21770	Individual	CELLULOSE-SYNTHASE-UDP-FORMING-RXN	Adjacent
AT3G25820	Individual	RXN-5123	AT3G25810	Individual	RXN-5101	Adjacent
AT4G34890	Individual	RXN-7682	AT4G34900	Individual	RXN0-901	Adjacent
AT5G05870	Individual	RXN-4722	AT4G18780	Individual	CELLULOSE-SYNTHASE-UDP-FORMING-RXN	Adjacent
AT4G03070	Individual	RXN-947	AT4G25420	Individual	RXN-7589	Adjacent
AT1G63180	Complex	UDPGLUCEPIM-RXN	AT5G05860	Individual	RXN-4735	Adjacent
AT1G64920	Individual	RXN1F-462	AT2G36800	Individual	RXN-8264	Adjacent
AT5G59580	Individual	RXN1F-462	AT4G09500	Individual	RXN1F-462	Same
AT5G38010	Individual	RXN-4723	AT2G36800	Individual	RXN-4726	Adjacent
AT4G34138	Individual	RXN1F-462	AT1G22370	Individual	RXN-4723	Adjacent
AT5G22630	Individual	CARBOXYCYCLOHEXADIENYL-DEHYDRATASE-RXN	AT5G51690	Individual	PHEAMINOTRANS-RXN	Adjacent
AT4G18240	Individual	GLYCOGENSYN-RXN	AT5G03650	Individual	RXN-7710	Adjacent
AT1G23310	Individual	ALANINE-AMINOTRANSFERASE-RXN	AT1G17290	Individual	ALANINE-AMINOTRANSFERASE-RXN	Same
AT1G14130	Individual	RXN-118	AT4G25420	Individual	RXN-7590	Adjacent
AT2G36800	Individual	RXN-4728	AT1G24100	Individual	RXNQT-4327	Adjacent
AT3G21420	Individual	NARINGENIN-3-DIOXYGENASE-RXN	AT4G25310	Individual	NARINGENIN-3-DIOXYGENASE-RXN	Same
AT4G03070	Individual	RXN-114	AT4G03070	Individual	RXN-113	Adjacent
AT1G78570	Individual	RXN-5482	AT2G29740	Individual	RXN-8264	Adjacent
AT1G05680	Individual	RXN-9745	AT2G36750	Individual	RXN-4730	Adjacent
AT1G73880	Individual	RXN1F-462	AT2G36800	Individual	RXN-4731	Adjacent
AT4G03070	Individual	RXN-6547	AT4G25420	Individual	RXN1F-164	Adjacent
AT2G22930	Individual	RXN1F-462	AT5G53990	Individual	RXN1F-462	Same
AT5G11110	Individual	SUCROSE-PHOSPHATE-SYNTHASE-RXN	AT2G36790	Individual	RXN-8268	Adjacent
AT1G78580	Individual	TREHALOSE6PSYN-RXN	AT3G46660	Individual	RXN-8264	Adjacent
AT3G60290	Individual	RXN-7775	AT1G49390	Individual	NARINGENIN-3-DIOXYGENASE-RXN	Adjacent
AT4G33680	Individual	RXN-7737	AT3G47190	Individual	RXN-172	Adjacent
AT5G19850	Individual	TRIACYLGLYCEROL-LIPASE-RXN	AT4G18550	Individual	TRIACYLGLYCEROL-LIPASE-RXN	Same
AT5G51810	Individual	RXN1F-101	AT5G51690	Individual	PHEAMINOTRANS-RXN	Adjacent
AT3G21800	Individual	RXN-8155	AT2G23210	Individual	RXN-8155	Same
AT4G22880	Individual	RXN-602	AT1G23310	Individual	ALANINE-AMINOTRANSFERASE-RXN	Adjacent
AT1G70310	Individual	SPERMIDINESYN-RXN	AT3G13682	Individual	RXN-9015	Adjacent
AT3G49680	Individual	BRANCHED-CHAINAMINOTRANSFERLEU-RXN	AT2G22910	Individual	N-ACETYLTRANSFER-RXN	Adjacent
AT2G41220	Individual	GLUTAMATE-SYNTHASE-NADH-RXN	AT1G80340	Individual	RXN-6544	Adjacent
AT5G37950	Individual	RXN-4723	AT5G64740	Individual	CELLULOSE-SYNTHASE-UDP-FORMING-RXN	Adjacent
AT1G80330	Individual	RXN-6541	AT1G30040	Individual	RXN-113	Adjacent
AT1G04920	Individual	SUCROSE-PHOSPHATE-SYNTHASE-RXN	AT1G68020	Individual	TREHALOSE6PSYN-RXN	Adjacent
AT4G10960	Complex	UDPGLUCEPIM-RXN	AT4G38190	Individual	CELLULOSE-SYNTHASE-UDP-FORMING-RXN	Adjacent
AT5G59590	Individual	RXN1F-462	AT5G37950	Individual	RXN-4723	Adjacent
AT4G15270	Individual	RXN-8155	AT5G20830	Individual	SUCROSE-SYNTHASE-RXN	Adjacent
AT1G15950	Individual	RXN-1101	AT1G80820	Individual	RXN-1101	Same
AT3G49680	Individual	BRANCHED-CHAINAMINOTRANSFERVAL-RXN	AT4G27260	Individual	RXN-9083	Adjacent
AT2G23250	Individual	RXN-8155	AT2G33100	Individual	CELLULOSE-SYNTHASE-UDP-FORMING-RXN	Adjacent
AT1G32780	Individual	UGD-RXN	AT5G17030	Individual	RXN1F-462	Adjacent
AT4G10490	Individual	NARINGENIN-3-DIOXYGENASE-RXN	AT2G20420	Individual	SUCCCOASYN-RXN	Adjacent
AT2G15490	Individual	RXN-9749	AT2G15480	Individual	RXN-9748	Adjacent
AT1G50960	Individual	RXN-886	AT5G51690	Individual	TYRAMINOTRANS-RXN	Adjacent
AT1G23320	Individual	BRANCHED-CHAINAMINOTRANSFERLEU-RXN	AT3G55630	Individual	FORMYLTHFGLUSYNTH-RXN	Adjacent
AT4G15490	Individual	SINAPATE-1-GLUCOSYLTRANSFERASE-RXN	AT2G36790	Individual	RXN-9749	Adjacent
AT5G65550	Individual	RXN-4735	AT2G43840	Individual	RXN-8264	Adjacent
AT1G78550	Individual	RXN-7775	AT1G17010	Individual	RXN-7775	Same
AT1G50960	Individual	RXN-886	AT5G05600	Individual	NARINGENIN-3-DIOXYGENASE-RXN	Adjacent
AT2G35020	Individual	GLUC1PURIDYLTRANS-RXN	AT2G36750	Individual	RXN-9748	Adjacent
AT4G34138	Individual	RXN1F-462	AT5G05870	Individual	RXN-4730	Adjacent
AT4G10490	Individual	RXN-7775	AT5G07480	Individual	RXN-7775	Same
AT5G11520	Individual	ASPAMINOTRANS-RXN	AT3G57610	Complex	ADENYLOSUCCINATE-SYNTHASE-RXN	Adjacent
AT1G04220	Individual	ICOSANOYL-COA-SYNTHASE-RXN	AT5G43760	Individual	ICOSANOYL-COA-SYNTHASE-RXN	Same
AT3G49620	Individual	RXN-527	AT1G60980	Individual	RXN1F-168	Adjacent
AT3G55630	Individual	RXN-6102	AT4G39640	Individual	RXNQT-4143	Adjacent
AT2G34555	Individual	RXN-6550	AT5G10330	Individual	HISTAMINOTRANS-RXN	Adjacent
AT3G06830	Individual	RXN-2102	AT1G05650	Individual	RXN-2103	Adjacent
AT1G24909	Individual	ANTHRANSYN-RXN	AT5G52920	Complex	PEPDEPHOS-RXN	Adjacent
AT3G52340	Individual	SUCROSE-PHOSPHATASE-RXN	AT4G34860	Individual	RXN-1461	Adjacent
AT3G46660	Individual	RXN1F-462	AT2G29710	Individual	RXN-8155	Adjacent
AT5G17040	Individual	PELUDP-RXN	AT4G09500	Individual	RXN1F-462	Adjacent
AT4G34135	Individual	RXN1F-461	AT4G14090	Individual	RXN-8169	Adjacent
AT2G36770	Individual	RXN-4726	AT2G21770	Individual	CELLULOSE-SYNTHASE-UDP-FORMING-RXN	Adjacent
AT4G22870	Individual	NARINGENIN-3-DIOXYGENASE-RXN	AT2G06960	Individual	NARINGENIN-3-DIOXYGENASE-RXN	Same
AT5G28237	Individual	RXN0-2382	AT5G27470	Individual	SERINE--TRNA-LIGASE-RXN	Adjacent
AT5G65550	Individual	RXN-4726	AT5G05870	Individual	RXN-4730	Adjacent
AT1G77120	Individual	UGD-RXN	AT5G12890	Individual	RXN-4735	Adjacent
AT2G21610	Individual	RXN-2102	AT3G02350	Individual	2.4.1.43-RXN	Adjacent
AT1G05680	Individual	RXN-9752	AT2G28080	Individual	RXN-4735	Adjacent
AT1G14130	Individual	RXN-292	AT3G21720	Individual	ISOCIT-CLEAV-RXN	Adjacent
AT4G17770	Individual	TREHALOSEPHOSPHA-RXN	AT1G23870	Individual	TREHALOSEPHOSPHA-RXN	Same
AT1G15710	Complex	RXN-5682	AT2G27820	Individual	CARBOXYCYCLOHEXADIENYL-DEHYDRATASE-RXN	Adjacent
AT1G14120	Individual	RXN-6547	AT2G34555	Individual	RXN-115	Adjacent
AT4G34135	Individual	RXN1F-462	AT2G36770	Individual	RXN-4735	Adjacent
AT2G36790	Individual	RXN-4723	AT2G23210	Individual	RXN-8155	Adjacent
AT4G01070	Individual	RXN1F-462	AT2G36760	Individual	RXN-4726	Adjacent
AT1G70580	Individual	GLYCINE-AMINOTRANSFERASE-RXN	AT1G80340	Individual	RXN1F-170	Adjacent
AT4G23590	Individual	CYSTATHIONINE-BETA-LYASE-RXN	AT3G01120	Individual	CYSPH-RXN	Adjacent
AT3G14790	Individual	RXN-5482	AT5G20830	Individual	SUCROSE-SYNTHASE-RXN	Adjacent
AT5G10870	Individual	CHORISMATEMUT-RXN	AT1G74710	Individual	ISOCHORSYN-RXN	Adjacent
AT3G49630	Individual	RXN1F-93	AT1G49390	Individual	NARINGENIN-3-DIOXYGENASE-RXN	Adjacent
AT2G39800	Individual	PROLINE-MULTI	AT1G70560	Individual	ALANINE-AMINOTRANSFERASE-RXN	Adjacent
AT4G37840	Individual	FRUCTOKINASE-RXN	AT3G24090	Individual	L-GLN-FRUCT-6-P-AMINOTRANS-RXN	Adjacent
AT2G29740	Individual	RXN1F-462	AT2G36800	Individual	RXN-4725	Adjacent
AT1G80600	Individual	ACETYLORNTRANSAM-RXN	AT1G62960	Individual	PHEAMINOTRANS-RXN	Adjacent
AT2G32610	Individual	CELLULOSE-SYNTHASE-UDP-FORMING-RXN	AT5G64740	Individual	CELLULOSE-SYNTHASE-UDP-FORMING-RXN	Same
AT1G15550	Individual	RXN-6522	AT1G62960	Individual	ASPAMINOTRANS-RXN	Adjacent
AT5G05870	Individual	RXN-4722	AT2G36800	Individual	RXN-4731	Adjacent
AT1G10400	Individual	RXN-4726	AT4G15280	Individual	RXN-8155	Adjacent
AT1G26570	Individual	UGD-RXN	AT3G22250	Individual	RXN-4735	Adjacent
AT1G14130	Individual	RXN-118	AT5G08640	Individual	RXN-527	Adjacent
AT1G63180	Complex	UDPGLUCEPIM-RXN	AT2G15490	Individual	RXN-9751	Adjacent
AT2G36800	Individual	RXN-4724	AT3G53150	Individual	RXN-4735	Adjacent
AT2G43840	Individual	RXN-11658	AT5G49690	Individual	RXN-8155	Adjacent
AT5G20400	Individual	RXN-7775	AT4G33150	Individual	1.5.1.8-RXN	Adjacent
AT1G01420	Individual	RXN1F-462	AT1G10400	Individual	RXN-4735	Adjacent
AT3G46660	Individual	RXN-4735	AT2G31750	Individual	RXN-8155	Adjacent
AT5G58600	Individual	RXN-4729	AT2G32540	Individual	CELLULOSE-SYNTHASE-UDP-FORMING-RXN	Adjacent
AT4G33030	Complex	RXN-1223	AT4G24000	Individual	CELLULOSE-SYNTHASE-UDP-FORMING-RXN	Adjacent
AT1G10060	Individual	BRANCHED-CHAINAMINOTRANSFERILEU-RXN	AT1G78440	Individual	RXN-171	Adjacent
AT1G64910	Individual	RXN1F-462	AT5G44030	Individual	CELLULOSE-SYNTHASE-UDP-FORMING-RXN	Adjacent
AT2G36800	Individual	RXN-4732	AT1G60140	Individual	TREHALOSE6PSYN-RXN	Adjacent
AT3G46660	Individual	RXN-4735	AT4G14090	Individual	RXN-8169	Adjacent
AT4G25420	Individual	RXN1F-101	AT5G51810	Individual	RXN1F-168	Adjacent
AT4G19710	Individual	ASPARTATEKIN-RXN	AT3G16150	Individual	ASPARAGHYD-RXN	Adjacent
AT2G36750	Individual	RXN-9749	AT1G24100	Individual	RXNQT-4327	Adjacent
AT2G30140	Individual	RXN-4723	AT5G05170	Individual	CELLULOSE-SYNTHASE-UDP-FORMING-RXN	Adjacent
AT2G36750	Individual	RXN-4732	AT1G24100	Individual	RXNQT-4324	Adjacent
AT2G36790	Individual	RXN-9749	AT3G22250	Individual	RXN-4726	Adjacent
AT1G07240	Individual	RXN-8155	AT4G14090	Individual	RXN-8169	Adjacent
AT4G10500	Individual	RXN-7775	AT4G25420	Individual	RXN1F-163	Adjacent
AT5G61760	Individual	2.7.1.140-RXN	AT5G07370	Individual	RXN-7162	Adjacent
AT4G22880	Individual	LEUCPEL-RXN	AT1G80340	Individual	RXN1F-165	Adjacent
AT5G09640	Individual	2.3.1.91-RXN	AT2G44490	Individual	RXNQT-4359	Adjacent
AT1G44090	Individual	RXN1F-162	AT3G60290	Individual	NARINGENIN-3-DIOXYGENASE-RXN	Adjacent
AT1G64440	Complex	UDPGLUCEPIM-RXN	AT5G37950	Individual	RXN-4723	Adjacent
AT1G22340	Individual	RXN-4726	AT5G05870	Individual	RXN-4728	Adjacent
AT1G22400	Individual	RXN-4723	AT4G24000	Individual	CELLULOSE-SYNTHASE-UDP-FORMING-RXN	Adjacent
AT2G36800	Individual	RXN-4722	AT3G53150	Individual	RXN-4735	Adjacent
AT3G46480	Individual	RXN1F-93	AT5G14590	Individual	ISOCITDEH-RXN	Adjacent
AT5G04040	Individual	TRIACYLGLYCEROL-LIPASE-RXN	AT4G29470	Individual	PHOSPHOLIPASE-A2-RXN	Adjacent
AT1G30040	Individual	RXN-115	AT3G60290	Individual	NARINGENIN-3-DIOXYGENASE-RXN	Adjacent
AT5G39320	Individual	UGD-RXN	AT1G22400	Individual	RXN-4735	Adjacent
AT1G22380	Individual	RXN-4723	AT5G58600	Individual	RXN-4729	Adjacent
AT5G17040	Individual	RXN1F-775	AT1G10400	Individual	RXN-4723	Adjacent
AT4G10490	Individual	NARINGENIN-3-DIOXYGENASE-RXN	AT2G17130	Individual	ISOCITRATE-DEHYDROGENASE-NAD+-RXN	Adjacent
AT2G15490	Individual	RXN-9749	AT2G32540	Individual	CELLULOSE-SYNTHASE-UDP-FORMING-RXN	Adjacent
AT1G05560	Individual	RXN-8155	AT1G23870	Individual	TREHALOSE6PSYN-RXN	Adjacent
AT5G49190	Individual	SUCROSE-SYNTHASE-RXN	AT3G13790	Individual	RXN-1461	Adjacent
AT2G36750	Individual	RXN-4734	AT1G24100	Individual	RXN-4605	Adjacent
AT2G43840	Individual	RXN-11658	AT5G05870	Individual	RXN-4729	Adjacent
AT2G45220	Individual	RXN-2102	AT3G29090	Individual	RXN-2102	Same
AT3G05620	Individual	RXN-2102	AT1G23200	Individual	RXN-2102	Same
AT4G23340	Individual	RXN-114	AT1G62960	Individual	TYRAMINOTRANS-RXN	Adjacent
AT1G53500	Individual	UDP-GLUCOSE-46-DEHYDRATASE-RXN	AT1G24100	Individual	RXN-2208	Adjacent
AT1G14120	Individual	RXN-947	AT1G65930	Individual	ISOCITDEH-RXN	Adjacent
AT3G13110	Individual	SERINE-O-ACETTRAN-RXN	AT4G27070	Individual	TRYPSYN-RXN	Adjacent
AT1G62960	Individual	ASPAMINOTRANS-RXN	AT3G10160	Individual	RXN-6102	Adjacent
AT4G23340	Individual	RXN-6550	AT5G58660	Individual	RXN-886	Adjacent
AT2G36790	Individual	RXN-4723	AT2G18560	Individual	RXN-90	Adjacent
AT2G22590	Individual	RXN-8155	AT2G18560	Individual	RXN-90	Adjacent
AT4G29010	Individual	TIGLYLCOA-HYDROXY-RXN	AT5G10480	Individual	TIGLYLCOA-HYDROXY-RXN	Same
AT1G21860	Individual	RXN-3541	AT1G07890	Individual	RXN-3521	Adjacent
AT5G04950	Individual	2.5.1.43-RXN	AT4G26220	Individual	CAFFEOYL-COA-O-METHYLTRANSFERASE-RXN	Adjacent
AT4G21200	Individual	RXN-991	AT5G53970	Individual	PHEAMINOTRANS-RXN	Adjacent
AT3G53160	Individual	RXN-4726	AT5G49190	Individual	SUCROSE-SYNTHASE-RXN	Adjacent
AT3G02470	Complex	SAMDECARB-RXN	AT3G18000	Individual	RXN-5643	Adjacent
AT2G36970	Individual	RXN-4735	AT2G22590	Individual	RXN-8155	Adjacent
AT3G50210	Individual	RXN1F-93	AT1G54340	Individual	ISOCITDEH-RXN	Adjacent
AT4G23340	Individual	RXN-6547	AT1G78440	Individual	RXN-113	Adjacent
AT1G35190	Individual	RXN-527	AT4G33680	Individual	RXN-7737	Adjacent
AT5G63580	Individual	RXN-527	AT4G01070	Individual	RXN1F-462	Adjacent
AT4G11570	Individual	RIBOFLAVINKIN-RXN	AT4G39970	Individual	FADSYN-RXN	Adjacent
AT2G47550	Individual	RXN-2102	AT3G01040	Individual	2.4.1.43-RXN	Adjacent
AT2G15490	Individual	RXN1F-462	AT4G34135	Individual	RXN-9752	Adjacent
AT5G03290	Complex	ISOCITRATE-DEHYDROGENASE-NAD+-RXN	AT4G03070	Individual	RXN-171	Adjacent
AT1G54340	Individual	ISOCITDEH-RXN	AT1G72330	Individual	ALANINE-AMINOTRANSFERASE-RXN	Adjacent
AT4G25420	Individual	RXN1F-101	AT5G53970	Individual	PHEAMINOTRANS-RXN	Adjacent
AT2G34555	Individual	RXN-115	AT5G51810	Individual	RXN1F-169	Adjacent
AT4G03070	Individual	RXN-6547	AT1G78550	Individual	NARINGENIN-3-DIOXYGENASE-RXN	Adjacent
AT4G29130	Individual	FRUCTOKINASE-RXN	AT4G24620	Individual	RXN-6182	Adjacent
AT1G78270	Individual	RXN-4723	AT1G10400	Individual	RXN-4726	Adjacent
AT2G43820	Individual	RXN-11658	AT5G58600	Individual	RXN-4736	Adjacent
AT4G23920	Complex	UDPGLUCEPIM-RXN	AT1G07250	Individual	RXN1F-462	Adjacent
AT3G18220	Individual	PHOSPHATIDATE-PHOSPHATASE-RXN	AT2G45150	Individual	CDPDIGLYSYN-RXN	Adjacent
AT2G47030	Individual	RXN-2102	AT1G02790	Individual	RXN-2103	Adjacent
AT1G02400	Individual	RXN-6550	AT5G51810	Individual	RXN-7589	Adjacent
AT1G23190	Individual	PHOSPHOGLUCMUT-RXN	AT2G19860	Individual	RXN-1685	Adjacent
AT2G36750	Individual	RXN-9745	AT4G32410	Individual	CELLULOSE-SYNTHASE-UDP-FORMING-RXN	Adjacent
AT3G03910	Individual	GLUTAMATE-DEHYDROGENASE-NADP+-RXN	AT4G23100	Individual	GLUTCYSLIG-RXN	Adjacent
AT3G21750	Individual	RXN1F-462	AT1G22360	Individual	RXN-4723	Adjacent
AT2G19150	Individual	RXN-2102	AT1G05650	Individual	RXN-2103	Adjacent
AT5G07200	Individual	RXN1F-163	AT1G23320	Individual	ALANINE-AMINOTRANSFERASE-RXN	Adjacent
AT2G30920	Individual	2.1.1.64-RXN	AT1G33030	Individual	QUERCETIN-3-O-METHYLTRANSFERASE-RXN	Adjacent
AT1G06800	Individual	TRIACYLGLYCEROL-LIPASE-RXN	AT2G06925	Individual	PHOSPHOLIPASE-A2-RXN	Adjacent
AT4G27570	Individual	RXN1F-462	AT3G53160	Individual	RXN-4735	Adjacent
AT3G14790	Individual	UDP-GLUCOSE-46-DEHYDRATASE-RXN	AT1G05560	Individual	RXN-8155	Adjacent
AT1G80340	Individual	RXN-6522	AT1G68890	Individual	2.5.1.64-RXN	Adjacent
AT4G03070	Individual	RXN-114	AT4G03070	Individual	RXN-991	Adjacent
AT5G21482	Individual	RXN-4662	AT3G63440	Individual	RXN-4681	Adjacent
AT3G21420	Individual	NARINGENIN-3-DIOXYGENASE-RXN	AT2G34555	Individual	RXN-171	Adjacent
AT1G22360	Individual	RXN-4726	AT1G24100	Individual	RXN-4605	Adjacent
AT5G57440	Individual	RIBOFLAVINKIN-RXN	AT4G11570	Individual	RIBOFLAVINKIN-RXN	Same
AT4G26420	Individual	RXN-11360	AT1G80330	Individual	RXN1F-170	Adjacent
AT1G69200	Individual	FRUCTOKINASE-RXN	AT3G54050	Individual	F16BDEPHOS-RXN	Adjacent
AT3G19450	Individual	RXN-1125	AT4G34230	Individual	RXN-1125	Same
AT5G05980	Individual	FOLYLPOLYGLUTAMATESYNTH-RXN	AT1G23320	Individual	PHEAMINOTRANS-RXN	Adjacent
AT5G58660	Individual	RXN-947	AT1G60980	Individual	RXN1F-164	Adjacent
AT1G05680	Individual	RXN-9748	AT5G64740	Individual	CELLULOSE-SYNTHASE-UDP-FORMING-RXN	Adjacent
AT5G24760	Individual	UGD-RXN	AT4G34135	Individual	RXN-9745	Adjacent
AT1G01710	Individual	THIOESTER-RXN	AT4G17480	Individual	THIOESTER-RXN	Same
AT5G47435	Individual	GART-RXN	AT3G55630	Individual	RXN-6102	Adjacent
AT5G17030	Individual	RXN1F-775	AT4G09500	Individual	RXN1F-462	Adjacent
AT5G53970	Individual	TYROSINE-AMINOTRANSFERASE-RXN	AT3G55630	Individual	RXN0-2921	Adjacent
AT3G21760	Individual	RXN-8155	AT4G15320	Individual	CELLULOSE-SYNTHASE-UDP-FORMING-RXN	Adjacent
AT5G37950	Individual	RXN-4726	AT2G32540	Individual	CELLULOSE-SYNTHASE-UDP-FORMING-RXN	Adjacent
AT2G36800	Individual	RXN-4724	AT1G60140	Individual	TREHALOSE6PSYN-RXN	Adjacent
AT3G50210	Individual	RXN1F-93	AT1G35190	Individual	RXN-527	Adjacent
AT2G15490	Individual	RXN-9749	AT2G33100	Individual	CELLULOSE-SYNTHASE-UDP-FORMING-RXN	Adjacent
AT4G23920	Complex	UDPGLUCEPIM-RXN	AT4G34138	Individual	RXN-8263	Adjacent
AT4G15550	Individual	RXN-8155	AT3G02100	Individual	RXN-8155	Same
AT3G47190	Individual	RXN-947	AT5G11520	Individual	ASPAMINOTRANS-RXN	Adjacent
AT3G49630	Individual	RXN-527	AT1G02400	Individual	RXN-171	Adjacent
AT4G23340	Individual	RXN-118	AT4G35650	Individual	ISOCITRATE-DEHYDROGENASE-NAD+-RXN	Adjacent
AT2G44040	Individual	DIHYDROPICRED-RXN	AT4G33680	Individual	RXN-7737	Adjacent
AT2G36700	Individual	RXN-2102	AT3G58790	Individual	2.4.1.43-RXN	Adjacent
AT3G60290	Individual	RXN-7775	AT2G45560	Individual	RXN-525	Adjacent
AT4G34138	Individual	RXN1F-462	AT5G58600	Individual	RXN-4730	Adjacent
AT1G60980	Individual	RXN-7590	AT5G51810	Individual	RXN1F-163	Adjacent
AT1G47990	Individual	RXN-115	AT3G51240	Individual	NARINGENIN-3-DIOXYGENASE-RXN	Adjacent
AT4G25310	Individual	NARINGENIN-3-DIOXYGENASE-RXN	AT4G03070	Individual	RXN-171	Adjacent
AT1G30040	Individual	RXN-113	AT4G25420	Individual	RXN-7589	Adjacent
AT4G25420	Individual	RXN-7591	AT5G51810	Individual	RXN1F-168	Adjacent
AT5G19550	Individual	ASPAMINOTRANS-RXN	AT1G55090	Individual	NAD-SYNTH-GLN-RXN	Adjacent
AT4G31990	Individual	ASPAMINOTRANS-RXN	AT3G60100	Individual	CITSYN-RXN	Adjacent
AT3G60750	Individual	2TRANSKETO-RXN	AT4G26530	Individual	F16ALDOLASE-RXN	Adjacent
AT2G36750	Individual	RXN-4733	AT4G23990	Individual	CELLULOSE-SYNTHASE-UDP-FORMING-RXN	Adjacent
AT4G16765	Individual	RXN1F-93	AT2G45560	Individual	RXN-525	Adjacent
AT2G15480	Individual	RXN-9743	AT5G58600	Individual	RXN-4732	Adjacent
AT1G24100	Individual	RXNQT-4324	AT3G50740	Individual	RXN-92	Adjacent
AT5G16910	Individual	CELLULOSE-SYNTHASE-UDP-FORMING-RXN	AT2G18570	Individual	RXN-90	Adjacent
AT3G47190	Individual	RXN-6550	AT1G80330	Individual	RXN1F-170	Adjacent
AT2G36750	Individual	RXN-4725	AT5G58600	Individual	RXN-4731	Adjacent
AT5G07360	Individual	RXNN-404	AT5G56650	Individual	RXN-2981	Adjacent
AT3G16520	Individual	RXN1F-462	AT5G58600	Individual	RXN-4725	Adjacent
AT1G62960	Individual	TYRAMINOTRANS-RXN	AT5G17330	Individual	GLUTDECARBOX-RXN	Adjacent
AT4G33030	Complex	RXN-1223	AT2G36780	Individual	RXN-4726	Adjacent
AT1G80340	Individual	RXN-6523	AT5G03290	Complex	ISOCITRATE-DEHYDROGENASE-NAD+-RXN	Adjacent
AT5G66690	Individual	2.4.1.111-RXN	AT5G05170	Individual	CELLULOSE-SYNTHASE-UDP-FORMING-RXN	Adjacent
AT3G01850	Individual	RIBULP3EPIM-RXN	AT2G01290	Individual	RIB5PISOM-RXN	Adjacent
AT5G54510	Individual	RXN-2947	AT1G72330	Individual	ALANINE-AMINOTRANSFERASE-RXN	Adjacent
AT4G03070	Individual	RXN-6547	AT4G22870	Individual	NARINGENIN-3-DIOXYGENASE-RXN	Adjacent
AT4G00240	Individual	PHOSCHOL-RXN	AT1G02390	Individual	RXN-1623	Adjacent
AT5G05600	Individual	RXN-7775	AT1G10070	Individual	BRANCHED-CHAINAMINOTRANSFERLEU-RXN	Adjacent
AT3G51240	Individual	RXN-7775	AT5G58660	Individual	RXN-991	Adjacent
AT3G10710	Individual	RXN-2102	AT5G53370	Individual	RXN-2102	Same
AT2G36750	Individual	RXN-4730	AT3G02100	Individual	RXN-8155	Adjacent
AT4G22880	Individual	RXN1F-93	AT1G10070	Individual	BRANCHED-CHAINAMINOTRANSFERILEU-RXN	Adjacent
AT5G24530	Individual	NARINGENIN-3-DIOXYGENASE-RXN	AT5G51810	Individual	RXN1F-167	Adjacent
AT1G24909	Individual	ANTHRANSYN-RXN	AT5G01330	Individual	RXN-6161	Adjacent
AT5G65550	Individual	RXN-4723	AT1G78270	Individual	RXN-4735	Adjacent
AT1G75450	Individual	RXN-4621	AT5G56970	Individual	RXN-4662	Adjacent
AT5G54510	Individual	RXN-2944	AT3G44300	Complex	RXN-1404	Adjacent
AT2G28080	Individual	RXN-4723	AT2G30140	Individual	RXN-4735	Adjacent
AT1G53500	Individual	UDP-GLUCOSE-46-DEHYDRATASE-RXN	AT1G22380	Individual	RXN-4735	Adjacent
AT2G36800	Individual	RXN-4731	AT2G29740	Individual	RXN-8155	Adjacent
AT4G16770	Individual	RXN1F-93	AT5G63600	Individual	RXN1F-93	Same
AT3G53160	Individual	RXN-4726	AT3G43190	Individual	SUCROSE-SYNTHASE-RXN	Adjacent
AT1G50580	Individual	RXN1F-462	AT1G22370	Individual	RXN-4723	Adjacent
AT5G18930	Individual	SAMDECARB-RXN	AT4G26200	Individual	4.4.1.14-RXN	Adjacent
AT1G05680	Individual	RXN-9751	AT5G54060	Individual	RXN1F-462	Adjacent
AT3G21720	Individual	ISOCIT-CLEAV-RXN	AT2G36690	Individual	NARINGENIN-3-DIOXYGENASE-RXN	Adjacent
AT3G60730	Individual	RXN-2102	AT3G49220	Individual	RXN-2102	Same
AT5G58660	Individual	RXN-292	AT2G17130	Complex	ISOCITRATE-DEHYDROGENASE-NAD+-RXN	Adjacent
AT3G03250	Individual	GLUC1PURIDYLTRANS-RXN	AT5G05870	Individual	RXN-4724	Adjacent
AT4G03070	Individual	RXN-6547	AT5G51810	Individual	RXN1F-163	Adjacent
AT2G28630	Individual	ICOSANOYL-COA-SYNTHASE-RXN	AT1G01120	Individual	RXN-7697	Adjacent
AT2G36970	Individual	RXN-4735	AT5G05870	Individual	RXN-4732	Adjacent
AT1G50960	Individual	RXN-991	AT1G10070	Individual	BRANCHED-CHAINAMINOTRANSFERVAL-RXN	Adjacent
AT4G02330	Individual	RXN-2102	AT3G06830	Individual	RXN-2102	Same
AT1G14130	Individual	RXN-947	AT1G14120	Individual	RXN-947	Same
AT5G05730	Individual	ANTHRANSYN-RXN	AT5G41480	Individual	DIHYDROFOLATESYNTH-RXN	Adjacent
AT5G17050	Individual	RXN1F-462	AT4G34138	Individual	RXN-8264	Adjacent
AT3G46490	Individual	RXN1F-93	AT5G07990	Individual	RXN-525	Adjacent
AT1G50960	Individual	RXN-947	AT5G51810	Individual	RXN1F-163	Adjacent
AT5G19850	Individual	TRIACYLGLYCEROL-LIPASE-RXN	AT5G13640	Individual	DIACYLGLYCEROL-O-ACYLTRANSFERASE-RXN	Adjacent
AT1G49390	Individual	NARINGENIN-3-DIOXYGENASE-RXN	AT3G19010	Individual	NARINGENIN-3-DIOXYGENASE-RXN	Same
AT2G36800	Individual	RXN-4736	AT4G14090	Individual	RXN-8169	Adjacent
AT3G57610	Complex	ADENYLOSUCCINATE-SYNTHASE-RXN	AT5G14060	Individual	ASPARTATEKIN-RXN	Adjacent
AT1G45201	Individual	TRIACYLGLYCEROL-LIPASE-RXN	AT2G19690	Individual	PHOSPHOLIPASE-A2-RXN	Adjacent
AT5G51490	Individual	RXN-2102	AT5G53370	Individual	RXN-2102	Same
AT2G35020	Individual	GLUC1PURIDYLTRANS-RXN	AT4G02280	Individual	SUCROSE-SYNTHASE-RXN	Adjacent
AT1G07240	Individual	RXN1F-462	AT2G21770	Individual	CELLULOSE-SYNTHASE-UDP-FORMING-RXN	Adjacent
AT1G16700	Complex	NADH-DEHYDROG-A-RXN	AT2G42310	Complex	NADH-DEHYDROG-A-RXN	Same
AT1G12780	Complex	UDPGLUCEPIM-RXN	AT2G36750	Individual	RXN-4724	Adjacent
AT2G36750	Individual	RXN-4721	AT2G36800	Individual	RXN-8264	Adjacent
AT2G36800	Individual	RXN-4722	AT5G58600	Individual	RXN-4732	Adjacent
AT1G55020	Individual	RXN-1321	AT4G15440	Complex	RXN-1345	Adjacent
AT2G36800	Individual	RXN-4736	AT2G36750	Individual	RXN-4735	Adjacent
AT4G16800	Individual	METHYLACYLYLCOA-HYDROXY-RXN	AT4G13360	Individual	3-HYDROXYISOBUTYRYL-COA-HYDROLASE-RXN	Adjacent
AT4G23340	Individual	RXN-114	AT1G65930	Individual	ISOCITDEH-RXN	Adjacent
AT5G20550	Individual	RXN-7775	AT2G06960	Individual	NARINGENIN-3-DIOXYGENASE-RXN	Adjacent
AT2G39800	Individual	PROLINE-MULTI	AT4G34740	Individual	PRPPAMIDOTRANS-RXN	Adjacent
AT1G47990	Individual	RXN-115	AT5G51810	Individual	RXN1F-164	Adjacent
AT1G62960	Individual	TYRAMINOTRANS-RXN	AT5G41480	Individual	DIHYDROFOLATESYNTH-RXN	Adjacent
AT1G73480	Individual	DSERDEAM-RXN	AT1G70560	Individual	ALANINE-AMINOTRANSFERASE-RXN	Adjacent
AT5G47340	Individual	THIOESTER-RXN	AT4G00520	Individual	THIOESTER-RXN	Same
AT2G19590	Individual	ETHYL-RXN	AT1G08550	Complex	RXN-7984	Adjacent
AT5G17030	Individual	RXN1F-462	AT5G49690	Individual	RXN-8155	Adjacent
AT3G25860	Individual	RXN0-1133	AT2G33150	Individual	RXN-10701	Adjacent
AT1G70560	Individual	BRANCHED-CHAINAMINOTRANSFERLEU-RXN	AT1G15550	Individual	RXN-6524	Adjacent
AT4G30530	Individual	RXN-11428	AT4G33150	Individual	1.5.1.9-RXN	Adjacent
AT1G14130	Individual	RXN-292	AT2G34555	Individual	RXN-171	Adjacent
AT4G01070	Individual	RXN1F-462	AT5G05870	Individual	RXN-4733	Adjacent
AT4G16770	Individual	RXN-527	AT1G62960	Individual	ASPAMINOTRANS-RXN	Adjacent
AT5G51490	Individual	RXN-2102	AT3G58790	Individual	2.4.1.43-RXN	Adjacent
AT2G19070	Individual	RXN-11257	AT3G13682	Individual	RXN-9015	Adjacent
AT5G37300	Individual	RXNQT-4193	AT3G11980	Individual	RXNQT-4192	Adjacent
AT1G05680	Individual	RXN-9752	AT3G53150	Individual	RXN-4723	Adjacent
AT4G37390	Individual	RXN-2945	AT5G55250	Individual	RXN-9825	Adjacent
AT3G60290	Individual	RXN-7775	AT2G43180	Individual	ISOCIT-CLEAV-RXN	Adjacent
AT5G07200	Individual	RXN1F-164	AT1G15550	Individual	RXN1F-165	Adjacent
AT2G04350	Individual	RXN-9623	AT5G23670	Complex	SERINE-C-PALMITOYLTRANSFERASE-RXN	Adjacent
AT5G05870	Individual	RXN-4734	AT3G53160	Individual	RXN-4723	Adjacent
AT5G11520	Individual	ASPAMINOTRANS-RXN	AT3G16150	Individual	ASPARAGHYD-RXN	Adjacent
AT1G10700	Individual	PRPPSYN-RXN	AT1G27450	Individual	ADENPRIBOSYLTRAN-RXN	Adjacent
AT3G49680	Individual	BRANCHED-CHAINAMINOTRANSFERLEU-RXN	AT2G41220	Individual	GLUTAMATE-SYNTHASE-NADH-RXN	Adjacent
AT3G21800	Individual	RXN-8155	AT2G18570	Individual	2.4.1.111-RXN	Adjacent
AT5G58660	Individual	RXN-6550	AT4G03070	Individual	RXN-947	Adjacent
AT4G26420	Individual	RXN-11360	AT5G08415	Individual	RXN0-949	Adjacent
AT4G34135	Individual	RXN-9752	AT5G12890	Individual	RXN-4726	Adjacent
AT5G63595	Individual	RXN1F-93	AT2G30970	Individual	ASPAMINOTRANS-RXN	Adjacent
AT1G80330	Individual	RXN-6541	AT2G18450	Individual	SUCCINATE-DEHYDROGENASE-UBIQUINONE-RXN	Adjacent
AT1G78570	Individual	UDP-GLUCOSE-46-DEHYDRATASE-RXN	AT4G34135	Individual	RXN-8155	Adjacent
AT4G22870	Individual	RXN-7775	AT1G50960	Individual	RXN-991	Adjacent
AT4G34135	Individual	RXN-9751	AT5G53990	Individual	RXN1F-462	Adjacent
AT5G17330	Individual	GLUTDECARBOX-RXN	AT1G55090	Individual	NAD-SYNTH-GLN-RXN	Adjacent
AT1G04920	Individual	SUCROSE-PHOSPHATE-SYNTHASE-RXN	AT1G10400	Individual	RXN-4723	Adjacent
AT2G33100	Individual	CELLULOSE-SYNTHASE-UDP-FORMING-RXN	AT4G34138	Individual	RXN-8264	Adjacent
AT1G26570	Individual	UGD-RXN	AT1G16980	Individual	TREHALOSE6PSYN-RXN	Adjacent
AT2G36690	Individual	RXN-7775	AT1G80340	Individual	RXN1F-165	Adjacent
AT4G16770	Individual	RXN-527	AT5G54000	Individual	NARINGENIN-3-DIOXYGENASE-RXN	Adjacent
AT4G34135	Individual	RXN-8263	AT1G73880	Individual	RXN-8264	Adjacent
AT5G58600	Individual	RXN-4734	AT5G37950	Individual	RXN-4726	Adjacent
AT2G15490	Individual	RXN-9749	AT2G36750	Individual	RXN-4721	Adjacent
AT4G34350	Individual	ISPH2-RXN	AT2G38700	Complex	DIPHOSPHOMEVALONTE-DECARBOXYLASE-RXN	Adjacent
AT2G04350	Individual	RXN-7904	AT1G02390	Individual	RXN-1623	Adjacent
AT3G27980	Individual	RXN-2102	AT2G20810	Individual	2.4.1.43-RXN	Adjacent
AT4G15260	Individual	RXN-8155	AT5G17420	Individual	CELLULOSE-SYNTHASE-UDP-FORMING-RXN	Adjacent
AT1G74960	Individual	RXN-9527	AT1G74960	Individual	RXN-9523	Adjacent
AT4G23340	Individual	RXN-114	AT4G25310	Individual	NARINGENIN-3-DIOXYGENASE-RXN	Adjacent
AT5G42250	Individual	UGD-RXN	AT2G36800	Individual	RXN-4722	Adjacent
AT1G24100	Individual	RXNQT-4325	AT2G23260	Individual	RXN-8264	Adjacent
AT1G77120	Individual	UGD-RXN	AT1G78270	Individual	RXN-4726	Adjacent
AT4G03070	Individual	RXN-115	AT1G14120	Individual	RXN-292	Adjacent
AT2G26450	Individual	RXN-2102	AT3G02350	Individual	2.4.1.43-RXN	Adjacent
AT5G04950	Individual	2.5.1.43-RXN	AT2G30920	Individual	RXN-9281	Adjacent
AT5G16570	Complex	GLUTAMINESYN-RXN	AT1G10070	Individual	BRANCHED-CHAINAMINOTRANSFERVAL-RXN	Adjacent
AT4G15490	Individual	SINAPATE-1-GLUCOSYLTRANSFERASE-RXN	AT2G30140	Individual	RXN-4726	Adjacent
AT4G25310	Individual	RXN-7775	AT5G08640	Individual	RXN1F-93	Adjacent
AT5G20550	Individual	RXN-7775	AT5G07200	Individual	RXN-7589	Adjacent
AT2G36800	Individual	RXN-4730	AT2G32610	Individual	CELLULOSE-SYNTHASE-UDP-FORMING-RXN	Adjacent
AT1G63180	Complex	UDPGLUCEPIM-RXN	AT2G30150	Individual	RXN-8155	Adjacent
AT2G36790	Individual	RXN1F-462	AT3G53160	Individual	RXN-4726	Adjacent
AT3G46490	Individual	RXN1F-93	AT1G14130	Individual	RXN-114	Adjacent
AT5G58660	Individual	RXN-6547	AT5G58660	Individual	RXN-172	Adjacent
AT5G17030	Individual	RXN1F-462	AT5G17050	Individual	RXN-8267	Adjacent
AT1G25155	Individual	ANTHRANSYN-RXN	AT4G20320	Individual	CTPSYN-RXN	Adjacent
AT4G25300	Individual	RXN-7775	AT5G51810	Individual	RXN1F-163	Adjacent
AT1G22400	Individual	RXN-4723	AT2G30140	Individual	RXN-4735	Adjacent
AT2G15490	Individual	RXN-9749	AT1G22340	Individual	RXN-4723	Adjacent
AT2G36790	Individual	RXN-9748	AT2G36800	Individual	RXN-4734	Adjacent
AT5G39320	Individual	UGD-RXN	AT4G34135	Individual	RXN-8271	Adjacent
AT2G34555	Individual	RXN-292	AT4G25420	Individual	RXN1F-169	Adjacent
AT5G49180	Individual	RXN-2102	AT1G11580	Individual	RXN-2102	Same
AT4G03070	Individual	RXN-114	AT5G46180	Individual	ORNITHINE-GLU-AMINOTRANSFORASE-RXN	Adjacent
AT1G49390	Individual	RXN-7775	AT1G15550	Individual	RXN-6524	Adjacent
AT1G47990	Individual	RXN-115	AT4G03070	Individual	RXN-171	Adjacent
AT5G04140	Individual	GLUTAMATE-SYNTHASE-FERREDOXIN-RXN	AT1G14120	Individual	RXN-947	Adjacent
AT5G16120	Individual	DSERDEAM-RXN	AT1G23310	Individual	ALANINE-AMINOTRANSFERASE-RXN	Adjacent
AT1G22360	Individual	RXN-4726	AT2G30150	Individual	RXN-8155	Adjacent
AT4G16765	Individual	RXN-527	AT5G63580	Individual	RXN-527	Same
AT1G15550	Individual	RXN-6541	AT2G22250	Individual	PREPHENATE-TRANSAMINE-RXN	Adjacent
AT3G29360	Individual	UGD-RXN	AT2G36750	Individual	RXN-9745	Adjacent
AT3G63440	Individual	RXN-4621	AT1G75450	Individual	RXN-4681	Adjacent
AT4G08040	Individual	4.4.1.14-RXN	AT4G26420	Individual	RXN-11358	Adjacent
ATMG00516	Individual	NADH-DEHYDROG-A-RXN	ATMG01320	Individual	NADH-DEHYDROG-A-RXN	Same
AT5G63580	Individual	RXN-527	AT1G64920	Individual	RXN1F-462	Adjacent
AT2G36750	Individual	RXN-4725	AT1G24100	Individual	RXNQT-4324	Adjacent
AT1G71750	Individual	GUANPRIBOSYLTRAN-RXN	AT1G27450	Individual	ADENPRIBOSYLTRAN-RXN	Adjacent
AT5G05870	Individual	RXN-4728	AT4G15270	Individual	RXN-8155	Adjacent
AT3G49680	Individual	BRANCHED-CHAINAMINOTRANSFERILEU-RXN	AT2G36690	Individual	NARINGENIN-3-DIOXYGENASE-RXN	Adjacent
AT5G51810	Individual	RXN1F-164	AT3G60290	Individual	NARINGENIN-3-DIOXYGENASE-RXN	Adjacent
AT2G35020	Individual	GLUC1PURIDYLTRANS-RXN	AT5G38010	Individual	RXN-4726	Adjacent
AT3G50210	Individual	RXN-527	AT1G30040	Individual	RXN-172	Adjacent
AT4G24000	Individual	CELLULOSE-SYNTHASE-UDP-FORMING-RXN	AT2G43840	Individual	RXN-8264	Adjacent
AT5G65550	Individual	RXN-4735	AT2G23260	Individual	2.4.1.121-RXN	Adjacent
AT5G51690	Individual	ASPAMINOTRANS-RXN	AT5G07200	Individual	RXN1F-164	Adjacent
AT1G65880	Individual	BENZOATE--COA-LIGASE-RXN	AT1G66120	Individual	BENZOATE--COA-LIGASE-RXN	Same
AT5G12890	Individual	RXN-4723	AT5G26310	Individual	RXN-90	Adjacent
AT1G70560	Individual	BRANCHED-CHAINAMINOTRANSFERLEU-RXN	AT1G80340	Individual	RXN1F-165	Adjacent
AT4G03070	Individual	RXN-6550	AT3G47190	Individual	RXN-114	Adjacent
AT1G80330	Individual	RXN-6541	AT5G51810	Individual	RXN1F-163	Adjacent
AT1G64710	Individual	UGD-RXN	AT3G50740	Individual	2.4.1.111-RXN	Adjacent
AT5G17030	Individual	RXN1F-775	AT2G29740	Individual	RXN1F-462	Adjacent
AT1G14120	Individual	RXN-947	AT1G15550	Individual	RXN1F-165	Adjacent
AT5G38010	Individual	RXN-4726	AT2G32610	Individual	CELLULOSE-SYNTHASE-UDP-FORMING-RXN	Adjacent
AT5G05870	Individual	RXN-4734	AT1G24100	Individual	RXNQT-4324	Adjacent
AT5G65780	Individual	BRANCHED-CHAINAMINOTRANSFERLEU-RXN	AT3G50210	Individual	RXN1F-93	Adjacent
AT1G50110	Individual	RXN-2201	AT2G36880	Individual	S-ADENMETSYN-RXN	Adjacent
AT1G47990	Individual	RXN-113	AT1G68890	Individual	2.5.1.64-RXN	Adjacent
AT5G03290	Individual	ISOCITRATE-DEHYDROGENASE-NAD+-RXN	AT5G51810	Individual	RXN1F-167	Adjacent
AT1G15080	Complex	PHOSPHATIDATE-PHOSPHATASE-RXN	AT3G11430	Individual	1-ACYLGLYCEROL-3-P-ACYLTRANSFER-RXN	Adjacent
AT1G21860	Individual	RXN-3541	AT1G41830	Individual	RXN-3541	Same
AT2G36690	Individual	NARINGENIN-3-DIOXYGENASE-RXN	AT5G53970	Individual	PHEAMINOTRANS-RXN	Adjacent
AT1G23310	Individual	GLYCINE-AMINOTRANSFERASE-RXN	AT4G13930	Individual	GLYOHMETRANS-RXN	Adjacent
AT3G17940	Individual	ALDOSE-1-EPIMERASE-RXN	AT4G34860	Individual	RXN-1461	Adjacent
AT4G21000	Individual	1.6.5.4-RXN	AT4G20990	Individual	RXN-3522	Adjacent
AT5G58600	Individual	RXN-4728	AT1G24100	Individual	RXN-4605	Adjacent
AT1G22340	Individual	RXN-4735	AT2G36790	Individual	RXN-4726	Adjacent
AT2G18570	Individual	RXN-90	AT4G14090	Individual	RXN-8169	Adjacent
AT4G34135	Individual	RXN-9749	AT2G21770	Individual	CELLULOSE-SYNTHASE-UDP-FORMING-RXN	Adjacent
AT5G07200	Individual	RXN1F-164	AT1G60980	Individual	RXN1F-169	Adjacent
AT2G46720	Individual	RXN-7697	AT1G25450	Individual	RXN-7697	Same
AT4G15500	Individual	SINAPATE-1-GLUCOSYLTRANSFERASE-RXN	AT1G78570	Individual	RXN-5482	Adjacent
AT1G26570	Individual	UGD-RXN	AT4G02280	Individual	SUCROSE-SYNTHASE-RXN	Adjacent
AT5G14060	Individual	ASPARTATEKIN-RXN	AT1G31230	Individual	ASPARTATEKIN-RXN	Same
AT2G15490	Individual	RXN1F-462	AT5G05870	Individual	RXN-4724	Adjacent
AT2G36800	Individual	RXN-4733	AT5G17420	Individual	CELLULOSE-SYNTHASE-UDP-FORMING-RXN	Adjacent
AT4G16330	Individual	RXN-7775	AT5G10330	Individual	HISTAMINOTRANS-RXN	Adjacent
AT1G68890	Individual	2.5.1.64-RXN	AT4G25420	Individual	RXN1F-163	Adjacent
AT1G47990	Individual	RXN-115	AT5G65780	Individual	BRANCHED-CHAINAMINOTRANSFERILEU-RXN	Adjacent
AT5G17030	Individual	PELUDP-RXN	AT5G17040	Individual	PELUDP-RXN	Same
AT2G36800	Individual	RXN-4725	AT1G73880	Individual	RXN-8264	Adjacent
AT1G01090	Individual	PYRUVDEH-RXN	AT3G16910	Individual	ACETATE--COA-LIGASE-RXN	Adjacent
AT3G51240	Individual	RXN-7775	AT5G20550	Individual	NARINGENIN-3-DIOXYGENASE-RXN	Adjacent
AT1G64400	Individual	RXN-7904	AT5G06090	Individual	RXN-1623	Adjacent
AT5G58660	Individual	RXN-172	AT1G72330	Individual	ALANINE-AMINOTRANSFERASE-RXN	Adjacent
AT1G49430	Individual	RXN-7904	AT1G02390	Individual	RXN-1623	Adjacent
AT1G49390	Individual	RXN-7775	AT5G53970	Individual	PHEAMINOTRANS-RXN	Adjacent
AT1G78270	Individual	RXN-4723	AT1G24100	Individual	RXN-4605	Adjacent
AT1G02400	Individual	RXN-113	AT1G10060	Individual	BRANCHED-CHAINAMINOTRANSFERILEU-RXN	Adjacent
AT1G22450	Complex	CYTOCHROME-C-OXIDASE-RXN	ATMG00730	Complex	CYTOCHROME-C-OXIDASE-RXN	Same
AT4G25300	Individual	RXN-7775	AT1G62960	Individual	TYRAMINOTRANS-RXN	Adjacent
AT2G23560	Individual	RXN0A-10711	AT3G59010	Individual	RXN-2102	Adjacent
AT5G20400	Individual	RXN-7775	AT3G47190	Individual	RXN-6547	Adjacent
AT1G80340	Individual	RXN1F-165	AT4G23340	Individual	RXN-171	Adjacent
AT2G04540	Individual	RXN-9523	AT1G02390	Individual	1-ACYLGLYCEROL-3-P-ACYLTRANSFER-RXN	Adjacent
AT3G21420	Individual	RXN-7775	AT3G47833	Complex	SUCCINATE-DEHYDROGENASE-UBIQUINONE-RXN	Adjacent
AT5G51810	Individual	RXN-7591	AT4G35260	Individual	ISOCITRATE-DEHYDROGENASE-NAD+-RXN	Adjacent
AT2G36750	Individual	RXN-9749	AT1G78570	Individual	UDP-GLUCOSE-46-DEHYDRATASE-RXN	Adjacent
AT1G32780	Individual	UGD-RXN	AT3G46660	Individual	RXN-4723	Adjacent
AT5G24530	Individual	RXN-7775	AT1G47990	Individual	RXN-6550	Adjacent
AT2G36750	Individual	RXN-9748	AT2G23260	Individual	RXN-8264	Adjacent
AT2G26450	Individual	RXN-2102	AT1G65570	Individual	RXN-2103	Adjacent
AT1G70560	Individual	BRANCHED-CHAINAMINOTRANSFERLEU-RXN	AT1G30040	Individual	RXN-118	Adjacent
AT1G02400	Individual	RXN-6550	AT1G10070	Individual	BRANCHED-CHAINAMINOTRANSFERVAL-RXN	Adjacent
AT2G36790	Individual	RXN-4726	AT1G16980	Individual	TREHALOSE6PSYN-RXN	Adjacent
AT1G18590	Individual	RXNQT-4330	AT3G03900	Individual	ADENYLYLSULFKIN-RXN	Adjacent
AT1G70560	Individual	TYRAMINOTRANS-RXN	AT1G23320	Individual	TYRAMINOTRANS-RXN	Same
AT2G30970	Individual	ASPAMINOTRANS-RXN	AT4G39640	Individual	RXNQT-4143	Adjacent
AT1G10060	Individual	BRANCHED-CHAINAMINOTRANSFERLEU-RXN	AT5G58660	Individual	RXN-172	Adjacent
AT5G17030	Individual	RXN1F-462	AT4G34135	Individual	RXN-9749	Adjacent
AT4G04040	Individual	2.7.1.90-RXN	AT3G60750	Individual	2TRANSKETO-RXN	Adjacent
AT3G49630	Individual	RXN1F-93	AT3G50210	Individual	RXN1F-93	Same
AT5G15140	Individual	ALDOSE-1-EPIMERASE-RXN	AT3G56310	Individual	ALPHAGALACTOSID-RXN	Adjacent
AT4G23900	Individual	UDPKIN-RXN	AT5G52560	Individual	GLUC1PURIDYLTRANS-RXN	Adjacent
AT5G42800	Individual	RXN-600	AT3G50210	Individual	RXN-527	Adjacent
AT3G47190	Individual	RXN-118	AT1G23320	Individual	ALANINE-AMINOTRANSFERASE-RXN	Adjacent
AT3G55610	Individual	PROLINE-MULTI	AT4G37390	Individual	RXN-2947	Adjacent
AT2G36790	Individual	RXN-9751	AT3G53150	Individual	RXN-4723	Adjacent
AT1G30530	Individual	RXN1F-462	AT4G36770	Individual	RXN-90	Adjacent
AT1G15550	Individual	RXN-6546	AT5G63595	Individual	RXN1F-93	Adjacent
AT5G07200	Individual	RXN1F-101	AT3G49680	Individual	BRANCHED-CHAINAMINOTRANSFERVAL-RXN	Adjacent
AT4G10490	Individual	RXN-7775	AT1G80330	Individual	RXN-6546	Adjacent
AT1G78440	Individual	RXN-115	AT5G14590	Individual	ISOCITDEH-RXN	Adjacent
AT2G36800	Individual	RXN-4723	AT1G78270	Individual	RXN-4726	Adjacent
AT2G34555	Individual	RXN-6550	AT5G07200	Individual	RXN1F-164	Adjacent
AT2G43820	Individual	RXN-11659	AT4G34138	Individual	RXN-8271	Adjacent
AT4G35260	Individual	ISOCITRATE-DEHYDROGENASE-NAD+-RXN	AT2G34555	Individual	RXN-171	Adjacent
AT5G17050	Individual	PELUDP-RXN	AT5G38010	Individual	RXN-4726	Adjacent
AT5G63595	Individual	RXN1F-93	AT1G15550	Individual	RXN1F-170	Adjacent
AT1G49390	Individual	RXN-7775	AT3G49620	Individual	RXN1F-93	Adjacent
AT5G17420	Individual	CELLULOSE-SYNTHASE-UDP-FORMING-RXN	AT2G36790	Individual	RXN-8264	Adjacent
AT4G03070	Individual	RXN-292	AT2G17130	Complex	ISOCITRATE-DEHYDROGENASE-NAD+-RXN	Adjacent
AT4G23340	Individual	RXN-171	AT3G49680	Individual	BRANCHED-CHAINAMINOTRANSFERVAL-RXN	Adjacent
AT2G43820	Individual	RXN-11659	AT5G05870	Individual	RXN-4732	Adjacent
AT1G78440	Individual	RXN-6550	AT3G21420	Individual	NARINGENIN-3-DIOXYGENASE-RXN	Adjacent
AT4G10500	Individual	RXN-7775	AT3G27380	Individual	SUCCINATE-DEHYDROGENASE-UBIQUINONE-RXN	Adjacent
AT3G13110	Individual	SERINE-O-ACETTRAN-RXN	AT5G35360	Complex	ACETYL-COA-CARBOXYLTRANSFER-RXN	Adjacent
AT4G02280	Individual	SUCROSE-SYNTHASE-RXN	AT4G34138	Individual	RXN-8270	Adjacent
AT4G34135	Individual	RXN1F-462	AT5G58600	Individual	RXN-4722	Adjacent
AT3G55970	Individual	RXN-7775	AT5G07200	Individual	RXN1F-101	Adjacent
AT4G25310	Individual	RXN-7775	AT5G58660	Individual	RXN-886	Adjacent
AT5G54000	Individual	RXN-7775	AT4G23340	Individual	RXN-6550	Adjacent
AT3G46490	Individual	RXN-527	AT4G25420	Individual	RXN1F-168	Adjacent
AT4G23340	Individual	RXN-292	AT3G21420	Individual	NARINGENIN-3-DIOXYGENASE-RXN	Adjacent
AT1G74040	Complex	2-ISOPROPYLMALATESYN-RXN	AT3G23940	Individual	DIHYDROXYISOVALDEHYDRAT-RXN	Adjacent
AT4G25300	Individual	RXN-7775	AT1G70560	Individual	BRANCHED-CHAINAMINOTRANSFERLEU-RXN	Adjacent
AT1G24909	Individual	ANTHRANSYN-RXN	AT5G11520	Individual	ASPAMINOTRANS-RXN	Adjacent
AT4G23340	Individual	RXN-886	AT5G51810	Individual	RXN1F-168	Adjacent
ATMG00513	Individual	NADH-DEHYDROG-A-RXN	AT1G79010	Individual	NADH-DEHYDROG-A-RXN	Same
AT5G17030	Individual	RXN1F-462	AT1G78270	Individual	RXN-4726	Adjacent
AT4G30530	Individual	RXN-11428	AT1G72330	Individual	ALANINE-AMINOTRANSFERASE-RXN	Adjacent
AT5G05980	Individual	RXN-3742	AT5G17330	Individual	GLUTDECARBOX-RXN	Adjacent
AT4G22870	Individual	RXN-7775	AT5G53970	Individual	PHEAMINOTRANS-RXN	Adjacent
AT1G60140	Individual	TREHALOSE6PSYN-RXN	AT4G34135	Individual	RXN-8271	Adjacent
AT4G34510	Individual	RXN-7697	AT2G26640	Individual	RXN-7697	Same
AT1G22340	Individual	RXN-4723	AT5G05870	Individual	RXN-4721	Adjacent
AT4G03070	Individual	RXN-292	AT1G14130	Individual	RXN-947	Adjacent
AT3G45940	Individual	RXN-2141	AT5G22510	Individual	RXN-1461	Adjacent
AT2G36760	Individual	RXN-4723	AT2G23250	Individual	RXN-8155	Adjacent
AT5G49690	Individual	RXN-8155	AT5G09870	Individual	CELLULOSE-SYNTHASE-UDP-FORMING-RXN	Adjacent
AT5G17990	Individual	PRTRANS-RXN	AT3G53900	Individual	URACIL-PRIBOSYLTRANS-RXN	Adjacent
AT4G25420	Individual	RXN1F-163	AT1G21440	Individual	ISOCIT-CLEAV-RXN	Adjacent
AT1G53500	Individual	UDP-GLUCOSE-46-DEHYDRATASE-RXN	AT2G36750	Individual	RXN-4730	Adjacent
AT1G05800	Individual	TRIACYLGLYCEROL-LIPASE-RXN	AT4G16820	Individual	PHOSPHOLIPASE-A1-RXN	Adjacent
AT2G33150	Individual	RXN-10701	AT1G04710	Individual	RXN-10700	Adjacent
AT4G16690	Individual	RXN0A-10711	AT2G23260	Individual	2.4.1.121-RXN	Adjacent
AT2G18620	Individual	RXN-8813	AT1G17050	Individual	TRANS-OCTAPRENYLTRANSTRANSFERASE-RXN	Adjacent
AT1G63050	Individual	RXN-1623	AT4G00400	Individual	RXN-1381	Adjacent
AT4G10960	Complex	UDPGLUCEPIM-RXN	AT3G14790	Individual	UDP-GLUCOSE-46-DEHYDRATASE-RXN	Adjacent
AT5G53460	Individual	GLUTAMATE-SYNTHASE-NADH-RXN	AT1G15550	Individual	RXN1F-170	Adjacent
AT1G22360	Individual	RXN-4723	AT3G46670	Individual	RXN-8264	Adjacent
AT4G27570	Individual	RXN1F-462	AT2G36790	Individual	RXN-4735	Adjacent
AT2G36750	Individual	RXN-9745	AT1G73880	Individual	RXN-8264	Adjacent
AT3G44320	Complex	RXN-1404	AT2G30750	Individual	RXN-1403	Adjacent
AT5G20550	Individual	RXN-7775	AT2G18450	Individual	SUCCINATE-DEHYDROGENASE-UBIQUINONE-RXN	Adjacent
AT3G55630	Individual	RXN0-2921	AT4G30530	Individual	RXN-11428	Adjacent
AT1G44090	Individual	RXN1F-162	AT5G51810	Individual	RXN1F-168	Adjacent
AT3G63410	Individual	RXNQT-4372	AT3G17390	Individual	S-ADENMETSYN-RXN	Adjacent
AT1G14120	Individual	RXN-6547	AT2G34555	Individual	RXN-292	Adjacent
AT5G03860	Individual	MALSYN-RXN	AT4G18360	Individual	RXN-969	Adjacent
AT4G23340	Individual	RXN-113	AT5G24530	Individual	NARINGENIN-3-DIOXYGENASE-RXN	Adjacent
AT2G29750	Individual	RXN-8155	AT1G24100	Individual	RXNQT-4324	Adjacent
AT5G54000	Individual	RXN-7775	AT4G35630	Individual	PSERTRANSAM-RXN	Adjacent
AT3G21800	Individual	RXN1F-462	AT5G09870	Individual	CELLULOSE-SYNTHASE-UDP-FORMING-RXN	Adjacent
AT4G10120	Individual	SUCROSE-PHOSPHATE-SYNTHASE-RXN	AT3G14790	Individual	RXN-5482	Adjacent
AT5G58660	Individual	RXN-886	AT1G14120	Individual	RXN-947	Adjacent
AT3G17060	Individual	RXN-2102	AT3G06830	Individual	RXN-2102	Same
AT4G10120	Individual	SUCROSE-PHOSPHATE-SYNTHASE-RXN	AT1G06730	Individual	FRUCTOKINASE-RXN	Adjacent
AT5G07440	Complex	GLUTAMATE-DEHYDROGENASE-NADP+-RXN	AT5G51810	Individual	RXN1F-162	Adjacent
AT5G07200	Individual	RXN-7589	AT4G25420	Individual	RXN-7590	Adjacent
AT3G53160	Individual	RXN-4723	AT5G58600	Individual	RXN-4729	Adjacent
AT1G47990	Individual	RXN-6550	AT4G03070	Individual	RXN-172	Adjacent
AT1G78570	Individual	UDP-GLUCOSE-46-DEHYDRATASE-RXN	AT3G14790	Individual	RXN-5482	Adjacent
AT5G54010	Individual	RXN1F-462	AT1G22370	Individual	RXN-4735	Adjacent
AT5G46290	Individual	RXN-9535	AT5G46290	Individual	3-OXOACYL-ACP-SYNTH-BASE-RXN	Adjacent
AT1G68890	Individual	THIOESTER-RXN	AT1G01280	Individual	RXN-12186	Adjacent
AT4G11830	Individual	PHOSCHOL-RXN	AT5G06090	Individual	1-ACYLGLYCEROL-3-P-ACYLTRANSFER-RXN	Adjacent
AT5G04950	Individual	2.5.1.43-RXN	AT5G53120	Individual	SPERMINE-SYNTHASE-RXN	Adjacent
AT4G14090	Individual	RXN-8205	AT4G15320	Individual	CELLULOSE-SYNTHASE-UDP-FORMING-RXN	Adjacent
AT2G01180	Complex	PHOSPHATIDATE-PHOSPHATASE-RXN	AT3G44830	Individual	DIACYLGLYCEROL-O-ACYLTRANSFERASE-RXN	Adjacent
AT1G33030	Individual	QUERCETIN-3-O-METHYLTRANSFERASE-RXN	AT1G48600	Individual	2.1.1.103-RXN	Adjacent
AT5G05870	Individual	RXN-4728	AT2G36800	Individual	RXN-4730	Adjacent
AT2G15490	Individual	RXN1F-462	AT2G36800	Individual	RXN-4722	Adjacent
AT3G21800	Individual	RXN1F-462	AT2G36790	Individual	RXN1F-462	Same
AT1G80330	Individual	RXN-6524	AT1G15550	Individual	RXN1F-165	Adjacent
AT3G55630	Individual	FOLYLPOLYGLUTAMATESYNTH-RXN	AT1G62800	Individual	ASPAMINOTRANS-RXN	Adjacent
AT4G11030	Individual	RXN-7904	AT1G69500	Individual	RXN-4464	Adjacent
AT2G30140	Individual	RXN-4735	AT4G02280	Individual	SUCROSE-SYNTHASE-RXN	Adjacent
AT4G23920	Complex	UDPGLUCEPIM-RXN	AT4G15280	Individual	RXN1F-462	Adjacent
AT1G07250	Individual	RXN1F-462	AT2G28080	Individual	RXN-4726	Adjacent
AT5G54060	Individual	RXN1F-462	AT2G36970	Individual	RXN-4735	Adjacent
AT5G21482	Individual	RXN-4641	AT4G29740	Individual	RXN-4681	Adjacent
AT5G15490	Individual	UGD-RXN	AT3G46660	Individual	RXN-4723	Adjacent
AT5G05870	Individual	RXN-4734	AT2G36750	Individual	RXN-4731	Adjacent
AT3G46490	Individual	RXN1F-93	AT5G65780	Individual	BRANCHED-CHAINAMINOTRANSFERVAL-RXN	Adjacent
AT3G22250	Individual	RXN-4723	AT1G22340	Individual	RXN-4723	Same
AT2G28080	Individual	RXN-4726	AT4G34135	Individual	RXN-8263	Adjacent
AT5G66690	Individual	2.4.1.111-RXN	AT5G37180	Individual	SUCROSE-SYNTHASE-RXN	Adjacent
AT4G16765	Individual	RXN1F-93	AT4G23340	Individual	RXN-171	Adjacent
AT4G30530	Individual	RXN-11428	AT3G55630	Individual	RXN-6102	Adjacent
AT5G67030	Complex	RXN-7979	AT1G67080	Individual	RXN1F-155	Adjacent
AT1G25410	Individual	RXN-4305	AT1G68460	Individual	RXN-4305	Same
AT2G15490	Individual	RXN-9749	AT1G05680	Individual	RXN-9745	Adjacent
AT3G17940	Individual	ALDOSE-1-EPIMERASE-RXN	AT1G47840	Individual	GLUCOKIN-RXN	Adjacent
AT4G03070	Individual	RXN-947	AT1G10060	Individual	BRANCHED-CHAINAMINOTRANSFERILEU-RXN	Adjacent
AT5G47350	Individual	THIOESTER-RXN	AT4G17480	Individual	THIOESTER-RXN	Same
AT4G34138	Individual	RXN-8155	AT5G37180	Individual	SUCROSE-SYNTHASE-RXN	Adjacent
AT4G10120	Individual	SUCROSE-PHOSPHATE-SYNTHASE-RXN	AT4G15480	Individual	SINAPATE-1-GLUCOSYLTRANSFERASE-RXN	Adjacent
AT3G46660	Individual	RXN-4723	AT1G22340	Individual	RXN-4723	Same
AT4G15490	Individual	SINAPATE-1-GLUCOSYLTRANSFERASE-RXN	AT2G36750	Individual	RXN-4737	Adjacent
AT1G26570	Individual	UGD-RXN	AT1G22380	Individual	RXN-4735	Adjacent
AT5G17330	Individual	GLUTDECARBOX-RXN	AT4G30530	Individual	RXN-11428	Adjacent
AT5G05870	Individual	RXN-4724	AT2G29740	Individual	RXN-8264	Adjacent
AT2G36800	Individual	RXN-4722	AT1G22360	Individual	RXN-4735	Adjacent
AT1G73880	Individual	RXN1F-462	AT1G17000	Individual	TREHALOSE6PSYN-RXN	Adjacent
AT4G15490	Individual	SINAPATE-1-GLUCOSYLTRANSFERASE-RXN	AT2G23260	Individual	RXN-8264	Adjacent
AT5G47770	Individual	GPPSYN-RXN	AT1G17050	Individual	FARNESYLTRANSTRANSFERASE-RXN	Adjacent
AT5G21482	Individual	RXN-4662	AT2G30140	Individual	RXN-4735	Adjacent
AT4G29740	Individual	RXN-4641	AT1G19600	Individual	ADENOSINE-KINASE-RXN	Adjacent
AT1G01090	Individual	PYRUVDEH-RXN	AT1G70560	Individual	ALANINE-AMINOTRANSFERASE-RXN	Adjacent
AT1G80330	Individual	RXN-6546	AT1G23320	Individual	TYRAMINOTRANS-RXN	Adjacent
AT5G05260	Individual	RXN-4602	AT5G51690	Individual	PHEAMINOTRANS-RXN	Adjacent
AT4G34131	Individual	RXN1F-462	AT5G59580	Individual	RXN-8264	Adjacent
AT1G36280	Individual	AICARSYN-RXN	AT2G46390	Complex	SUCCINATE-DEHYDROGENASE-UBIQUINONE-RXN	Adjacent
AT1G53830	Individual	RXN-2102	AT5G55590	Individual	RXN-2102	Same
AT2G36690	Individual	NARINGENIN-3-DIOXYGENASE-RXN	AT5G58660	Individual	RXN-171	Adjacent
AT5G58600	Individual	RXN-4729	AT2G29750	Individual	RXN-8264	Adjacent
AT5G09870	Individual	CELLULOSE-SYNTHASE-UDP-FORMING-RXN	AT1G24100	Individual	RXNQT-4325	Adjacent
AT3G25660	Individual	RXN490-3617	AT1G55090	Individual	NAD-SYNTH-GLN-RXN	Adjacent
AT1G18270	Individual	F16ALDOLASE-RXN	AT5G50210	Individual	QUINOLINATE-SYNTHA-RXN	Adjacent
AT1G47990	Individual	RXN-115	AT1G23320	Individual	ALANINE-AMINOTRANSFERASE-RXN	Adjacent
AT1G15550	Individual	RXN-6541	AT1G15550	Individual	RXN-6544	Adjacent
AT1G04180	Individual	RXN-1405	AT5G43890	Individual	RXN-1405	Same
AT5G61680	Individual	RXN-2102	AT3G62170	Individual	RXN-2102	Same
AT4G35260	Individual	ISOCITRATE-DEHYDROGENASE-NAD+-RXN	AT1G30040	Individual	RXN-172	Adjacent
AT3G46670	Individual	RXN1F-462	AT1G17000	Individual	TREHALOSE6PSYN-RXN	Adjacent
AT3G29630	Individual	RXN1F-462	AT5G17050	Individual	RXN-8267	Adjacent
AT5G37830	Individual	5-OXOPROLINASE-ATP-HYDROLYSING-RXN	AT1G62960	Individual	PHEAMINOTRANS-RXN	Adjacent
AT5G58660	Individual	RXN-6550	AT5G07440	Complex	GLUTAMATE-DEHYDROGENASE-NADP+-RXN	Adjacent
AT4G25420	Individual	RXN-7589	AT5G51810	Individual	RXN1F-169	Adjacent
AT4G35260	Individual	ISOCITRATE-DEHYDROGENASE-NAD+-RXN	AT2G05710	Individual	ACONITATEHYDR-RXN	Adjacent
AT3G21560	Individual	SINAPATE-1-GLUCOSYLTRANSFERASE-RXN	AT3G21760	Individual	RXN-8155	Adjacent
AT1G14130	Individual	RXN-886	AT1G47990	Individual	RXN-171	Adjacent
AT3G29360	Individual	UGD-RXN	AT1G10400	Individual	RXN-4726	Adjacent
AT4G21200	Individual	RXN-991	AT4G35650	Individual	ISOCITRATE-DEHYDROGENASE-NAD+-RXN	Adjacent
AT1G07250	Individual	RXN1F-462	AT2G36800	Individual	RXN-4721	Adjacent
AT5G65550	Individual	RXN-4735	AT4G34138	Individual	RXN-8264	Adjacent
AT1G70580	Individual	GLYCINE-AMINOTRANSFERASE-RXN	AT1G23310	Individual	ALANINE-AMINOTRANSFERASE-RXN	Adjacent
AT4G14090	Individual	RXN-8205	AT1G07260	Individual	RXN-8155	Adjacent
AT3G21800	Individual	RXN-8155	AT4G34138	Individual	RXN-8270	Adjacent
AT5G37950	Individual	RXN-4723	AT1G24100	Individual	RXNQT-4324	Adjacent
AT2G42010	Complex	PHOSCHOL-RXN	AT1G12640	Individual	RXN-1623	Adjacent
AT3G25820	Individual	RXN-5110	AT3G25820	Individual	RXN-5101	Adjacent
AT1G10060	Individual	BRANCHED-CHAINAMINOTRANSFERLEU-RXN	AT1G49390	Individual	NARINGENIN-3-DIOXYGENASE-RXN	Adjacent
AT3G46480	Individual	RXN-527	AT5G40650	Complex	SUCCINATE-DEHYDROGENASE-UBIQUINONE-RXN	Adjacent
AT3G16520	Individual	RXN1F-462	AT1G22400	Individual	RXN-4723	Adjacent
AT2G36750	Individual	RXN-4730	AT1G55850	Individual	CELLULOSE-SYNTHASE-UDP-FORMING-RXN	Adjacent
AT2G36800	Individual	RXN-4722	AT2G30150	Individual	RXN-8155	Adjacent
AT5G66280	Individual	GDPMANDEHYDRA-RXN	AT5G14850	Individual	RXN-5463	Adjacent
AT1G07260	Individual	RXN1F-462	AT2G29750	Individual	RXN-8264	Adjacent
AT4G27560	Individual	RXN1F-462	AT2G36750	Individual	RXN-4734	Adjacent
AT1G80340	Individual	RXN-6546	AT1G54340	Individual	ISOCITDEH-RXN	Adjacent
AT3G11480	Complex	RXN-6722	AT1G04580	Individual	BENZALDEHYDE-DEHYDROGENASE-NAD+-RXN	Adjacent
AT1G54040	Individual	RXN-8136	AT5G48180	Individual	RXN-8136	Same
AT1G22440	Individual	ALCOHOL-DEHYDROG-RXN	AT5G01330	Individual	RXN-6161	Adjacent
AT1G50960	Individual	RXN-886	AT4G03070	Individual	RXN-115	Adjacent
AT4G34138	Individual	RXN1F-462	AT1G78270	Individual	RXN-4735	Adjacent
AT1G25220	Individual	ANTHRANSYN-RXN	AT3G48560	Individual	ACETOLACTSYN-RXN	Adjacent
AT2G36770	Individual	RXN-4723	AT2G28080	Individual	RXN-4726	Adjacent
AT5G46180	Individual	ORNITHINE-GLU-AMINOTRANSFORASE-RXN	AT1G80600	Individual	ACETYLORNTRANSAM-RXN	Adjacent
AT4G23340	Individual	RXN-6550	AT5G51810	Individual	RXN1F-162	Adjacent
AT4G23340	Individual	RXN-886	AT1G80330	Individual	RXN-6541	Adjacent
AT1G01420	Individual	RXN1F-462	AT2G36750	Individual	RXN-4721	Adjacent
AT5G42250	Individual	UGD-RXN	AT1G07260	Individual	RXN-8155	Adjacent
AT2G26480	Individual	RXN-8264	AT2G29740	Individual	RXN-8264	Same
AT1G12780	Complex	UDPGLUCEPIM-RXN	AT3G21800	Individual	RXN-8155	Adjacent
AT5G17030	Individual	RXN1F-775	AT1G24100	Individual	RXNQT-4328	Adjacent
AT1G64910	Individual	RXN1F-462	AT1G53500	Individual	UDP-GLUCOSE-46-DEHYDRATASE-RXN	Adjacent
AT5G07200	Individual	RXN1F-163	AT1G10070	Individual	BRANCHED-CHAINAMINOTRANSFERILEU-RXN	Adjacent
AT1G50960	Individual	RXN-991	AT4G25420	Individual	RXN1F-162	Adjacent
AT1G05800	Individual	TRIACYLGLYCEROL-LIPASE-RXN	AT4G29470	Individual	PHOSPHOLIPASE-A2-RXN	Adjacent
AT1G24807	Individual	ANTHRANSYN-RXN	AT1G23310	Individual	GLYCINE-AMINOTRANSFERASE-RXN	Adjacent
AT4G34138	Individual	RXN1F-462	AT2G29750	Individual	RXN-8155	Adjacent
AT4G33030	Complex	RXN-1223	AT5G37950	Individual	RXN-4726	Adjacent
AT1G17050	Individual	TRANS-HEXAPRENYLTRANSTRANSFERASE-RXN	AT2G18620	Individual	TRANS-HEXAPRENYLTRANSTRANSFERASE-RXN	Same
AT2G36770	Individual	RXN-4735	AT5G58600	Individual	RXN-4721	Adjacent
AT4G23340	Individual	RXN-886	AT5G18170	Complex	GLUTAMATE-DEHYDROGENASE-RXN	Adjacent
AT1G51470	Individual	RXN-8134	AT5G25980	Individual	RXN-8134	Same
AT4G25420	Individual	RXN1F-169	AT4G25420	Individual	RXN1F-167	Adjacent
AT1G44980	Individual	RXN-2102	AT1G23200	Individual	RXN-2102	Same
AT1G35190	Individual	RXN1F-93	AT1G14130	Individual	RXN-118	Adjacent
AT1G80340	Individual	RXN-6523	AT5G07200	Individual	RXN1F-167	Adjacent
AT2G23260	Individual	RXN-8155	AT2G29750	Individual	RXN-8264	Adjacent
AT3G03250	Individual	GLUC1PURIDYLTRANS-RXN	AT1G53500	Individual	RXN-5482	Adjacent
AT1G16700	Complex	NADH-DEHYDROG-A-RXN	ATMG00070	Complex	NADH-DEHYDROG-A-RXN	Same
AT1G01120	Individual	ICOSANOYL-COA-SYNTHASE-RXN	AT4G34850	Individual	RXN-12183	Adjacent
AT4G33030	Complex	RXN-1223	AT2G23260	Individual	RXN-8155	Adjacent
AT1G70560	Individual	BRANCHED-CHAINAMINOTRANSFERLEU-RXN	AT5G07200	Individual	RXN1F-169	Adjacent
AT1G32200	Individual	RXN-10462	AT4G00400	Individual	GLYCEROL-3-P-ACYLTRANSFER-RXN	Adjacent
AT5G43935	Individual	RXN1F-93	AT1G17290	Individual	ALANINE-AMINOTRANSFERASE-RXN	Adjacent
AT4G11820	Individual	HYDROXYMETHYLGLUTARYL-COA-SYNTHASE-RXN	AT3G58750	Individual	CITSYN-RXN	Adjacent
AT5G51810	Individual	RXN1F-163	AT1G14120	Individual	RXN-172	Adjacent
AT3G48000	Individual	1.2.1.27-RXN	AT4G33580	Individual	RXN0-5224	Adjacent
AT3G26650	Complex	1.2.1.13-RXN	AT2G45290	Individual	1TRANSKETO-RXN	Adjacent
AT5G26810	Individual	RXN-2102	AT3G60730	Individual	RXN-2102	Same
AT5G18640	Individual	TRIACYLGLYCEROL-LIPASE-RXN	AT2G06925	Individual	PHOSPHOLIPASE-A2-RXN	Adjacent
AT5G08640	Individual	RXN1F-93	AT3G47190	Individual	RXN-991	Adjacent
AT1G17010	Individual	RXN-7775	AT4G33680	Individual	RXN-7737	Adjacent
AT2G15480	Individual	RXN-9751	AT2G36970	Individual	RXN-4723	Adjacent
AT4G25310	Individual	RXN-7775	AT5G20550	Individual	NARINGENIN-3-DIOXYGENASE-RXN	Adjacent
AT5G05690	Individual	RXN-716	AT3G30180	Individual	RXN-11536	Adjacent
AT2G14170	Individual	1.2.1.27-RXN	AT5G14740	Individual	RXN0-5224	Adjacent
AT4G25420	Individual	RXN1F-99	AT2G17630	Individual	PSERTRANSAM-RXN	Adjacent
AT4G37670	Individual	N-ACETYLTRANSFER-RXN	AT4G34740	Individual	PRPPAMIDOTRANS-RXN	Adjacent
AT4G34135	Individual	RXN-9751	AT2G36750	Individual	RXN-9749	Adjacent
AT1G32780	Individual	UGD-RXN	AT1G73880	Individual	RXN-11705	Adjacent
AT2G35020	Individual	GLUC1PURIDYLTRANS-RXN	AT2G28080	Individual	RXN-4735	Adjacent
AT1G78270	Individual	RXN-4726	AT2G36750	Individual	RXN-4730	Adjacent
AT4G22590	Individual	TREHALOSEPHOSPHA-RXN	AT1G35910	Individual	TREHALOSEPHOSPHA-RXN	Same
AT4G26420	Individual	RXN-11360	AT4G01850	Individual	S-ADENMETSYN-RXN	Adjacent
AT2G24210	Individual	RXN-5110	AT3G25820	Individual	RXN-5109	Adjacent
AT1G80340	Individual	RXN1F-170	AT4G25420	Individual	RXN1F-168	Adjacent
AT3G62720	Individual	RXN-9461	AT5G59290	Individual	UDP-GLUCURONATE-DECARBOXYLASE-RXN	Adjacent
AT2G15480	Individual	RXN-9748	AT4G39350	Individual	CELLULOSE-SYNTHASE-UDP-FORMING-RXN	Adjacent
AT2G36800	Individual	RXN-4737	AT4G15260	Individual	RXN-8155	Adjacent
AT5G58600	Individual	RXN-4733	AT2G36770	Individual	RXN-4726	Adjacent
AT2G36800	Individual	RXN-4733	AT3G21800	Individual	RXN-8155	Adjacent
AT5G03630	Individual	1.6.5.4-RXN	AT1G08550	Complex	RXN-7985	Adjacent
AT1G05680	Individual	RXN-9749	AT3G46660	Individual	RXN-4735	Adjacent
AT2G23600	Individual	RXN0A-10711	AT5G19730	Individual	RXN-2102	Adjacent
AT1G22370	Individual	RXN-4726	AT5G49690	Individual	RXN-8155	Adjacent
AT1G49390	Individual	RXN-7775	AT4G35260	Individual	ISOCITRATE-DEHYDROGENASE-NAD+-RXN	Adjacent
AT1G68460	Individual	RXN-4303	AT1G68460	Individual	RXN-4307	Adjacent
AT3G21790	Individual	RXN-8155	AT3G50740	Individual	RXN-91	Adjacent
AT4G34135	Individual	RXN-9752	AT1G78570	Individual	UDP-GLUCOSE-46-DEHYDRATASE-RXN	Adjacent
AT2G20420	Individual	SUCCCOASYN-RXN	AT1G15550	Individual	RXN1F-170	Adjacent
AT5G49190	Individual	SUCROSE-SYNTHASE-RXN	AT4G17770	Individual	TREHALOSE6PSYN-RXN	Adjacent
AT2G13360	Individual	SERINE-GLYOXYLATE-AMINOTRANSFERASE-RXN	AT4G27070	Individual	RXN0-2382	Adjacent
AT4G36480	Complex	SERINE-C-PALMITOYLTRANSFERASE-RXN	AT4G36480	Complex	SERINE-C-PALMITOYLTRANSFERASE-RXN	Same
AT5G58600	Individual	RXN-4732	AT2G36790	Individual	RXN-8268	Adjacent
AT4G22870	Individual	RXN-7775	AT1G72330	Individual	ALANINE-AMINOTRANSFERASE-RXN	Adjacent
AT3G21750	Individual	RXN1F-462	AT5G59590	Individual	RXN-8264	Adjacent
AT2G15480	Individual	RXN-9745	AT4G15260	Individual	RXN-8155	Adjacent
AT1G80330	Individual	RXN-6544	AT3G51240	Individual	NARINGENIN-3-DIOXYGENASE-RXN	Adjacent
AT4G39120	Individual	RXN0-5408	AT4G23850	Individual	2.7.8.11-RXN	Adjacent
AT1G64920	Individual	RXN1F-462	AT5G09870	Individual	CELLULOSE-SYNTHASE-UDP-FORMING-RXN	Adjacent
AT1G51440	Individual	TRIACYLGLYCEROL-LIPASE-RXN	AT1G06250	Individual	TRIACYLGLYCEROL-LIPASE-RXN	Same
AT4G22880	Individual	RXN-602	AT5G58660	Individual	RXN-114	Adjacent
AT1G70560	Individual	RXN-10139	AT1G23310	Individual	ALANINE-AMINOTRANSFERASE-RXN	Adjacent
AT2G34555	Individual	RXN-171	AT1G80600	Individual	ACETYLORNTRANSAM-RXN	Adjacent
AT2G15480	Individual	RXN-9751	AT3G53150	Individual	RXN-4735	Adjacent
AT3G47190	Individual	RXN-947	AT5G58660	Individual	RXN-172	Adjacent
AT3G57610	Complex	ADENYLOSUCCINATE-SYNTHASE-RXN	AT5G14760	Individual	L-ASPARTATE-OXID-RXN	Adjacent
AT1G30040	Individual	RXN-292	AT3G09810	Individual	ISOCITRATE-DEHYDROGENASE-NAD+-RXN	Adjacent
AT4G11830	Individual	PHOSCHOL-RXN	AT3G25585	Individual	RXN-5781	Adjacent
AT4G02300	Individual	RXN-2102	AT1G69940	Individual	RXN-2102	Same
AT5G07200	Individual	RXN1F-164	AT2G20420	Individual	SUCCCOASYN-RXN	Adjacent
AT5G59580	Individual	RXN1F-462	AT4G01070	Individual	RXN1F-462	Same
AT4G15490	Individual	SINAPATE-1-GLUCOSYLTRANSFERASE-RXN	AT4G34135	Individual	RXN1F-462	Adjacent
AT1G22380	Individual	RXN-4723	AT1G32180	Individual	CELLULOSE-SYNTHASE-UDP-FORMING-RXN	Adjacent
AT1G80340	Individual	RXN1F-170	AT1G47420	Complex	SUCCINATE-DEHYDROGENASE-UBIQUINONE-RXN	Adjacent
AT4G27550	Individual	TREHALOSE6PSYN-RXN	AT4G34138	Individual	RXN-8270	Adjacent
AT3G55870	Individual	ANTHRANSYN-RXN	AT4G37390	Individual	RXN-2948	Adjacent
AT4G37670	Individual	N-ACETYLTRANSFER-RXN	AT1G17290	Individual	ALANINE-AMINOTRANSFERASE-RXN	Adjacent
AT1G75450	Individual	RXN-4662	AT4G22570	Individual	ADENPRIBOSYLTRAN-RXN	Adjacent
AT5G17040	Individual	PELUDP-RXN	AT1G10400	Individual	RXN-4723	Adjacent
AT5G49180	Individual	RXN-2102	AT5G09760	Individual	RXN-2102	Same
AT4G16770	Individual	RXN1F-93	AT5G51810	Individual	RXN1F-101	Adjacent
AT1G50430	Individual	RXN-4210	AT3G19820	Individual	RXN-4221	Adjacent
AT3G11180	Individual	RXN-7775	AT4G25300	Individual	RXN-7775	Same
AT2G27150	Complex	RXN-8088	AT5G20960	Complex	RXN-8088	Same
AT1G14120	Individual	RXN-6550	AT3G50210	Individual	RXN1F-93	Adjacent
AT4G33030	Complex	RXN-1223	AT4G36770	Individual	2.4.1.111-RXN	Adjacent
AT3G47190	Individual	RXN-113	AT2G22250	Individual	PREPHENATE-TRANSAMINE-RXN	Adjacent
AT1G14130	Individual	RXN-292	AT1G62800	Individual	ASPAMINOTRANS-RXN	Adjacent
AT4G38190	Individual	CELLULOSE-SYNTHASE-UDP-FORMING-RXN	AT2G18570	Individual	RXN-90	Adjacent
AT4G33680	Individual	RXN-7737	AT1G70560	Individual	TRYPTOPHAN-AMINOTRANSFERASE-RXN	Adjacent
AT1G70560	Individual	RXN-10139	AT1G17290	Individual	ALANINE-AMINOTRANSFERASE-RXN	Adjacent
AT4G25310	Individual	RXN-7775	AT5G58660	Individual	RXN-115	Adjacent
AT1G35190	Individual	RXN-527	AT5G03290	Complex	ISOCITRATE-DEHYDROGENASE-NAD+-RXN	Adjacent
AT3G22370	Individual	RXN-6883	ATMG00510	Complex	NADH-DEHYDROG-A-RXN	Adjacent
AT3G47190	Individual	RXN-947	AT1G17010	Individual	NARINGENIN-3-DIOXYGENASE-RXN	Adjacent
AT2G29740	Individual	RXN-8155	AT1G23870	Individual	TREHALOSE6PSYN-RXN	Adjacent
AT1G80340	Individual	RXN-6524	AT1G80330	Individual	RXN1F-165	Adjacent
AT5G05600	Individual	RXN-7775	AT1G80330	Individual	RXN1F-165	Adjacent
AT5G03290	Complex	ISOCITRATE-DEHYDROGENASE-NAD+-RXN	AT1G80340	Individual	RXN1F-165	Adjacent
AT1G80340	Individual	RXN1F-170	AT1G14130	Individual	RXN-172	Adjacent
AT1G78440	Individual	RXN-118	AT1G60980	Individual	RXN-7590	Adjacent
AT3G45070	Individual	FLAVONOL-3-SULFOTRANSFERASE-RXN	AT5G17050	Individual	RXN1F-462	Adjacent
AT3G21790	Individual	RXN-8155	AT2G21770	Individual	CELLULOSE-SYNTHASE-UDP-FORMING-RXN	Adjacent
AT2G36750	Individual	RXN-4730	AT2G32540	Individual	CELLULOSE-SYNTHASE-UDP-FORMING-RXN	Adjacent
AT4G16770	Individual	RXN-527	AT1G60980	Individual	RXN1F-163	Adjacent
AT1G15950	Individual	RXN-1101	AT2G19070	Individual	RXN-11257	Adjacent
AT5G07200	Individual	RXN1F-101	AT1G49390	Individual	NARINGENIN-3-DIOXYGENASE-RXN	Adjacent
AT1G06520	Individual	RXN-1381	AT4G11030	Individual	RXN-7904	Adjacent
AT4G34135	Individual	RXN-9748	AT2G18570	Individual	2.4.1.111-RXN	Adjacent
AT1G53500	Individual	RXN-5482	AT4G18780	Individual	CELLULOSE-SYNTHASE-UDP-FORMING-RXN	Adjacent
AT4G29630	Individual	CYTIDEAM2-RXN	AT4G29640	Individual	CYTIDEAM2-RXN	Same
AT3G10160	Individual	RXN-6102	AT3G17820	Complex	GLUTAMINESYN-RXN	Adjacent
AT2G38110	Individual	RXN-1623	AT4G00400	Individual	RXN-1623	Same
AT2G41220	Individual	GLUTAMATE-SYNTHASE-NADH-RXN	AT1G62960	Individual	ASPAMINOTRANS-RXN	Adjacent
AT1G80330	Individual	RXN-6523	AT4G25420	Individual	RXN1F-164	Adjacent
AT3G14790	Individual	UDP-GLUCOSE-46-DEHYDRATASE-RXN	AT5G58600	Individual	RXN-4736	Adjacent
AT2G30550	Individual	TRIACYLGLYCEROL-LIPASE-RXN	AT1G51440	Individual	PHOSPHOLIPASE-A1-RXN	Adjacent
AT1G47990	Individual	RXN-115	AT1G78440	Individual	RXN-115	Same
AT2G15490	Individual	RXN-9751	AT4G36770	Individual	2.4.1.111-RXN	Adjacent
AT1G64910	Individual	RXN1F-462	AT2G36790	Individual	RXN-8264	Adjacent
AT3G47190	Individual	RXN-6547	AT1G60980	Individual	RXN1F-164	Adjacent
AT1G78440	Individual	RXN-113	AT5G18170	Complex	GLUTAMATE-DEHYDROGENASE-RXN	Adjacent
AT2G43820	Individual	RXN-11658	AT5G17050	Individual	RXN1F-462	Adjacent
AT2G36310	Individual	URIDINE-NUCLEOSIDASE-RXN	AT3G53900	Individual	URACIL-PRIBOSYLTRANS-RXN	Adjacent
AT5G60620	Individual	1-ACYLGLYCEROL-3-P-ACYLTRANSFER-RXN	AT1G74960	Individual	RXN-9539	Adjacent
AT5G20280	Individual	SUCROSE-PHOSPHATE-SYNTHASE-RXN	AT2G36750	Individual	RXN-9752	Adjacent
AT5G59580	Individual	RXN1F-462	AT5G58600	Individual	RXN-4725	Adjacent
AT1G02400	Individual	RXN-6550	AT4G25420	Individual	RXN1F-162	Adjacent
AT5G35630	Individual	GLUTAMINESYN-RXN	AT4G37670	Individual	N-ACETYLTRANSFER-RXN	Adjacent
AT3G49630	Individual	RXN-527	AT4G16770	Individual	RXN-527	Same
AT4G22880	Individual	LEUCPEL-RXN	AT1G60980	Individual	RXN1F-167	Adjacent
AT3G25900	Individual	HOMOCYSTEINE-S-METHYLTRANSFERASE-RXN	AT5G08415	Individual	RXN0-949	Adjacent
AT2G30970	Individual	ASPAMINOTRANS-RXN	AT5G18170	Complex	GLUTAMATE-DEHYDROGENASE-RXN	Adjacent
AT4G35630	Individual	PSERTRANSAM-RXN	AT5G07200	Individual	RXN1F-169	Adjacent
AT5G58660	Individual	RXN-6550	AT1G30040	Individual	RXN-292	Adjacent
AT5G20550	Individual	RXN-7775	AT5G51810	Individual	RXN1F-162	Adjacent
AT5G38010	Individual	RXN-4735	AT5G05870	Individual	RXN-4735	Same
AT5G04140	Individual	GLUTAMATE-SYNTHASE-FERREDOXIN-RXN	AT4G34740	Individual	PRPPAMIDOTRANS-RXN	Adjacent
AT4G03070	Individual	RXN-6547	AT2G46505	Complex	SUCCINATE-DEHYDROGENASE-UBIQUINONE-RXN	Adjacent
AT2G15480	Individual	RXN-9748	AT5G58600	Individual	RXN-4734	Adjacent
AT2G43840	Individual	RXN-8264	AT2G36790	Individual	RXN-8268	Adjacent
AT3G45070	Individual	FLAVONOL-3-SULFOTRANSFERASE-RXN	AT1G50580	Individual	RXN1F-462	Adjacent
AT1G78570	Individual	UDP-GLUCOSE-46-DEHYDRATASE-RXN	AT2G36800	Individual	RXN-4732	Adjacent
AT1G48860	Individual	2.5.1.19-RXN	AT3G25960	Individual	PEPDEPHOS-RXN	Adjacent
AT2G36750	Individual	RXN-4726	AT5G38010	Individual	RXN-4726	Same
AT3G21750	Individual	RXN1F-462	AT1G22340	Individual	RXN-4723	Adjacent
AT1G14130	Individual	RXN-115	AT1G17020	Individual	NARINGENIN-3-DIOXYGENASE-RXN	Adjacent
AT3G21800	Individual	RXN-8155	AT1G32180	Individual	CELLULOSE-SYNTHASE-UDP-FORMING-RXN	Adjacent
AT3G60290	Individual	RXN-7775	AT2G18450	Individual	SUCCINATE-DEHYDROGENASE-UBIQUINONE-RXN	Adjacent
AT3G13450	Complex	1.2.1.25-RXN	AT3G45300	Individual	MEPROPCOA-FAD-RXN	Adjacent
AT4G23340	Individual	RXN-886	AT4G35630	Individual	PSERTRANSAM-RXN	Adjacent
AT5G58600	Individual	RXN-4722	AT2G29730	Individual	RXN-8155	Adjacent
AT2G36800	Individual	RXN-4735	AT4G34135	Individual	RXN-8263	Adjacent
AT4G01070	Individual	RXN1F-462	AT3G21800	Individual	RXN-8155	Adjacent
AT3G50210	Individual	RXN1F-93	AT1G17020	Individual	NARINGENIN-3-DIOXYGENASE-RXN	Adjacent
AT2G32620	Individual	CELLULOSE-SYNTHASE-UDP-FORMING-RXN	AT1G73880	Individual	RXN-8264	Adjacent
AT2G36790	Individual	RXN-4723	AT2G36970	Individual	RXN-4726	Adjacent
AT3G14550	Individual	FARNESYLTRANSTRANSFERASE-RXN	AT5G40280	Individual	FARNESYLTRANSTRANSFERASE-RXN	Same
AT1G53500	Individual	RXN-5482	AT4G34135	Individual	RXN-8264	Adjacent
AT4G16330	Individual	RXN-7775	AT1G60980	Individual	RXN1F-162	Adjacent
AT3G55630	Individual	RXN-3742	AT2G39800	Individual	GLUTKIN-RXN	Adjacent
AT4G23920	Complex	UDPGLUCEPIM-RXN	AT5G05870	Individual	RXN-4722	Adjacent
AT1G15550	Individual	RXN-6524	AT2G30970	Individual	ASPAMINOTRANS-RXN	Adjacent
AT4G23340	Individual	RXN-292	AT4G25310	Individual	NARINGENIN-3-DIOXYGENASE-RXN	Adjacent
AT4G23920	Complex	UDPGLUCEPIM-RXN	AT1G09350	Individual	2.4.1.123-RXN	Adjacent
AT1G78550	Individual	RXN-7775	AT5G63600	Individual	RXN1F-93	Adjacent
AT2G29740	Individual	RXN1F-462	AT4G39350	Individual	CELLULOSE-SYNTHASE-UDP-FORMING-RXN	Adjacent
AT4G01070	Individual	RXN1F-461	AT2G36770	Individual	RXN-4723	Adjacent
AT5G65780	Individual	BRANCHED-CHAINAMINOTRANSFERVAL-RXN	AT1G59500	Individual	RXN-2947	Adjacent
AT5G58660	Individual	RXN-886	AT2G38240	Individual	NARINGENIN-3-DIOXYGENASE-RXN	Adjacent
AT3G49620	Individual	RXN-527	AT3G21750	Individual	RXN1F-462	Adjacent
AT1G04710	Individual	RXN-10701	AT5G23010	Complex	RXNQT-4163	Adjacent
AT2G44350	Individual	CITSYN-RXN	AT5G49460	Complex	ATP-CITRATE-PRO-S--LYASE-RXN	Adjacent
AT1G78550	Individual	RXN-7775	AT3G19000	Individual	RXN-7775	Same
AT4G03070	Individual	RXN-6550	AT4G21200	Individual	RXN-947	Adjacent
AT5G42250	Individual	UGD-RXN	AT5G05870	Individual	RXN-4735	Adjacent
AT3G02600	Individual	PHOSPHATIDATE-PHOSPHATASE-RXN	AT2G38110	Individual	RXN-1623	Adjacent
AT1G14130	Individual	RXN-886	AT1G80340	Individual	RXN-6541	Adjacent
AT5G10330	Individual	HISTAMINOTRANS-RXN	AT1G70560	Individual	BRANCHED-CHAINAMINOTRANSFERLEU-RXN	Adjacent
AT1G44170	Individual	1.2.1.27-RXN	AT1G23730	Individual	RXN0-5224	Adjacent
AT5G17050	Individual	RXN1F-775	AT2G32530	Individual	CELLULOSE-SYNTHASE-UDP-FORMING-RXN	Adjacent
AT5G39320	Individual	UGD-RXN	AT3G46660	Individual	RXN-8264	Adjacent
AT4G26850	Individual	RXN4FS-12	AT5G17530	Individual	PHOSMANMUT-RXN	Adjacent
AT2G43880	Individual	RXN-2103	AT3G61130	Individual	2.4.1.43-RXN	Adjacent
AT5G03630	Individual	1.6.5.4-RXN	AT1G12010	Individual	ETHYL-RXN	Adjacent
AT4G29210	Individual	RXNQT-4143	AT1G11840	Individual	GLYOXI-RXN	Adjacent
AT1G23320	Individual	BRANCHED-CHAINAMINOTRANSFERLEU-RXN	AT1G65960	Individual	GLUTDECARBOX-RXN	Adjacent
AT1G36160	Complex	ACETYL-COA-CARBOXYLTRANSFER-RXN	AT2G38040	Complex	ACETYL-COA-CARBOXYLTRANSFER-RXN	Same
AT3G27820	Individual	RXN-3522	AT4G21000	Individual	RXN-3522	Same
AT2G04350	Individual	RXN-9644	AT3G05970	Individual	RXN-9644	Same
AT2G23560	Individual	RXN0A-10711	AT4G27260	Individual	RXN-2944	Adjacent
AT5G63595	Individual	RXN1F-93	AT1G70560	Individual	TRYPTOPHAN-AMINOTRANSFERASE-RXN	Adjacent
AT4G20050	Individual	RXN-2103	AT4G38270	Individual	2.4.1.43-RXN	Adjacent
AT4G10490	Individual	RXN-7775	AT1G80340	Individual	RXN-6522	Adjacent
AT3G14550	Individual	FARNESYLTRANSTRANSFERASE-RXN	AT2G18640	Individual	FARNESYLTRANSTRANSFERASE-RXN	Same
AT2G36750	Individual	RXN-9748	AT2G43840	Individual	RXN-8264	Adjacent
AT5G05870	Individual	RXN-4733	AT1G05560	Individual	RXN-8155	Adjacent
AT2G36800	Individual	RXN-4737	AT1G24100	Individual	RXN-1442	Adjacent
AT5G58600	Individual	RXN-4732	AT2G36800	Individual	RXN-4732	Same
AT5G52560	Individual	GLUC1PURIDYLTRANS-RXN	AT2G34890	Individual	CTPSYN-RXN	Adjacent
AT2G36770	Individual	RXN-4723	AT5G05870	Individual	RXN-4735	Adjacent
AT3G51240	Individual	RXN-7775	AT4G16770	Individual	RXN-527	Adjacent
AT2G28080	Individual	RXN-4723	AT5G44030	Individual	CELLULOSE-SYNTHASE-UDP-FORMING-RXN	Adjacent
AT1G47840	Individual	FRUCTOKINASE-RXN	AT5G64380	Individual	F16BDEPHOS-RXN	Adjacent
AT1G21440	Individual	ISOCIT-CLEAV-RXN	AT4G22880	Individual	RXN1F-93	Adjacent
AT4G25300	Individual	RXN-7775	AT4G35260	Individual	ISOCITRATE-DEHYDROGENASE-NAD+-RXN	Adjacent
AT1G66200	Complex	GLUTAMINESYN-RXN	AT1G70580	Individual	ALANINE-AMINOTRANSFERASE-RXN	Adjacent
AT1G22360	Individual	RXN-4723	AT1G24100	Individual	RXN-4605	Adjacent
AT5G46290	Individual	RXN-9539	AT2G04540	Individual	RXN-9535	Adjacent
AT1G01420	Individual	RXN1F-462	AT1G05560	Individual	RXN-8155	Adjacent
AT1G63660	Individual	GMP-SYN-GLUT-RXN	AT1G17290	Individual	ALANINE-AMINOTRANSFERASE-RXN	Adjacent
AT5G15490	Individual	UGD-RXN	AT3G53150	Individual	RXN-4726	Adjacent
AT1G05680	Individual	RXN-9752	AT3G21760	Individual	RXN-8155	Adjacent
AT2G36750	Individual	RXN-9751	AT2G33100	Individual	CELLULOSE-SYNTHASE-UDP-FORMING-RXN	Adjacent
AT2G41510	Individual	RXN-4661	AT3G46660	Individual	RXN-4723	Adjacent
AT1G55920	Individual	SERINE-O-ACETTRAN-RXN	AT5G23670	Complex	SERINE-C-PALMITOYLTRANSFERASE-RXN	Adjacent
AT3G14790	Individual	UDP-GLUCOSE-46-DEHYDRATASE-RXN	AT1G24100	Individual	RXNQT-4328	Adjacent
AT1G70580	Individual	GLYCINE-AMINOTRANSFERASE-RXN	AT1G60980	Individual	RXN-7591	Adjacent
AT1G23320	Individual	BRANCHED-CHAINAMINOTRANSFERLEU-RXN	AT5G19550	Individual	ASPAMINOTRANS-RXN	Adjacent
[truncated: 63,536 more rows]
