# Supplementary material for: Measuring semantic similarities by combining gene ontology annotations and gene co-function networks
Source: BMC Bioinformatics. 2015 Feb 14;16:44. doi: 10.1186/s12859-015-0474-7 (PMC4339680; doi:10.1186/s12859-015-0474-7)
Supplement: Additional file 7: — Human reaction map. The human reaction map contains 1,652 reactions and 17,469 links between these reactions. [file 12859_2015_474_MOESM7_ESM.xls]

## Sheet: Sheet1
Name of Gene1	Does the gene1 work individually or work as a component of a protein complex? (Individual/Complex)	Reaction Name associated to the enzyme produced by gene1	Name of Gene2	Does the gene2 work individually or work as a component of a protein complex? (Individual/Complex)	Reaction Name associated to the enzyme produced by gene2	Does gene1 and gene2 are in the same reaction or the adjacent reaction? (Same/Adjacent)
A1L167	Individual	UBIQUITIN--PROTEIN-LIGASE-RXN	A0AVT1	Individual	UBIQUITIN--PROTEIN-LIGASE-RXN	Same
A6NNY8	Individual	UBIQUITIN-THIOLESTERASE-RXN	A0AVT1	Individual	UBIQUITIN--PROTEIN-LIGASE-RXN	Adjacent
O00487	Individual	UBIQUITIN-THIOLESTERASE-RXN	A0AVT1	Individual	UBIQUITIN--PROTEIN-LIGASE-RXN	Adjacent
O00507	Individual	UBIQUITIN-THIOLESTERASE-RXN	A0AVT1	Individual	UBIQUITIN--PROTEIN-LIGASE-RXN	Adjacent
O00762	Individual	UBIQUITIN--PROTEIN-LIGASE-RXN	A0AVT1	Individual	UBIQUITIN--PROTEIN-LIGASE-RXN	Same
O14933	Individual	UBIQUITIN--PROTEIN-LIGASE-RXN	A0AVT1	Individual	UBIQUITIN--PROTEIN-LIGASE-RXN	Same
O75317	Individual	UBIQUITIN-THIOLESTERASE-RXN	A0AVT1	Individual	UBIQUITIN--PROTEIN-LIGASE-RXN	Adjacent
O75604	Individual	UBIQUITIN-THIOLESTERASE-RXN	A0AVT1	Individual	UBIQUITIN--PROTEIN-LIGASE-RXN	Adjacent
O94782	Individual	UBIQUITIN-THIOLESTERASE-RXN	A0AVT1	Individual	UBIQUITIN--PROTEIN-LIGASE-RXN	Adjacent
O94941	Individual	UBIQUITIN--PROTEIN-LIGASE-RXN	A0AVT1	Individual	UBIQUITIN--PROTEIN-LIGASE-RXN	Same
O94966	Individual	UBIQUITIN-THIOLESTERASE-RXN	A0AVT1	Individual	UBIQUITIN--PROTEIN-LIGASE-RXN	Adjacent
O95630	Individual	UBIQUITIN-THIOLESTERASE-RXN	A0AVT1	Individual	UBIQUITIN--PROTEIN-LIGASE-RXN	Adjacent
P22314	Individual	UBIQUITIN--PROTEIN-LIGASE-RXN	A0AVT1	Individual	UBIQUITIN--PROTEIN-LIGASE-RXN	Same
P28300	Individual	PROTEIN-LYSINE-6-OXIDASE-RXN	A0AVT1	Individual	UBIQUITIN--PROTEIN-LIGASE-RXN	Adjacent
P35125	Individual	UBIQUITIN-THIOLESTERASE-RXN	A0AVT1	Individual	UBIQUITIN--PROTEIN-LIGASE-RXN	Adjacent
P40818	Individual	UBIQUITIN-THIOLESTERASE-RXN	A0AVT1	Individual	UBIQUITIN--PROTEIN-LIGASE-RXN	Adjacent
P41226	Individual	UBIQUITIN--PROTEIN-LIGASE-RXN	A0AVT1	Individual	UBIQUITIN--PROTEIN-LIGASE-RXN	Same
P45974	Individual	UBIQUITIN-THIOLESTERASE-RXN	A0AVT1	Individual	UBIQUITIN--PROTEIN-LIGASE-RXN	Adjacent
P46736	Individual	UBIQUITIN-THIOLESTERASE-RXN	A0AVT1	Individual	UBIQUITIN--PROTEIN-LIGASE-RXN	Adjacent
P49427	Individual	UBIQUITIN--PROTEIN-LIGASE-RXN	A0AVT1	Individual	UBIQUITIN--PROTEIN-LIGASE-RXN	Same
P49459	Individual	UBIQUITIN--PROTEIN-LIGASE-RXN	A0AVT1	Individual	UBIQUITIN--PROTEIN-LIGASE-RXN	Same
P51668	Individual	UBIQUITIN--PROTEIN-LIGASE-RXN	A0AVT1	Individual	UBIQUITIN--PROTEIN-LIGASE-RXN	Same
P51784	Individual	UBIQUITIN-THIOLESTERASE-RXN	A0AVT1	Individual	UBIQUITIN--PROTEIN-LIGASE-RXN	Adjacent
P51965	Individual	UBIQUITIN--PROTEIN-LIGASE-RXN	A0AVT1	Individual	UBIQUITIN--PROTEIN-LIGASE-RXN	Same
P54578	Individual	UBIQUITIN-THIOLESTERASE-RXN	A0AVT1	Individual	UBIQUITIN--PROTEIN-LIGASE-RXN	Adjacent
P60604	Individual	UBIQUITIN--PROTEIN-LIGASE-RXN	A0AVT1	Individual	UBIQUITIN--PROTEIN-LIGASE-RXN	Same
P61077	Individual	UBIQUITIN--PROTEIN-LIGASE-RXN	A0AVT1	Individual	UBIQUITIN--PROTEIN-LIGASE-RXN	Same
P61081	Individual	UBIQUITIN--PROTEIN-LIGASE-RXN	A0AVT1	Individual	UBIQUITIN--PROTEIN-LIGASE-RXN	Same
P61088	Individual	UBIQUITIN--PROTEIN-LIGASE-RXN	A0AVT1	Individual	UBIQUITIN--PROTEIN-LIGASE-RXN	Same
P62068	Individual	UBIQUITIN-THIOLESTERASE-RXN	A0AVT1	Individual	UBIQUITIN--PROTEIN-LIGASE-RXN	Adjacent
P62253	Individual	UBIQUITIN--PROTEIN-LIGASE-RXN	A0AVT1	Individual	UBIQUITIN--PROTEIN-LIGASE-RXN	Same
P62256	Individual	UBIQUITIN--PROTEIN-LIGASE-RXN	A0AVT1	Individual	UBIQUITIN--PROTEIN-LIGASE-RXN	Same
P63146	Individual	UBIQUITIN--PROTEIN-LIGASE-RXN	A0AVT1	Individual	UBIQUITIN--PROTEIN-LIGASE-RXN	Same
P63279	Individual	UBIQUITIN--PROTEIN-LIGASE-RXN	A0AVT1	Individual	UBIQUITIN--PROTEIN-LIGASE-RXN	Same
P68036	Individual	UBIQUITIN--PROTEIN-LIGASE-RXN	A0AVT1	Individual	UBIQUITIN--PROTEIN-LIGASE-RXN	Same
Q13107	Individual	UBIQUITIN-THIOLESTERASE-RXN	A0AVT1	Individual	UBIQUITIN--PROTEIN-LIGASE-RXN	Adjacent
Q14694	Individual	UBIQUITIN-THIOLESTERASE-RXN	A0AVT1	Individual	UBIQUITIN--PROTEIN-LIGASE-RXN	Adjacent
Q15819	Individual	UBIQUITIN--PROTEIN-LIGASE-RXN	A0AVT1	Individual	UBIQUITIN--PROTEIN-LIGASE-RXN	Same
Q16763	Individual	UBIQUITIN--PROTEIN-LIGASE-RXN	A0AVT1	Individual	UBIQUITIN--PROTEIN-LIGASE-RXN	Same
Q3LFD5	Individual	UBIQUITIN-THIOLESTERASE-RXN	A0AVT1	Individual	UBIQUITIN--PROTEIN-LIGASE-RXN	Adjacent
Q5JXB2	Individual	UBIQUITIN--PROTEIN-LIGASE-RXN	A0AVT1	Individual	UBIQUITIN--PROTEIN-LIGASE-RXN	Same
Q5VVJ2	Individual	UBIQUITIN-THIOLESTERASE-RXN	A0AVT1	Individual	UBIQUITIN--PROTEIN-LIGASE-RXN	Adjacent
Q5VVX9	Individual	UBIQUITIN--PROTEIN-LIGASE-RXN	A0AVT1	Individual	UBIQUITIN--PROTEIN-LIGASE-RXN	Same
Q6QN14	Individual	UBIQUITIN-THIOLESTERASE-RXN	A0AVT1	Individual	UBIQUITIN--PROTEIN-LIGASE-RXN	Adjacent
Q70CQ1	Individual	UBIQUITIN-THIOLESTERASE-RXN	A0AVT1	Individual	UBIQUITIN--PROTEIN-LIGASE-RXN	Adjacent
Q70CQ2	Individual	UBIQUITIN-THIOLESTERASE-RXN	A0AVT1	Individual	UBIQUITIN--PROTEIN-LIGASE-RXN	Adjacent
Q70CQ3	Individual	UBIQUITIN-THIOLESTERASE-RXN	A0AVT1	Individual	UBIQUITIN--PROTEIN-LIGASE-RXN	Adjacent
Q70CQ4	Individual	UBIQUITIN-THIOLESTERASE-RXN	A0AVT1	Individual	UBIQUITIN--PROTEIN-LIGASE-RXN	Adjacent
Q70EL2	Individual	UBIQUITIN-THIOLESTERASE-RXN	A0AVT1	Individual	UBIQUITIN--PROTEIN-LIGASE-RXN	Adjacent
Q70EL4	Individual	UBIQUITIN-THIOLESTERASE-RXN	A0AVT1	Individual	UBIQUITIN--PROTEIN-LIGASE-RXN	Adjacent
Q712K3	Individual	UBIQUITIN--PROTEIN-LIGASE-RXN	A0AVT1	Individual	UBIQUITIN--PROTEIN-LIGASE-RXN	Same
Q7Z7E8	Individual	UBIQUITIN--PROTEIN-LIGASE-RXN	A0AVT1	Individual	UBIQUITIN--PROTEIN-LIGASE-RXN	Same
Q86T82	Individual	UBIQUITIN-THIOLESTERASE-RXN	A0AVT1	Individual	UBIQUITIN--PROTEIN-LIGASE-RXN	Adjacent
Q86UV5	Individual	UBIQUITIN-THIOLESTERASE-RXN	A0AVT1	Individual	UBIQUITIN--PROTEIN-LIGASE-RXN	Adjacent
Q8IX04	Individual	UBIQUITIN--PROTEIN-LIGASE-RXN	A0AVT1	Individual	UBIQUITIN--PROTEIN-LIGASE-RXN	Same
Q8N2K1	Individual	UBIQUITIN--PROTEIN-LIGASE-RXN	A0AVT1	Individual	UBIQUITIN--PROTEIN-LIGASE-RXN	Same
Q8NB14	Individual	UBIQUITIN-THIOLESTERASE-RXN	A0AVT1	Individual	UBIQUITIN--PROTEIN-LIGASE-RXN	Adjacent
Q8NFA0	Individual	UBIQUITIN-THIOLESTERASE-RXN	A0AVT1	Individual	UBIQUITIN--PROTEIN-LIGASE-RXN	Adjacent
Q8TBC4	Individual	UBIQUITIN--PROTEIN-LIGASE-RXN	A0AVT1	Individual	UBIQUITIN--PROTEIN-LIGASE-RXN	Same
Q8TEY7	Individual	UBIQUITIN-THIOLESTERASE-RXN	A0AVT1	Individual	UBIQUITIN--PROTEIN-LIGASE-RXN	Adjacent
Q92995	Individual	UBIQUITIN-THIOLESTERASE-RXN	A0AVT1	Individual	UBIQUITIN--PROTEIN-LIGASE-RXN	Adjacent
Q93008	Individual	UBIQUITIN-THIOLESTERASE-RXN	A0AVT1	Individual	UBIQUITIN--PROTEIN-LIGASE-RXN	Adjacent
Q93009	Individual	UBIQUITIN-THIOLESTERASE-RXN	A0AVT1	Individual	UBIQUITIN--PROTEIN-LIGASE-RXN	Adjacent
Q969T4	Individual	UBIQUITIN--PROTEIN-LIGASE-RXN	A0AVT1	Individual	UBIQUITIN--PROTEIN-LIGASE-RXN	Same
Q96FJ0	Individual	UBIQUITIN-THIOLESTERASE-RXN	A0AVT1	Individual	UBIQUITIN--PROTEIN-LIGASE-RXN	Adjacent
Q96G74	Individual	UBIQUITIN-THIOLESTERASE-RXN	A0AVT1	Individual	UBIQUITIN--PROTEIN-LIGASE-RXN	Adjacent
Q96K76	Individual	UBIQUITIN-THIOLESTERASE-RXN	A0AVT1	Individual	UBIQUITIN--PROTEIN-LIGASE-RXN	Adjacent
Q96LR5	Individual	UBIQUITIN--PROTEIN-LIGASE-RXN	A0AVT1	Individual	UBIQUITIN--PROTEIN-LIGASE-RXN	Same
Q96RU2	Individual	UBIQUITIN-THIOLESTERASE-RXN	A0AVT1	Individual	UBIQUITIN--PROTEIN-LIGASE-RXN	Adjacent
Q9BXU7	Individual	UBIQUITIN-THIOLESTERASE-RXN	A0AVT1	Individual	UBIQUITIN--PROTEIN-LIGASE-RXN	Adjacent
Q9C0C9	Individual	UBIQUITIN--PROTEIN-LIGASE-RXN	A0AVT1	Individual	UBIQUITIN--PROTEIN-LIGASE-RXN	Same
Q9GZZ9	Individual	UBIQUITIN--PROTEIN-LIGASE-RXN	A0AVT1	Individual	UBIQUITIN--PROTEIN-LIGASE-RXN	Same
Q9H0E7	Individual	UBIQUITIN-THIOLESTERASE-RXN	A0AVT1	Individual	UBIQUITIN--PROTEIN-LIGASE-RXN	Adjacent
Q9H9J4	Individual	UBIQUITIN-THIOLESTERASE-RXN	A0AVT1	Individual	UBIQUITIN--PROTEIN-LIGASE-RXN	Adjacent
Q9HBJ7	Individual	UBIQUITIN-THIOLESTERASE-RXN	A0AVT1	Individual	UBIQUITIN--PROTEIN-LIGASE-RXN	Adjacent
Q9NPD8	Individual	UBIQUITIN--PROTEIN-LIGASE-RXN	A0AVT1	Individual	UBIQUITIN--PROTEIN-LIGASE-RXN	Same
Q9NQC7	Individual	UBIQUITIN-THIOLESTERASE-RXN	A0AVT1	Individual	UBIQUITIN--PROTEIN-LIGASE-RXN	Adjacent
Q9NVE5	Individual	UBIQUITIN-THIOLESTERASE-RXN	A0AVT1	Individual	UBIQUITIN--PROTEIN-LIGASE-RXN	Adjacent
Q9P275	Individual	UBIQUITIN-THIOLESTERASE-RXN	A0AVT1	Individual	UBIQUITIN--PROTEIN-LIGASE-RXN	Adjacent
Q9P2H5	Individual	UBIQUITIN-THIOLESTERASE-RXN	A0AVT1	Individual	UBIQUITIN--PROTEIN-LIGASE-RXN	Adjacent
Q9UHP3	Individual	UBIQUITIN-THIOLESTERASE-RXN	A0AVT1	Individual	UBIQUITIN--PROTEIN-LIGASE-RXN	Adjacent
Q9UK80	Individual	UBIQUITIN-THIOLESTERASE-RXN	A0AVT1	Individual	UBIQUITIN--PROTEIN-LIGASE-RXN	Adjacent
Q9UPT9	Individual	UBIQUITIN-THIOLESTERASE-RXN	A0AVT1	Individual	UBIQUITIN--PROTEIN-LIGASE-RXN	Adjacent
Q9UPU5	Individual	UBIQUITIN-THIOLESTERASE-RXN	A0AVT1	Individual	UBIQUITIN--PROTEIN-LIGASE-RXN	Adjacent
Q9Y2K6	Individual	UBIQUITIN-THIOLESTERASE-RXN	A0AVT1	Individual	UBIQUITIN--PROTEIN-LIGASE-RXN	Adjacent
Q9Y2X8	Individual	UBIQUITIN--PROTEIN-LIGASE-RXN	A0AVT1	Individual	UBIQUITIN--PROTEIN-LIGASE-RXN	Same
Q9Y385	Individual	UBIQUITIN--PROTEIN-LIGASE-RXN	A0AVT1	Individual	UBIQUITIN--PROTEIN-LIGASE-RXN	Same
Q9Y4E8	Individual	UBIQUITIN-THIOLESTERASE-RXN	A0AVT1	Individual	UBIQUITIN--PROTEIN-LIGASE-RXN	Adjacent
Q9Y5T5	Individual	UBIQUITIN-THIOLESTERASE-RXN	A0AVT1	Individual	UBIQUITIN--PROTEIN-LIGASE-RXN	Adjacent
Q9Y6I4	Individual	UBIQUITIN-THIOLESTERASE-RXN	A0AVT1	Individual	UBIQUITIN--PROTEIN-LIGASE-RXN	Adjacent
P11678	Individual	PEROXID-RXN	A1KZ92	Individual	PEROXID-RXN	Same
P17643	Individual	PEROXID-RXN	A1KZ92	Individual	PEROXID-RXN	Same
P22079	Individual	PEROXID-RXN	A1KZ92	Individual	PEROXID-RXN	Same
Q92626	Individual	PEROXID-RXN	A1KZ92	Individual	PEROXID-RXN	Same
A6NNY8	Individual	UBIQUITIN-THIOLESTERASE-RXN	A1L167	Individual	UBIQUITIN--PROTEIN-LIGASE-RXN	Adjacent
O00487	Individual	UBIQUITIN-THIOLESTERASE-RXN	A1L167	Individual	UBIQUITIN--PROTEIN-LIGASE-RXN	Adjacent
O00507	Individual	UBIQUITIN-THIOLESTERASE-RXN	A1L167	Individual	UBIQUITIN--PROTEIN-LIGASE-RXN	Adjacent
O75317	Individual	UBIQUITIN-THIOLESTERASE-RXN	A1L167	Individual	UBIQUITIN--PROTEIN-LIGASE-RXN	Adjacent
O75604	Individual	UBIQUITIN-THIOLESTERASE-RXN	A1L167	Individual	UBIQUITIN--PROTEIN-LIGASE-RXN	Adjacent
O94782	Individual	UBIQUITIN-THIOLESTERASE-RXN	A1L167	Individual	UBIQUITIN--PROTEIN-LIGASE-RXN	Adjacent
O94941	Individual	UBIQUITIN--PROTEIN-LIGASE-RXN	A1L167	Individual	UBIQUITIN--PROTEIN-LIGASE-RXN	Same
O94966	Individual	UBIQUITIN-THIOLESTERASE-RXN	A1L167	Individual	UBIQUITIN--PROTEIN-LIGASE-RXN	Adjacent
O95630	Individual	UBIQUITIN-THIOLESTERASE-RXN	A1L167	Individual	UBIQUITIN--PROTEIN-LIGASE-RXN	Adjacent
P28300	Individual	PROTEIN-LYSINE-6-OXIDASE-RXN	A1L167	Individual	UBIQUITIN--PROTEIN-LIGASE-RXN	Adjacent
P35125	Individual	UBIQUITIN-THIOLESTERASE-RXN	A1L167	Individual	UBIQUITIN--PROTEIN-LIGASE-RXN	Adjacent
P40818	Individual	UBIQUITIN-THIOLESTERASE-RXN	A1L167	Individual	UBIQUITIN--PROTEIN-LIGASE-RXN	Adjacent
P41226	Individual	UBIQUITIN--PROTEIN-LIGASE-RXN	A1L167	Individual	UBIQUITIN--PROTEIN-LIGASE-RXN	Same
P45974	Individual	UBIQUITIN-THIOLESTERASE-RXN	A1L167	Individual	UBIQUITIN--PROTEIN-LIGASE-RXN	Adjacent
P46736	Individual	UBIQUITIN-THIOLESTERASE-RXN	A1L167	Individual	UBIQUITIN--PROTEIN-LIGASE-RXN	Adjacent
P51784	Individual	UBIQUITIN-THIOLESTERASE-RXN	A1L167	Individual	UBIQUITIN--PROTEIN-LIGASE-RXN	Adjacent
P54578	Individual	UBIQUITIN-THIOLESTERASE-RXN	A1L167	Individual	UBIQUITIN--PROTEIN-LIGASE-RXN	Adjacent
P60604	Individual	UBIQUITIN--PROTEIN-LIGASE-RXN	A1L167	Individual	UBIQUITIN--PROTEIN-LIGASE-RXN	Same
P61081	Individual	UBIQUITIN--PROTEIN-LIGASE-RXN	A1L167	Individual	UBIQUITIN--PROTEIN-LIGASE-RXN	Same
P61088	Individual	UBIQUITIN--PROTEIN-LIGASE-RXN	A1L167	Individual	UBIQUITIN--PROTEIN-LIGASE-RXN	Same
P62068	Individual	UBIQUITIN-THIOLESTERASE-RXN	A1L167	Individual	UBIQUITIN--PROTEIN-LIGASE-RXN	Adjacent
P62253	Individual	UBIQUITIN--PROTEIN-LIGASE-RXN	A1L167	Individual	UBIQUITIN--PROTEIN-LIGASE-RXN	Same
P63146	Individual	UBIQUITIN--PROTEIN-LIGASE-RXN	A1L167	Individual	UBIQUITIN--PROTEIN-LIGASE-RXN	Same
P63279	Individual	UBIQUITIN--PROTEIN-LIGASE-RXN	A1L167	Individual	UBIQUITIN--PROTEIN-LIGASE-RXN	Same
Q13107	Individual	UBIQUITIN-THIOLESTERASE-RXN	A1L167	Individual	UBIQUITIN--PROTEIN-LIGASE-RXN	Adjacent
Q14694	Individual	UBIQUITIN-THIOLESTERASE-RXN	A1L167	Individual	UBIQUITIN--PROTEIN-LIGASE-RXN	Adjacent
Q3LFD5	Individual	UBIQUITIN-THIOLESTERASE-RXN	A1L167	Individual	UBIQUITIN--PROTEIN-LIGASE-RXN	Adjacent
Q5VVJ2	Individual	UBIQUITIN-THIOLESTERASE-RXN	A1L167	Individual	UBIQUITIN--PROTEIN-LIGASE-RXN	Adjacent
Q6QN14	Individual	UBIQUITIN-THIOLESTERASE-RXN	A1L167	Individual	UBIQUITIN--PROTEIN-LIGASE-RXN	Adjacent
Q70CQ1	Individual	UBIQUITIN-THIOLESTERASE-RXN	A1L167	Individual	UBIQUITIN--PROTEIN-LIGASE-RXN	Adjacent
Q70CQ2	Individual	UBIQUITIN-THIOLESTERASE-RXN	A1L167	Individual	UBIQUITIN--PROTEIN-LIGASE-RXN	Adjacent
Q70CQ3	Individual	UBIQUITIN-THIOLESTERASE-RXN	A1L167	Individual	UBIQUITIN--PROTEIN-LIGASE-RXN	Adjacent
Q70CQ4	Individual	UBIQUITIN-THIOLESTERASE-RXN	A1L167	Individual	UBIQUITIN--PROTEIN-LIGASE-RXN	Adjacent
Q70EL2	Individual	UBIQUITIN-THIOLESTERASE-RXN	A1L167	Individual	UBIQUITIN--PROTEIN-LIGASE-RXN	Adjacent
Q70EL4	Individual	UBIQUITIN-THIOLESTERASE-RXN	A1L167	Individual	UBIQUITIN--PROTEIN-LIGASE-RXN	Adjacent
Q712K3	Individual	UBIQUITIN--PROTEIN-LIGASE-RXN	A1L167	Individual	UBIQUITIN--PROTEIN-LIGASE-RXN	Same
Q86T82	Individual	UBIQUITIN-THIOLESTERASE-RXN	A1L167	Individual	UBIQUITIN--PROTEIN-LIGASE-RXN	Adjacent
Q86UV5	Individual	UBIQUITIN-THIOLESTERASE-RXN	A1L167	Individual	UBIQUITIN--PROTEIN-LIGASE-RXN	Adjacent
Q8N2K1	Individual	UBIQUITIN--PROTEIN-LIGASE-RXN	A1L167	Individual	UBIQUITIN--PROTEIN-LIGASE-RXN	Same
Q8NB14	Individual	UBIQUITIN-THIOLESTERASE-RXN	A1L167	Individual	UBIQUITIN--PROTEIN-LIGASE-RXN	Adjacent
Q8NFA0	Individual	UBIQUITIN-THIOLESTERASE-RXN	A1L167	Individual	UBIQUITIN--PROTEIN-LIGASE-RXN	Adjacent
Q8TBC4	Individual	UBIQUITIN--PROTEIN-LIGASE-RXN	A1L167	Individual	UBIQUITIN--PROTEIN-LIGASE-RXN	Same
Q8TEY7	Individual	UBIQUITIN-THIOLESTERASE-RXN	A1L167	Individual	UBIQUITIN--PROTEIN-LIGASE-RXN	Adjacent
Q92995	Individual	UBIQUITIN-THIOLESTERASE-RXN	A1L167	Individual	UBIQUITIN--PROTEIN-LIGASE-RXN	Adjacent
Q93008	Individual	UBIQUITIN-THIOLESTERASE-RXN	A1L167	Individual	UBIQUITIN--PROTEIN-LIGASE-RXN	Adjacent
Q93009	Individual	UBIQUITIN-THIOLESTERASE-RXN	A1L167	Individual	UBIQUITIN--PROTEIN-LIGASE-RXN	Adjacent
Q969T4	Individual	UBIQUITIN--PROTEIN-LIGASE-RXN	A1L167	Individual	UBIQUITIN--PROTEIN-LIGASE-RXN	Same
Q96FJ0	Individual	UBIQUITIN-THIOLESTERASE-RXN	A1L167	Individual	UBIQUITIN--PROTEIN-LIGASE-RXN	Adjacent
Q96G74	Individual	UBIQUITIN-THIOLESTERASE-RXN	A1L167	Individual	UBIQUITIN--PROTEIN-LIGASE-RXN	Adjacent
Q96K76	Individual	UBIQUITIN-THIOLESTERASE-RXN	A1L167	Individual	UBIQUITIN--PROTEIN-LIGASE-RXN	Adjacent
Q96RU2	Individual	UBIQUITIN-THIOLESTERASE-RXN	A1L167	Individual	UBIQUITIN--PROTEIN-LIGASE-RXN	Adjacent
Q9BXU7	Individual	UBIQUITIN-THIOLESTERASE-RXN	A1L167	Individual	UBIQUITIN--PROTEIN-LIGASE-RXN	Adjacent
Q9C0C9	Individual	UBIQUITIN--PROTEIN-LIGASE-RXN	A1L167	Individual	UBIQUITIN--PROTEIN-LIGASE-RXN	Same
Q9GZZ9	Individual	UBIQUITIN--PROTEIN-LIGASE-RXN	A1L167	Individual	UBIQUITIN--PROTEIN-LIGASE-RXN	Same
Q9H0E7	Individual	UBIQUITIN-THIOLESTERASE-RXN	A1L167	Individual	UBIQUITIN--PROTEIN-LIGASE-RXN	Adjacent
Q9H9J4	Individual	UBIQUITIN-THIOLESTERASE-RXN	A1L167	Individual	UBIQUITIN--PROTEIN-LIGASE-RXN	Adjacent
Q9HBJ7	Individual	UBIQUITIN-THIOLESTERASE-RXN	A1L167	Individual	UBIQUITIN--PROTEIN-LIGASE-RXN	Adjacent
Q9NQC7	Individual	UBIQUITIN-THIOLESTERASE-RXN	A1L167	Individual	UBIQUITIN--PROTEIN-LIGASE-RXN	Adjacent
Q9NVE5	Individual	UBIQUITIN-THIOLESTERASE-RXN	A1L167	Individual	UBIQUITIN--PROTEIN-LIGASE-RXN	Adjacent
Q9P275	Individual	UBIQUITIN-THIOLESTERASE-RXN	A1L167	Individual	UBIQUITIN--PROTEIN-LIGASE-RXN	Adjacent
Q9P2H5	Individual	UBIQUITIN-THIOLESTERASE-RXN	A1L167	Individual	UBIQUITIN--PROTEIN-LIGASE-RXN	Adjacent
Q9UHP3	Individual	UBIQUITIN-THIOLESTERASE-RXN	A1L167	Individual	UBIQUITIN--PROTEIN-LIGASE-RXN	Adjacent
Q9UK80	Individual	UBIQUITIN-THIOLESTERASE-RXN	A1L167	Individual	UBIQUITIN--PROTEIN-LIGASE-RXN	Adjacent
Q9UPT9	Individual	UBIQUITIN-THIOLESTERASE-RXN	A1L167	Individual	UBIQUITIN--PROTEIN-LIGASE-RXN	Adjacent
Q9UPU5	Individual	UBIQUITIN-THIOLESTERASE-RXN	A1L167	Individual	UBIQUITIN--PROTEIN-LIGASE-RXN	Adjacent
Q9Y2K6	Individual	UBIQUITIN-THIOLESTERASE-RXN	A1L167	Individual	UBIQUITIN--PROTEIN-LIGASE-RXN	Adjacent
Q9Y2X8	Individual	UBIQUITIN--PROTEIN-LIGASE-RXN	A1L167	Individual	UBIQUITIN--PROTEIN-LIGASE-RXN	Same
Q9Y4E8	Individual	UBIQUITIN-THIOLESTERASE-RXN	A1L167	Individual	UBIQUITIN--PROTEIN-LIGASE-RXN	Adjacent
Q9Y5T5	Individual	UBIQUITIN-THIOLESTERASE-RXN	A1L167	Individual	UBIQUITIN--PROTEIN-LIGASE-RXN	Adjacent
Q9Y6I4	Individual	UBIQUITIN-THIOLESTERASE-RXN	A1L167	Individual	UBIQUITIN--PROTEIN-LIGASE-RXN	Adjacent
P43007	Individual	RXN66-462	A2RTX5	Individual	THREONINE--TRNA-LIGASE-RXN	Adjacent
A5LHX3	Individual	3.4.25.1-RXN	A4D256	Individual	3.1.3.16-RXN	Adjacent
O00743	Individual	3.1.3.16-RXN	A4D256	Individual	3.1.3.16-RXN	Same
O14522	Individual	PROTEIN-TYROSINE-PHOSPHATASE-RXN	A4D256	Individual	PROTEIN-TYROSINE-PHOSPHATASE-RXN	Same
O14595	Individual	3.1.3.16-RXN	A4D256	Individual	3.1.3.16-RXN	Same
O14818	Individual	3.4.25.1-RXN	A4D256	Individual	3.1.3.16-RXN	Adjacent
O14830	Individual	3.1.3.16-RXN	A4D256	Individual	3.1.3.16-RXN	Same
O14990	Individual	3.1.3.16-RXN	A4D256	Individual	3.1.3.16-RXN	Same
O15264	Individual	2.7.11.24-RXN	A4D256	Individual	3.1.3.16-RXN	Adjacent
O15297	Individual	3.1.3.16-RXN	A4D256	Individual	3.1.3.16-RXN	Same
O15355	Individual	3.1.3.16-RXN	A4D256	Individual	3.1.3.16-RXN	Same
O43242	Individual	3.4.25.1-RXN	A4D256	Individual	3.1.3.16-RXN	Adjacent
O43781	Individual	2.7.12.1-RXN	A4D256	Individual	3.1.3.16-RXN	Adjacent
O60346	Individual	3.1.3.16-RXN	A4D256	Individual	3.1.3.16-RXN	Same
O60674	Individual	2.7.10.2-RXN	A4D256	Individual	PROTEIN-TYROSINE-PHOSPHATASE-RXN	Adjacent
O60729	Individual	3.1.3.16-RXN	A4D256	Individual	3.1.3.16-RXN	Same
O60911	Individual	3.4.22.43-RXN	A4D256	Individual	3.1.3.16-RXN	Adjacent
O75365	Individual	PROTEIN-TYROSINE-PHOSPHATASE-RXN	A4D256	Individual	PROTEIN-TYROSINE-PHOSPHATASE-RXN	Same
O75688	Individual	3.1.3.16-RXN	A4D256	Individual	3.1.3.16-RXN	Same
O95147	Individual	3.1.3.16-RXN	A4D256	Individual	3.1.3.16-RXN	Same
O95278	Individual	3.1.3.16-RXN	A4D256	Individual	3.1.3.16-RXN	Same
O95476	Individual	3.1.3.16-RXN	A4D256	Individual	3.1.3.16-RXN	Same
P00519	Individual	2.7.10.2-RXN	A4D256	Individual	PROTEIN-TYROSINE-PHOSPHATASE-RXN	Adjacent
P00790	Individual	3.4.23.1-RXN	A4D256	Individual	3.1.3.16-RXN	Adjacent
P00790	Individual	3.4.23.1-RXN	A4D256	Individual	3.1.3.16-RXN	Adjacent
P05981	Individual	3.4.21.106-RXN	A4D256	Individual	3.1.3.16-RXN	Adjacent
P06239	Individual	2.7.10.2-RXN	A4D256	Individual	PROTEIN-TYROSINE-PHOSPHATASE-RXN	Adjacent
P06241	Individual	2.7.10.2-RXN	A4D256	Individual	PROTEIN-TYROSINE-PHOSPHATASE-RXN	Adjacent
P07332	Individual	2.7.10.2-RXN	A4D256	Individual	PROTEIN-TYROSINE-PHOSPHATASE-RXN	Adjacent
P07339	Individual	3.4.23.5-RXN	A4D256	Individual	3.1.3.16-RXN	Adjacent
P07858	Individual	3.4.22.1-RXN	A4D256	Individual	3.1.3.16-RXN	Adjacent
P07947	Individual	2.7.10.2-RXN	A4D256	Individual	PROTEIN-TYROSINE-PHOSPHATASE-RXN	Adjacent
P07948	Individual	2.7.10.2-RXN	A4D256	Individual	PROTEIN-TYROSINE-PHOSPHATASE-RXN	Adjacent
P08217	Individual	3.4.21.71-RXN	A4D256	Individual	3.1.3.16-RXN	Adjacent
P08218	Individual	3.4.21.71-RXN	A4D256	Individual	3.1.3.16-RXN	Adjacent
P08311	Individual	3.4.21.20-RXN	A4D256	Individual	3.1.3.16-RXN	Adjacent
P08631	Individual	2.7.10.2-RXN	A4D256	Individual	PROTEIN-TYROSINE-PHOSPHATASE-RXN	Adjacent
P09668	Individual	3.4.22.16-RXN	A4D256	Individual	3.1.3.16-RXN	Adjacent
P09769	Individual	2.7.10.2-RXN	A4D256	Individual	PROTEIN-TYROSINE-PHOSPHATASE-RXN	Adjacent
P0C1S8	Individual	2.7.10.2-RXN	A4D256	Individual	PROTEIN-TYROSINE-PHOSPHATASE-RXN	Adjacent
P10144	Individual	3.4.21.79-RXN	A4D256	Individual	3.1.3.16-RXN	Adjacent
P12544	Individual	3.4.21.78-RXN	A4D256	Individual	3.1.3.16-RXN	Adjacent
P12931	Individual	2.7.10.2-RXN	A4D256	Individual	PROTEIN-TYROSINE-PHOSPHATASE-RXN	Adjacent
P14091	Individual	3.4.23.34-RXN	A4D256	Individual	3.1.3.16-RXN	Adjacent
P16591	Individual	2.7.10.2-RXN	A4D256	Individual	PROTEIN-TYROSINE-PHOSPHATASE-RXN	Adjacent
P17538	Individual	3.4.21.1-RXN	A4D256	Individual	3.1.3.16-RXN	Adjacent
P17980	Individual	3.4.25.1-RXN	A4D256	Individual	3.1.3.16-RXN	Adjacent
P18433	Individual	PROTEIN-TYROSINE-PHOSPHATASE-RXN	A4D256	Individual	PROTEIN-TYROSINE-PHOSPHATASE-RXN	Same
P20618	Individual	3.4.25.1-RXN	A4D256	Individual	3.1.3.16-RXN	Adjacent
P23458	Individual	2.7.10.2-RXN	A4D256	Individual	PROTEIN-TYROSINE-PHOSPHATASE-RXN	Adjacent
P23471	Individual	PROTEIN-TYROSINE-PHOSPHATASE-RXN	A4D256	Individual	PROTEIN-TYROSINE-PHOSPHATASE-RXN	Same
P23946	Individual	3.4.21.39-RXN	A4D256	Individual	3.1.3.16-RXN	Adjacent
P25774	Individual	3.4.22.27-RXN	A4D256	Individual	3.1.3.16-RXN	Adjacent
P25786	Individual	3.4.25.1-RXN	A4D256	Individual	3.1.3.16-RXN	Adjacent
P25787	Individual	3.4.25.1-RXN	A4D256	Individual	3.1.3.16-RXN	Adjacent
P25788	Individual	3.4.25.1-RXN	A4D256	Individual	3.1.3.16-RXN	Adjacent
P25789	Individual	3.4.25.1-RXN	A4D256	Individual	3.1.3.16-RXN	Adjacent
P26045	Individual	PROTEIN-TYROSINE-PHOSPHATASE-RXN	A4D256	Individual	PROTEIN-TYROSINE-PHOSPHATASE-RXN	Same
P27361	Individual	2.7.11.24-RXN	A4D256	Individual	3.1.3.16-RXN	Adjacent
P28062	Individual	3.4.25.1-RXN	A4D256	Individual	3.1.3.16-RXN	Adjacent
P28065	Individual	3.4.25.1-RXN	A4D256	Individual	3.1.3.16-RXN	Adjacent
P28066	Individual	3.4.25.1-RXN	A4D256	Individual	3.1.3.16-RXN	Adjacent
P28070	Individual	3.4.25.1-RXN	A4D256	Individual	3.1.3.16-RXN	Adjacent
P28072	Individual	3.4.25.1-RXN	A4D256	Individual	3.1.3.16-RXN	Adjacent
P28074	Individual	3.4.25.1-RXN	A4D256	Individual	3.1.3.16-RXN	Adjacent
P28482	Individual	2.7.11.24-RXN	A4D256	Individual	3.1.3.16-RXN	Adjacent
P28562	Individual	3.1.3.16-RXN	A4D256	Individual	3.1.3.16-RXN	Same
P29597	Individual	2.7.10.2-RXN	A4D256	Individual	PROTEIN-TYROSINE-PHOSPHATASE-RXN	Adjacent
P30153	Individual	3.1.3.16-RXN	A4D256	Individual	3.1.3.16-RXN	Same
P30291	Individual	2.7.10.2-RXN	A4D256	Individual	PROTEIN-TYROSINE-PHOSPHATASE-RXN	Adjacent
P31152	Individual	2.7.11.24-RXN	A4D256	Individual	3.1.3.16-RXN	Adjacent
P33981	Individual	2.7.12.1-RXN	A4D256	Individual	3.1.3.16-RXN	Adjacent
P35813	Individual	3.1.3.16-RXN	A4D256	Individual	3.1.3.16-RXN	Same
P36873	Individual	3.1.3.16-RXN	A4D256	Individual	3.1.3.16-RXN	Same
P41240	Individual	2.7.10.2-RXN	A4D256	Individual	PROTEIN-TYROSINE-PHOSPHATASE-RXN	Adjacent
P42679	Individual	2.7.10.2-RXN	A4D256	Individual	PROTEIN-TYROSINE-PHOSPHATASE-RXN	Adjacent
P42681	Individual	2.7.10.2-RXN	A4D256	Individual	PROTEIN-TYROSINE-PHOSPHATASE-RXN	Adjacent
P42684	Individual	2.7.10.2-RXN	A4D256	Individual	PROTEIN-TYROSINE-PHOSPHATASE-RXN	Adjacent
P42685	Individual	2.7.10.2-RXN	A4D256	Individual	PROTEIN-TYROSINE-PHOSPHATASE-RXN	Adjacent
P43234	Individual	3.4.22.38-RXN	A4D256	Individual	3.1.3.16-RXN	Adjacent
P43235	Individual	3.4.22.38-RXN	A4D256	Individual	3.1.3.16-RXN	Adjacent
P43403	Individual	2.7.10.2-RXN	A4D256	Individual	PROTEIN-TYROSINE-PHOSPHATASE-RXN	Adjacent
P43405	Individual	2.7.10.2-RXN	A4D256	Individual	PROTEIN-TYROSINE-PHOSPHATASE-RXN	Adjacent
P45983	Individual	2.7.11.24-RXN	A4D256	Individual	3.1.3.16-RXN	Adjacent
P45984	Individual	2.7.11.24-RXN	A4D256	Individual	3.1.3.16-RXN	Adjacent
P49720	Individual	3.4.25.1-RXN	A4D256	Individual	3.1.3.16-RXN	Adjacent
P49721	Individual	3.4.25.1-RXN	A4D256	Individual	3.1.3.16-RXN	Adjacent
P49760	Individual	2.7.12.1-RXN	A4D256	Individual	3.1.3.16-RXN	Adjacent
P49761	Individual	2.7.12.1-RXN	A4D256	Individual	3.1.3.16-RXN	Adjacent
P49862	Individual	3.4.21.117-RXN	A4D256	Individual	3.1.3.16-RXN	Adjacent
P50897	Individual	3.1.2.22-RXN	A4D256	Individual	3.1.3.16-RXN	Adjacent
P51665	Individual	3.4.25.1-RXN	A4D256	Individual	3.1.3.16-RXN	Adjacent
P51813	Individual	2.7.10.2-RXN	A4D256	Individual	PROTEIN-TYROSINE-PHOSPHATASE-RXN	Adjacent
P52888	Individual	3.4.24.15-RXN	A4D256	Individual	3.1.3.16-RXN	Adjacent
P53041	Individual	3.1.3.16-RXN	A4D256	Individual	3.1.3.16-RXN	Same
P53778	Individual	2.7.11.24-RXN	A4D256	Individual	3.1.3.16-RXN	Adjacent
P53779	Individual	2.7.11.24-RXN	A4D256	Individual	3.1.3.16-RXN	Adjacent
P55786	Individual	3.4.11.14-RXN	A4D256	Individual	3.1.3.16-RXN	Adjacent
P60510	Individual	3.1.3.16-RXN	A4D256	Individual	3.1.3.16-RXN	Same
P60900	Individual	3.4.25.1-RXN	A4D256	Individual	3.1.3.16-RXN	Adjacent
P62195	Individual	3.4.25.1-RXN	A4D256	Individual	3.1.3.16-RXN	Adjacent
P62333	Individual	3.4.25.1-RXN	A4D256	Individual	3.1.3.16-RXN	Adjacent
P67775	Individual	3.1.3.16-RXN	A4D256	Individual	3.1.3.16-RXN	Same
Q05397	Individual	2.7.10.2-RXN	A4D256	Individual	PROTEIN-TYROSINE-PHOSPHATASE-RXN	Adjacent
Q06124	Individual	PROTEIN-TYROSINE-PHOSPHATASE-RXN	A4D256	Individual	PROTEIN-TYROSINE-PHOSPHATASE-RXN	Same
Q06187	Individual	2.7.10.2-RXN	A4D256	Individual	PROTEIN-TYROSINE-PHOSPHATASE-RXN	Adjacent
Q07912	Individual	2.7.10.2-RXN	A4D256	Individual	PROTEIN-TYROSINE-PHOSPHATASE-RXN	Adjacent
Q08881	Individual	2.7.10.2-RXN	A4D256	Individual	PROTEIN-TYROSINE-PHOSPHATASE-RXN	Adjacent
Q12974	Individual	PROTEIN-TYROSINE-PHOSPHATASE-RXN	A4D256	Individual	PROTEIN-TYROSINE-PHOSPHATASE-RXN	Same
Q13115	Individual	3.1.3.16-RXN	A4D256	Individual	3.1.3.16-RXN	Same
Q13164	Individual	2.7.11.24-RXN	A4D256	Individual	3.1.3.16-RXN	Adjacent
Q13470	Individual	2.7.10.2-RXN	A4D256	Individual	PROTEIN-TYROSINE-PHOSPHATASE-RXN	Adjacent
Q13627	Individual	2.7.12.1-RXN	A4D256	Individual	3.1.3.16-RXN	Adjacent
Q13882	Individual	2.7.10.2-RXN	A4D256	Individual	PROTEIN-TYROSINE-PHOSPHATASE-RXN	Adjacent
Q14289	Individual	2.7.10.2-RXN	A4D256	Individual	PROTEIN-TYROSINE-PHOSPHATASE-RXN	Adjacent
Q14703	Individual	3.4.21.112-RXN	A4D256	Individual	3.1.3.16-RXN	Adjacent
Q15262	Individual	PROTEIN-TYROSINE-PHOSPHATASE-RXN	A4D256	Individual	PROTEIN-TYROSINE-PHOSPHATASE-RXN	Same
Q15569	Individual	2.7.12.1-RXN	A4D256	Individual	3.1.3.16-RXN	Adjacent
Q15759	Individual	2.7.11.24-RXN	A4D256	Individual	3.1.3.16-RXN	Adjacent
Q16539	Individual	2.7.11.24-RXN	A4D256	Individual	3.1.3.16-RXN	Adjacent
Q16659	Individual	2.7.11.24-RXN	A4D256	Individual	3.1.3.16-RXN	Adjacent
Q16819	Complex	3.4.24.18-RXN	A4D256	Individual	3.1.3.16-RXN	Adjacent
Q16820	Complex	3.4.24.18-RXN	A4D256	Individual	3.1.3.16-RXN	Adjacent
Q16827	Individual	PROTEIN-TYROSINE-PHOSPHATASE-RXN	A4D256	Individual	PROTEIN-TYROSINE-PHOSPHATASE-RXN	Same
Q5JR12	Individual	3.1.3.16-RXN	A4D256	Individual	3.1.3.16-RXN	Same
Q5SGD2	Individual	3.1.3.16-RXN	A4D256	Individual	3.1.3.16-RXN	Same
Q68J44	Individual	PROTEIN-TYROSINE-PHOSPHATASE-RXN	A4D256	Individual	PROTEIN-TYROSINE-PHOSPHATASE-RXN	Same
Q68J44	Individual	3.1.3.16-RXN	A4D256	Individual	3.1.3.16-RXN	Same
Q6GPI1	Individual	3.4.21.1-RXN	A4D256	Individual	3.1.3.16-RXN	Adjacent
Q6J9G0	Individual	2.7.10.2-RXN	A4D256	Individual	PROTEIN-TYROSINE-PHOSPHATASE-RXN	Adjacent
Q6XPS3	Individual	PROTEIN-TYROSINE-PHOSPHATASE-RXN	A4D256	Individual	PROTEIN-TYROSINE-PHOSPHATASE-RXN	Same
Q6XUX3	Individual	2.7.12.1-RXN	A4D256	Individual	3.1.3.16-RXN	Adjacent
Q86XI6	Individual	3.1.3.16-RXN	A4D256	Individual	3.1.3.16-RXN	Same
Q86YV5	Individual	2.7.10.2-RXN	A4D256	Individual	PROTEIN-TYROSINE-PHOSPHATASE-RXN	Adjacent
Q8TAA3	Individual	3.4.25.1-RXN	A4D256	Individual	3.1.3.16-RXN	Adjacent
Q8TD08	Individual	2.7.11.24-RXN	A4D256	Individual	3.1.3.16-RXN	Adjacent
Q8WTR2	Individual	3.1.3.16-RXN	A4D256	Individual	3.1.3.16-RXN	Same
Q8WUK0	Individual	PROTEIN-TYROSINE-PHOSPHATASE-RXN	A4D256	Individual	PROTEIN-TYROSINE-PHOSPHATASE-RXN	Same
Q8WUK0	Individual	3.1.3.16-RXN	A4D256	Individual	3.1.3.16-RXN	Same
Q8WVY7	Individual	3.1.3.16-RXN	A4D256	Individual	3.1.3.16-RXN	Same
Q8WY54	Individual	3.1.3.16-RXN	A4D256	Individual	3.1.3.16-RXN	Same
Q92630	Individual	2.7.12.1-RXN	A4D256	Individual	3.1.3.16-RXN	Adjacent
Q92932	Individual	PROTEIN-TYROSINE-PHOSPHATASE-RXN	A4D256	Individual	PROTEIN-TYROSINE-PHOSPHATASE-RXN	Same
Q96QC0	Individual	3.1.3.16-RXN	A4D256	Individual	3.1.3.16-RXN	Same
Q96QC0	Individual	3.1.3.16-RXN	A4D256	Individual	3.1.3.16-RXN	Same
Q96S53	Individual	2.7.12.1-RXN	A4D256	Individual	3.1.3.16-RXN	Adjacent
Q99436	Individual	3.4.25.1-RXN	A4D256	Individual	3.1.3.16-RXN	Adjacent
Q99538	Individual	3.4.22.34-RXN	A4D256	Individual	3.1.3.16-RXN	Adjacent
Q99895	Individual	3.4.21.2-RXN	A4D256	Individual	3.1.3.16-RXN	Adjacent
Q99952	Individual	PROTEIN-TYROSINE-PHOSPHATASE-RXN	A4D256	Individual	PROTEIN-TYROSINE-PHOSPHATASE-RXN	Same
Q9H0C8	Individual	3.1.3.16-RXN	A4D256	Individual	3.1.3.16-RXN	Same
Q9H792	Individual	2.7.10.2-RXN	A4D256	Individual	PROTEIN-TYROSINE-PHOSPHATASE-RXN	Adjacent
Q9HAZ1	Individual	2.7.12.1-RXN	A4D256	Individual	3.1.3.16-RXN	Adjacent
Q9HD43	Individual	PROTEIN-TYROSINE-PHOSPHATASE-RXN	A4D256	Individual	PROTEIN-TYROSINE-PHOSPHATASE-RXN	Same
Q9NP77	Individual	3.1.3.16-RXN	A4D256	Individual	3.1.3.16-RXN	Same
Q9NR20	Individual	2.7.12.1-RXN	A4D256	Individual	3.1.3.16-RXN	Adjacent
Q9NYA4	Individual	PROTEIN-TYROSINE-PHOSPHATASE-RXN	A4D256	Individual	PROTEIN-TYROSINE-PHOSPHATASE-RXN	Same
Q9UBE8	Individual	2.7.11.24-RXN	A4D256	Individual	3.1.3.16-RXN	Adjacent
Q9UBR2	Individual	3.4.22.38-RXN	A4D256	Individual	3.1.3.16-RXN	Adjacent
Q9UIG0	Individual	2.7.10.2-RXN	A4D256	Individual	PROTEIN-TYROSINE-PHOSPHATASE-RXN	Adjacent
Q9ULR3	Individual	3.1.3.16-RXN	A4D256	Individual	3.1.3.16-RXN	Same
Q9Y2V6	Individual	2.7.10.2-RXN	A4D256	Individual	PROTEIN-TYROSINE-PHOSPHATASE-RXN	Adjacent
Q9Y463	Individual	2.7.12.1-RXN	A4D256	Individual	3.1.3.16-RXN	Adjacent
Q9Y6W6	Individual	3.1.3.16-RXN	A4D256	Individual	3.1.3.16-RXN	Same
A6NHC0	Individual	3.4.22.53-RXN	A5LHX3	Individual	3.4.25.1-RXN	Adjacent
O14818	Individual	3.4.25.1-RXN	A5LHX3	Individual	3.4.25.1-RXN	Same
O15264	Individual	2.7.11.24-RXN	A5LHX3	Individual	3.4.25.1-RXN	Adjacent
O43242	Individual	3.4.25.1-RXN	A5LHX3	Individual	3.4.25.1-RXN	Same
O60259	Individual	3.4.21.118-RXN	A5LHX3	Individual	3.4.25.1-RXN	Adjacent
O60259	Individual	3.4.21.118-RXN	A5LHX3	Individual	3.4.25.1-RXN	Adjacent
O60911	Individual	3.4.22.43-RXN	A5LHX3	Individual	3.4.25.1-RXN	Adjacent
O75439	Individual	3.4.24.64-RXN	A5LHX3	Individual	3.4.25.1-RXN	Adjacent
P00790	Individual	3.4.23.1-RXN	A5LHX3	Individual	3.4.25.1-RXN	Adjacent
P00790	Individual	3.4.23.1-RXN	A5LHX3	Individual	3.4.25.1-RXN	Adjacent
P03956	Individual	3.4.24.7-RXN	A5LHX3	Individual	3.4.25.1-RXN	Adjacent
P04070	Individual	3.4.21.69-RXN	A5LHX3	Individual	3.4.25.1-RXN	Adjacent
P07339	Individual	3.4.23.5-RXN	A5LHX3	Individual	3.4.25.1-RXN	Adjacent
P07384	Individual	3.4.22.52-RXN	A5LHX3	Individual	3.4.25.1-RXN	Adjacent
P07477	Individual	3.4.21.4-RXN	A5LHX3	Individual	3.4.25.1-RXN	Adjacent
P07858	Individual	3.4.22.1-RXN	A5LHX3	Individual	3.4.25.1-RXN	Adjacent
P08217	Individual	3.4.21.71-RXN	A5LHX3	Individual	3.4.25.1-RXN	Adjacent
P08218	Individual	3.4.21.71-RXN	A5LHX3	Individual	3.4.25.1-RXN	Adjacent
P08311	Individual	3.4.21.20-RXN	A5LHX3	Individual	3.4.25.1-RXN	Adjacent
P09668	Individual	3.4.22.16-RXN	A5LHX3	Individual	3.4.25.1-RXN	Adjacent
P10144	Individual	3.4.21.79-RXN	A5LHX3	Individual	3.4.25.1-RXN	Adjacent
P10619	Individual	3.4.16.5-RXN	A5LHX3	Individual	3.4.25.1-RXN	Adjacent
P13798	Individual	ACYLAMINOACYL-PEPTIDASE-RXN	A5LHX3	Individual	3.4.25.1-RXN	Adjacent
P14091	Individual	3.4.23.34-RXN	A5LHX3	Individual	3.4.25.1-RXN	Adjacent
P14384	Individual	3.4.17.12-RXN	A5LHX3	Individual	3.4.25.1-RXN	Adjacent
P14735	Individual	3.4.24.56-RXN	A5LHX3	Individual	3.4.25.1-RXN	Adjacent
P15085	Individual	CARBOXYPEPTIDASE-A-RXN	A5LHX3	Individual	3.4.25.1-RXN	Adjacent
P15086	Individual	CARBOXYPEPTIDASE-B-RXN	A5LHX3	Individual	3.4.25.1-RXN	Adjacent
P15088	Individual	CARBOXYPEPTIDASE-A-RXN	A5LHX3	Individual	3.4.25.1-RXN	Adjacent
P15169	Complex	LYSINEARGININE-CARBOXYPEPTIDASE-RXN	A5LHX3	Individual	3.4.25.1-RXN	Adjacent
P16519	Individual	3.4.21.94-RXN	A5LHX3	Individual	3.4.25.1-RXN	Adjacent
P17655	Individual	3.4.22.53-RXN	A5LHX3	Individual	3.4.25.1-RXN	Adjacent
P20142	Individual	3.4.23.3-RXN	A5LHX3	Individual	3.4.25.1-RXN	Adjacent
P22792	Complex	LYSINEARGININE-CARBOXYPEPTIDASE-RXN	A5LHX3	Individual	3.4.25.1-RXN	Adjacent
P23946	Individual	3.4.21.39-RXN	A5LHX3	Individual	3.4.25.1-RXN	Adjacent
P25774	Individual	3.4.22.27-RXN	A5LHX3	Individual	3.4.25.1-RXN	Adjacent
P25788	Individual	3.4.25.1-RXN	A5LHX3	Individual	3.4.25.1-RXN	Same
P25789	Individual	3.4.25.1-RXN	A5LHX3	Individual	3.4.25.1-RXN	Same
P27361	Individual	2.7.11.24-RXN	A5LHX3	Individual	3.4.25.1-RXN	Adjacent
P28065	Individual	3.4.25.1-RXN	A5LHX3	Individual	3.4.25.1-RXN	Same
P28072	Individual	3.4.25.1-RXN	A5LHX3	Individual	3.4.25.1-RXN	Same
P28482	Individual	2.7.11.24-RXN	A5LHX3	Individual	3.4.25.1-RXN	Adjacent
P28838	Individual	3.4.11.1-RXN	A5LHX3	Individual	3.4.25.1-RXN	Adjacent
P28838	Individual	3.4.11.5-RXN	A5LHX3	Individual	3.4.25.1-RXN	Adjacent
P31152	Individual	2.7.11.24-RXN	A5LHX3	Individual	3.4.25.1-RXN	Adjacent
P35030	Individual	3.4.21.4-RXN	A5LHX3	Individual	3.4.25.1-RXN	Adjacent
P36268	Individual	GAMMA-GLUTAMYLTRANSFERASE-RXN	A5LHX3	Individual	3.4.25.1-RXN	Adjacent
P39900	Individual	3.4.24.65-RXN	A5LHX3	Individual	3.4.25.1-RXN	Adjacent
P42574	Individual	3.4.22.56-RXN	A5LHX3	Individual	3.4.25.1-RXN	Adjacent
P43234	Individual	3.4.22.42-RXN	A5LHX3	Individual	3.4.25.1-RXN	Adjacent
P43234	Individual	3.4.22.38-RXN	A5LHX3	Individual	3.4.25.1-RXN	Adjacent
P43235	Individual	3.4.22.38-RXN	A5LHX3	Individual	3.4.25.1-RXN	Adjacent
P45983	Individual	2.7.11.24-RXN	A5LHX3	Individual	3.4.25.1-RXN	Adjacent
P45984	Individual	2.7.11.24-RXN	A5LHX3	Individual	3.4.25.1-RXN	Adjacent
P48052	Individual	3.4.17.15-RXN	A5LHX3	Individual	3.4.25.1-RXN	Adjacent
P49662	Individual	3.4.22.57-RXN	A5LHX3	Individual	3.4.25.1-RXN	Adjacent
P49720	Individual	3.4.25.1-RXN	A5LHX3	Individual	3.4.25.1-RXN	Same
P49721	Individual	3.4.25.1-RXN	A5LHX3	Individual	3.4.25.1-RXN	Same
P49862	Individual	3.4.21.117-RXN	A5LHX3	Individual	3.4.25.1-RXN	Adjacent
P50579	Individual	3.4.11.18-RXN	A5LHX3	Individual	3.4.25.1-RXN	Adjacent
P50897	Individual	3.1.2.22-RXN	A5LHX3	Individual	3.4.25.1-RXN	Adjacent
P52888	Individual	3.4.24.15-RXN	A5LHX3	Individual	3.4.25.1-RXN	Adjacent
P53582	Individual	3.4.11.18-RXN	A5LHX3	Individual	3.4.25.1-RXN	Adjacent
P53778	Individual	2.7.11.24-RXN	A5LHX3	Individual	3.4.25.1-RXN	Adjacent
P53779	Individual	2.7.11.24-RXN	A5LHX3	Individual	3.4.25.1-RXN	Adjacent
P55210	Individual	3.4.22.60-RXN	A5LHX3	Individual	3.4.25.1-RXN	Adjacent
P55211	Individual	3.4.22.62-RXN	A5LHX3	Individual	3.4.25.1-RXN	Adjacent
P55786	Individual	3.4.11.14-RXN	A5LHX3	Individual	3.4.25.1-RXN	Adjacent
P62333	Individual	3.4.25.1-RXN	A5LHX3	Individual	3.4.25.1-RXN	Same
Q07075	Individual	3.4.11.7-RXN	A5LHX3	Individual	3.4.25.1-RXN	Adjacent
Q13087	Individual	DISULISOM-RXN	A5LHX3	Individual	3.4.25.1-RXN	Adjacent
Q13164	Individual	2.7.11.24-RXN	A5LHX3	Individual	3.4.25.1-RXN	Adjacent
Q14703	Individual	3.4.21.112-RXN	A5LHX3	Individual	3.4.25.1-RXN	Adjacent
Q15759	Individual	2.7.11.24-RXN	A5LHX3	Individual	3.4.25.1-RXN	Adjacent
Q16539	Individual	2.7.11.24-RXN	A5LHX3	Individual	3.4.25.1-RXN	Adjacent
Q16659	Individual	2.7.11.24-RXN	A5LHX3	Individual	3.4.25.1-RXN	Adjacent
Q16819	Complex	3.4.24.18-RXN	A5LHX3	Individual	3.4.25.1-RXN	Adjacent
Q16820	Complex	3.4.24.18-RXN	A5LHX3	Individual	3.4.25.1-RXN	Adjacent
Q6P531	Individual	GAMMA-GLUTAMYLTRANSFERASE-RXN	A5LHX3	Individual	3.4.25.1-RXN	Adjacent
Q6UB28	Individual	3.4.11.18-RXN	A5LHX3	Individual	3.4.25.1-RXN	Adjacent
Q8IYP2	Individual	3.4.21.4-RXN	A5LHX3	Individual	3.4.25.1-RXN	Adjacent
Q8N4T0	Individual	CARBOXYPEPTIDASE-A-RXN	A5LHX3	Individual	3.4.25.1-RXN	Adjacent
Q8N4T0	Individual	CARBOXYPEPTIDASE-B-RXN	A5LHX3	Individual	3.4.25.1-RXN	Adjacent
Q8TD08	Individual	2.7.11.24-RXN	A5LHX3	Individual	3.4.25.1-RXN	Adjacent
Q8WXQ8	Individual	CARBOXYPEPTIDASE-A-RXN	A5LHX3	Individual	3.4.25.1-RXN	Adjacent
Q92820	Individual	3.4.19.9-RXN	A5LHX3	Individual	3.4.25.1-RXN	Adjacent
Q99436	Individual	3.4.25.1-RXN	A5LHX3	Individual	3.4.25.1-RXN	Same
Q99895	Individual	3.4.21.2-RXN	A5LHX3	Individual	3.4.25.1-RXN	Adjacent
Q9BYT8	Individual	3.4.24.16-RXN	A5LHX3	Individual	3.4.25.1-RXN	Adjacent
Q9H4B0	Individual	3.4.24.57-RXN	A5LHX3	Individual	3.4.25.1-RXN	Adjacent
Q9NPF4	Individual	3.4.24.57-RXN	A5LHX3	Individual	3.4.25.1-RXN	Adjacent
Q9NRR6	Individual	3.4.24.64-RXN	A5LHX3	Individual	3.4.25.1-RXN	Adjacent
Q9UBE8	Individual	2.7.11.24-RXN	A5LHX3	Individual	3.4.25.1-RXN	Adjacent
Q9UBR2	Individual	3.4.22.38-RXN	A5LHX3	Individual	3.4.25.1-RXN	Adjacent
Q9UBX1	Individual	3.4.22.41-RXN	A5LHX3	Individual	3.4.25.1-RXN	Adjacent
Q9UIQ6	Individual	3.4.11.3-RXN	A5LHX3	Individual	3.4.25.1-RXN	Adjacent
Q9UJ14	Individual	GAMMA-GLUTAMYLTRANSFERASE-RXN	A5LHX3	Individual	3.4.25.1-RXN	Adjacent
Q9UKU6	Individual	3.4.19.6-RXN	A5LHX3	Individual	3.4.25.1-RXN	Adjacent
Q9ULA0	Individual	3.4.11.21-RXN	A5LHX3	Individual	3.4.25.1-RXN	Adjacent
P00505	Individual	ASPAMINOTRANS-RXN	A6ND91	Individual	1.4.1.21-RXN	Adjacent
P11498	Individual	PYRUVATE-CARBOXYLASE-RXN	A6ND91	Individual	1.4.1.21-RXN	Adjacent
P14868	Individual	ASPARTATE--TRNA-LIGASE-RXN	A6ND91	Individual	1.4.1.21-RXN	Adjacent
P17174	Individual	ASPAMINOTRANS-RXN	A6ND91	Individual	1.4.1.21-RXN	Adjacent
P20933	Individual	3.5.1.26-RXN	A6ND91	Individual	1.4.1.21-RXN	Adjacent
P22234	Individual	SAICARSYN-RXN	A6ND91	Individual	1.4.1.21-RXN	Adjacent
P27708	Complex	ASPCARBTRANS-RXN	A6ND91	Individual	1.4.1.21-RXN	Adjacent
P30520	Individual	ADENYLOSUCCINATE-SYNTHASE-RXN	A6ND91	Individual	1.4.1.21-RXN	Adjacent
P43004	Complex	RXN66-427	A6ND91	Individual	1.4.1.21-RXN	Adjacent
P43005	Individual	RXN66-427	A6ND91	Individual	1.4.1.21-RXN	Adjacent
P48664	Individual	RXN66-427	A6ND91	Individual	1.4.1.21-RXN	Adjacent
Q6PI48	Individual	ASPARTATE--TRNA-LIGASE-RXN	A6ND91	Individual	1.4.1.21-RXN	Adjacent
Q7L266	Individual	ASPARAGHYD-RXN	A6ND91	Individual	1.4.1.21-RXN	Adjacent
Q86U10	Individual	ASPARAGHYD-RXN	A6ND91	Individual	1.4.1.21-RXN	Adjacent
Q8N142	Individual	ADENYLOSUCCINATE-SYNTHASE-RXN	A6ND91	Individual	1.4.1.21-RXN	Adjacent
Q8NHS2	Individual	ASPAMINOTRANS-RXN	A6ND91	Individual	1.4.1.21-RXN	Adjacent
Q9ULA0	Individual	3.4.11.21-RXN	A6ND91	Individual	1.4.1.21-RXN	Adjacent
Q9NYQ3	Individual	RXN-969	A6NDG6	Individual	GPH-RXN	Adjacent
Q9UBQ7	Individual	GLYOXYLATE-REDUCTASE-NADP+-RXN	A6NDG6	Individual	GPH-RXN	Adjacent
Q9UJM8	Individual	RXN-969	A6NDG6	Individual	GPH-RXN	Adjacent
A6NGU5	Individual	RXN-6601	A6NGU5	Individual	RXN-9157	Adjacent
A8MPT4	Individual	GSHTRAN-RXN	A6NGU5	Individual	RXN-6601	Adjacent
A8MPT4	Individual	GSHTRAN-RXN	A6NGU5	Individual	RXN-9157	Adjacent
O14880	Individual	GSHTRAN-RXN	A6NGU5	Individual	RXN-9157	Adjacent
O14880	Individual	GSHTRAN-RXN	A6NGU5	Individual	RXN-6601	Adjacent
O15217	Individual	GSHTRAN-RXN	A6NGU5	Individual	RXN-6601	Adjacent
O15217	Individual	GSHTRAN-RXN	A6NGU5	Individual	RXN-9157	Adjacent
O43708	Individual	GSHTRAN-RXN	A6NGU5	Individual	RXN-9157	Adjacent
O43708	Individual	GSHTRAN-RXN	A6NGU5	Individual	RXN-6601	Adjacent
O75715	Individual	GLUTATHIONE-PEROXIDASE-RXN	A6NGU5	Individual	RXN-9157	Adjacent
O95881	Individual	PRODISULFREDUCT-RXN	A6NGU5	Individual	RXN-9157	Adjacent
O95881	Individual	PRODISULFREDUCT-RXN	A6NGU5	Individual	RXN-6601	Adjacent
P00390	Complex	GLUTATHIONE-REDUCT-NADPH-RXN	A6NGU5	Individual	RXN-9157	Adjacent
P00390	Individual	GLUTATHIONE-REDUCT-NADPH-RXN	A6NGU5	Individual	RXN-9157	Adjacent
P04181	Individual	ORNITHINE--OXO-ACID-AMINOTRANSFERASE-RXN	A6NGU5	Individual	RXN-6601	Adjacent
P07203	Complex	GLUTATHIONE-PEROXIDASE-RXN	A6NGU5	Individual	RXN-9157	Adjacent
P07203	Individual	GLUTATHIONE-PEROXIDASE-RXN	A6NGU5	Individual	RXN-9157	Adjacent
P08263	Complex	GSHTRAN-RXN	A6NGU5	Individual	RXN-9157	Adjacent
P08263	Complex	GSHTRAN-RXN	A6NGU5	Individual	RXN-6601	Adjacent
P09210	Complex	GSHTRAN-RXN	A6NGU5	Individual	RXN-6601	Adjacent
P09210	Complex	GSHTRAN-RXN	A6NGU5	Individual	RXN-9157	Adjacent
P09210	Individual	GSHTRAN-RXN	A6NGU5	Individual	RXN-6601	Adjacent
P09210	Individual	GSHTRAN-RXN	A6NGU5	Individual	RXN-9157	Adjacent
P09211	Individual	GSHTRAN-RXN	A6NGU5	Individual	RXN-6601	Adjacent
P09211	Individual	GSHTRAN-RXN	A6NGU5	Individual	RXN-9157	Adjacent
P09488	Individual	GSHTRAN-RXN	A6NGU5	Individual	RXN-9157	Adjacent
P09488	Individual	GSHTRAN-RXN	A6NGU5	Individual	RXN-6601	Adjacent
P10620	Individual	GSHTRAN-RXN	A6NGU5	Individual	RXN-6601	Adjacent
P10620	Individual	GSHTRAN-RXN	A6NGU5	Individual	RXN-9157	Adjacent
P10768	Individual	S-FORMYLGLUTATHIONE-HYDROLASE-RXN	A6NGU5	Individual	RXN-9157	Adjacent
P10768	Complex	S-FORMYLGLUTATHIONE-HYDROLASE-RXN	A6NGU5	Individual	RXN-9157	Adjacent
P12955	Individual	3.4.13.9-RXN	A6NGU5	Individual	RXN-6601	Adjacent
P15144	Individual	RXN-6622	A6NGU5	Individual	RXN-9157	Adjacent
P16444	Complex	3.4.13.19-RXN	A6NGU5	Individual	RXN-6601	Adjacent
P16444	Individual	3.4.13.19-RXN	A6NGU5	Individual	RXN-6601	Adjacent
P18283	Complex	GLUTATHIONE-PEROXIDASE-RXN	A6NGU5	Individual	RXN-9157	Adjacent
P18283	Individual	GLUTATHIONE-PEROXIDASE-RXN	A6NGU5	Individual	RXN-9157	Adjacent
P21266	Individual	GSHTRAN-RXN	A6NGU5	Individual	RXN-6601	Adjacent
P21266	Individual	GSHTRAN-RXN	A6NGU5	Individual	RXN-9157	Adjacent
P22352	Individual	GLUTATHIONE-PEROXIDASE-RXN	A6NGU5	Individual	RXN-9157	Adjacent
P22352	Complex	GLUTATHIONE-PEROXIDASE-RXN	A6NGU5	Individual	RXN-9157	Adjacent
P28161	Individual	GSHTRAN-RXN	A6NGU5	Individual	RXN-9157	Adjacent
P28161	Individual	GSHTRAN-RXN	A6NGU5	Individual	RXN-6601	Adjacent
P28838	Individual	3.4.11.1-RXN	A6NGU5	Individual	RXN-6601	Adjacent
P30711	Individual	GSHTRAN-RXN	A6NGU5	Individual	RXN-9157	Adjacent
P30711	Individual	GSHTRAN-RXN	A6NGU5	Individual	RXN-6601	Adjacent
P30712	Individual	GSHTRAN-RXN	A6NGU5	Individual	RXN-6601	Adjacent
P30712	Individual	GSHTRAN-RXN	A6NGU5	Individual	RXN-9157	Adjacent
P30712	Individual	GSHTRAN-RXN	A6NGU5	Individual	RXN-6601	Adjacent
P30712	Individual	GSHTRAN-RXN	A6NGU5	Individual	RXN-9157	Adjacent
P35754	Individual	1.8.5.1-RXN	A6NGU5	Individual	RXN-9157	Adjacent
P36268	Individual	GAMMA-GLUTAMYLTRANSFERASE-RXN	A6NGU5	Individual	RXN-6601	Adjacent
P36268	Individual	RXN-6601	A6NGU5	Individual	RXN-9157	Adjacent
P36268	Individual	RXN-6601	A6NGU5	Individual	RXN-6601	Same
P36969	Individual	1.11.1.12-RXN	A6NGU5	Individual	RXN-9157	Adjacent
P46439	Individual	GSHTRAN-RXN	A6NGU5	Individual	RXN-9157	Adjacent
P46439	Individual	GSHTRAN-RXN	A6NGU5	Individual	RXN-6601	Adjacent
P48637	Complex	GLUTATHIONE-SYN-RXN	A6NGU5	Individual	RXN-9157	Adjacent
P59796	Individual	GLUTATHIONE-PEROXIDASE-RXN	A6NGU5	Individual	RXN-9157	Adjacent
P78417	Complex	1.8.5.1-RXN	A6NGU5	Individual	RXN-9157	Adjacent
P78417	Complex	1.20.4.2-RXN	A6NGU5	Individual	RXN-9157	Adjacent
Q03013	Individual	GSHTRAN-RXN	A6NGU5	Individual	RXN-9157	Adjacent
Q03013	Individual	GSHTRAN-RXN	A6NGU5	Individual	RXN-6601	Adjacent
Q04760	Individual	GLYOXI-RXN	A6NGU5	Individual	RXN-9157	Adjacent
Q16772	Individual	GSHTRAN-RXN	A6NGU5	Individual	RXN-6601	Adjacent
Q16772	Individual	GSHTRAN-RXN	A6NGU5	Individual	RXN-6601	Adjacent
Q16772	Individual	GSHTRAN-RXN	A6NGU5	Individual	RXN-9157	Adjacent
Q16772	Individual	GSHTRAN-RXN	A6NGU5	Individual	RXN-9157	Adjacent
Q16775	Individual	RXN-7919	A6NGU5	Individual	RXN-9157	Adjacent
Q16775	Individual	RXN-7919	A6NGU5	Individual	RXN-6601	Adjacent
Q16873	Complex	LEUKOTRIENE-C4-SYNTHASE-RXN	A6NGU5	Individual	RXN-6601	Adjacent
Q16873	Complex	LEUKOTRIENE-C4-SYNTHASE-RXN	A6NGU5	Individual	RXN-9157	Adjacent
Q6P531	Individual	RXN-6601	A6NGU5	Individual	RXN-9157	Adjacent
Q6P531	Individual	GAMMA-GLUTAMYLTRANSFERASE-RXN	A6NGU5	Individual	RXN-6601	Adjacent
Q7RTV2	Individual	GSHTRAN-RXN	A6NGU5	Individual	RXN-9157	Adjacent
Q7RTV2	Individual	GSHTRAN-RXN	A6NGU5	Individual	RXN-6601	Adjacent
Q8TED1	Individual	GLUTATHIONE-PEROXIDASE-RXN	A6NGU5	Individual	RXN-9157	Adjacent
Q96SL4	Individual	GLUTATHIONE-PEROXIDASE-RXN	A6NGU5	Individual	RXN-9157	Adjacent
Q99735	Individual	GSHTRAN-RXN	A6NGU5	Individual	RXN-6601	Adjacent
Q99735	Individual	GSHTRAN-RXN	A6NGU5	Individual	RXN-9157	Adjacent
Q9H4A9	Complex	3.4.13.19-RXN	A6NGU5	Individual	RXN-6601	Adjacent
Q9H4B8	Individual	3.4.13.19-RXN	A6NGU5	Individual	RXN-6601	Adjacent
Q9H4Y5	Individual	GSHTRAN-RXN	A6NGU5	Individual	RXN-9157	Adjacent
Q9H4Y5	Individual	GSHTRAN-RXN	A6NGU5	Individual	RXN-6601	Adjacent
Q9UJ14	Individual	GAMMA-GLUTAMYLTRANSFERASE-RXN	A6NGU5	Individual	RXN-6601	Adjacent
Q9UJ14	Individual	RXN-6601	A6NGU5	Individual	RXN-9157	Adjacent
Q9Y2Q3	Individual	GSHTRAN-RXN	A6NGU5	Individual	RXN-6601	Adjacent
Q9Y2Q3	Individual	GSHTRAN-RXN	A6NGU5	Individual	RXN-9157	Adjacent
P07339	Individual	3.4.23.5-RXN	A6NHC0	Individual	3.4.22.53-RXN	Adjacent
Q92820	Individual	3.4.19.9-RXN	A6NHC0	Individual	3.4.22.53-RXN	Adjacent
P49327	Complex	ACP-S-ACETYLTRANSFER-RXN	A6NK58	Individual	RXN0-947	Adjacent
P49327	Complex	3-OXOACYL-ACP-SYNTH-RXN	A6NK58	Individual	RXN0-947	Adjacent
P49327	Complex	RXN-9651	A6NK58	Individual	RXN0-947	Adjacent
P49327	Complex	MALONYL-COA-ACP-TRANSACYL-RXN	A6NK58	Individual	RXN0-947	Adjacent
P49327	Complex	RXN-9549	A6NK58	Individual	RXN0-947	Adjacent
Q53EU6	Individual	RXN-10462	A6NK58	Individual	RXN0-947	Adjacent
Q643R3	Individual	1-ACYLGLYCEROL-3-P-ACYLTRANSFER-RXN	A6NK58	Individual	RXN0-947	Adjacent
Q643R3	Individual	RXN0-5514	A6NK58	Individual	RXN0-947	Adjacent
Q6NUI2	Individual	RXN-10462	A6NK58	Individual	RXN0-947	Adjacent
Q6UWP7	Individual	1-ACYLGLYCEROL-3-P-ACYLTRANSFER-RXN	A6NK58	Individual	RXN0-947	Adjacent
Q6ZWT7	Individual	1-ACYLGLYCEROL-3-P-ACYLTRANSFER-RXN	A6NK58	Individual	RXN0-947	Adjacent
Q86UL3	Individual	RXN-10462	A6NK58	Individual	RXN0-947	Adjacent
Q8IVS2	Individual	MALONYL-COA-ACP-TRANSACYL-RXN	A6NK58	Individual	RXN0-947	Adjacent
Q8WTS1	Individual	1-ACYLGLYCEROL-3-P-ACYLTRANSFER-RXN	A6NK58	Individual	RXN0-947	Adjacent
Q9HCL2	Individual	RXN-10462	A6NK58	Individual	RXN0-947	Adjacent
Q9NRN7	Individual	HOLO-ACP-SYNTH-RXN	A6NK58	Individual	RXN0-947	Adjacent
Q9NWU1	Individual	2.3.1.41-RXN	A6NK58	Individual	RXN0-947	Adjacent
Q9NWU1	Individual	RXN-9651	A6NK58	Individual	RXN0-947	Adjacent
O14880	Individual	GSHTRAN-RXN	A8MPT4	Individual	GSHTRAN-RXN	Same
O15217	Individual	GSHTRAN-RXN	A8MPT4	Individual	GSHTRAN-RXN	Same
P08263	Individual	GSHTRAN-RXN	A8MPT4	Individual	GSHTRAN-RXN	Same
P09211	Individual	GSHTRAN-RXN	A8MPT4	Individual	GSHTRAN-RXN	Same
P09488	Individual	GSHTRAN-RXN	A8MPT4	Individual	GSHTRAN-RXN	Same
P28161	Individual	GSHTRAN-RXN	A8MPT4	Individual	GSHTRAN-RXN	Same
P30712	Individual	GSHTRAN-RXN	A8MPT4	Individual	GSHTRAN-RXN	Same
Q03013	Individual	GSHTRAN-RXN	A8MPT4	Individual	GSHTRAN-RXN	Same
Q16772	Individual	GSHTRAN-RXN	A8MPT4	Individual	GSHTRAN-RXN	Same
Q16772	Individual	GSHTRAN-RXN	A8MPT4	Individual	GSHTRAN-RXN	Same
Q92820	Individual	RXN-6641	A8MPT4	Individual	GSHTRAN-RXN	Adjacent
Q9H4Y5	Individual	GSHTRAN-RXN	A8MPT4	Individual	GSHTRAN-RXN	Same
Q9Y2Q3	Individual	GSHTRAN-RXN	A8MPT4	Individual	GSHTRAN-RXN	Same
O00429	Individual	3.6.5.5-RXN	A8MSP1	Individual	3.6.5.5-RXN	Same
P50570	Individual	3.6.5.5-RXN	A8MSP1	Individual	3.6.5.5-RXN	Same
Q9UQ16	Individual	3.6.5.5-RXN	A8MSP1	Individual	3.6.5.5-RXN	Same
A8MYF6	Individual	RXN-6271	A8MYF6	Individual	1.14.13.72-RXN	Adjacent
A8MYF6	Individual	RXN66-17	A8MYF6	Individual	RXN66-16	Adjacent
A8MYF6	Individual	RXN-6269	A8MYF6	Individual	RXN-6271	Adjacent
A8MYF6	Individual	RXN66-311	A8MYF6	Individual	RXN66-310	Adjacent
A8MYF6	Individual	RXN66-22	A8MYF6	Individual	RXN66-21	Adjacent
A8MYF6	Individual	RXN66-316	A8MYF6	Individual	RXN66-317	Adjacent
A8MYF6	Individual	RXN66-21	A8MYF6	Individual	RXN66-20	Adjacent
A8MYF6	Individual	RXN66-16	A8MYF6	Individual	RXN66-15	Adjacent
A8MYF6	Individual	RXN66-312	A8MYF6	Individual	RXN66-311	Adjacent
A8MYF6	Individual	RXN66-315	A8MYF6	Individual	RXN66-316	Adjacent
O76062	Individual	1.3.1.70-RXN	A8MYF6	Individual	RXN66-310	Adjacent
P56937	Individual	RXN3O-4110	A8MYF6	Individual	RXN66-315	Adjacent
P56937	Individual	RXN66-19	A8MYF6	Individual	RXN66-20	Adjacent
Q15738	Individual	RXN66-18	A8MYF6	Individual	RXN66-17	Adjacent
O00180	Individual	TRANS-RXN66-557	A8MYL6	Individual	TRANS-RXN66-557	Same
O43448	Individual	TRANS-RXN66-557	A8MYL6	Individual	TRANS-RXN66-557	Same
O43525	Individual	TRANS-RXN66-557	A8MYL6	Individual	TRANS-RXN66-557	Same
O75671	Individual	TRANS-RXN66-557	A8MYL6	Individual	TRANS-RXN66-557	Same
O95259	Individual	TRANS-RXN66-557	A8MYL6	Individual	TRANS-RXN66-557	Same
O95279	Individual	TRANS-RXN66-557	A8MYL6	Individual	TRANS-RXN66-557	Same
P16389	Individual	TRANS-RXN66-557	A8MYL6	Individual	TRANS-RXN66-557	Same
P22001	Individual	TRANS-RXN66-557	A8MYL6	Individual	TRANS-RXN66-557	Same
P22460	Individual	TRANS-RXN66-557	A8MYL6	Individual	TRANS-RXN66-557	Same
P48048	Individual	TRANS-RXN66-557	A8MYL6	Individual	TRANS-RXN66-557	Same
P51787	Individual	TRANS-RXN66-557	A8MYL6	Individual	TRANS-RXN66-557	Same
P56696	Individual	TRANS-RXN66-557	A8MYL6	Individual	TRANS-RXN66-557	Same
P57789	Individual	TRANS-RXN66-557	A8MYL6	Individual	TRANS-RXN66-557	Same
Q12809	Individual	TRANS-RXN66-557	A8MYL6	Individual	TRANS-RXN66-557	Same
Q14003	Individual	TRANS-RXN66-557	A8MYL6	Individual	TRANS-RXN66-557	Same
Q14500	Individual	TRANS-RXN66-557	A8MYL6	Individual	TRANS-RXN66-557	Same
Q14654	Individual	TRANS-RXN66-557	A8MYL6	Individual	TRANS-RXN66-557	Same
Q14721	Individual	TRANS-RXN66-557	A8MYL6	Individual	TRANS-RXN66-557	Same
Q14722	Individual	TRANS-RXN66-557	A8MYL6	Individual	TRANS-RXN66-557	Same
Q15842	Individual	TRANS-RXN66-557	A8MYL6	Individual	TRANS-RXN66-557	Same
Q16322	Individual	TRANS-RXN66-557	A8MYL6	Individual	TRANS-RXN66-557	Same
Q16558	Individual	TRANS-RXN66-557	A8MYL6	Individual	TRANS-RXN66-557	Same
Q8NCM2	Individual	TRANS-RXN66-557	A8MYL6	Individual	TRANS-RXN66-557	Same
Q8TAE7	Individual	TRANS-RXN66-557	A8MYL6	Individual	TRANS-RXN66-557	Same
Q8TDN2	Individual	TRANS-RXN66-557	A8MYL6	Individual	TRANS-RXN66-557	Same
Q92806	Individual	TRANS-RXN66-557	A8MYL6	Individual	TRANS-RXN66-557	Same
Q92952	Individual	TRANS-RXN66-557	A8MYL6	Individual	TRANS-RXN66-557	Same
Q92953	Individual	TRANS-RXN66-557	A8MYL6	Individual	TRANS-RXN66-557	Same
Q96KK3	Individual	TRANS-RXN66-557	A8MYL6	Individual	TRANS-RXN66-557	Same
Q96RP8	Individual	TRANS-RXN66-557	A8MYL6	Individual	TRANS-RXN66-557	Same
Q96T55	Individual	TRANS-RXN66-557	A8MYL6	Individual	TRANS-RXN66-557	Same
Q9H427	Individual	TRANS-RXN66-557	A8MYL6	Individual	TRANS-RXN66-557	Same
Q9HB15	Individual	TRANS-RXN66-557	A8MYL6	Individual	TRANS-RXN66-557	Same
Q9NPI9	Individual	TRANS-RXN66-557	A8MYL6	Individual	TRANS-RXN66-557	Same
Q9NYG8	Individual	TRANS-RXN66-557	A8MYL6	Individual	TRANS-RXN66-557	Same
Q9NZV8	Individual	TRANS-RXN66-557	A8MYL6	Individual	TRANS-RXN66-557	Same
Q9UH86	Individual	TRANS-RXN66-557	A8MYL6	Individual	TRANS-RXN66-557	Same
Q9UHJ4	Individual	TRANS-RXN66-557	A8MYL6	Individual	TRANS-RXN66-557	Same
Q9UHN3	Individual	TRANS-RXN66-557	A8MYL6	Individual	TRANS-RXN66-557	Same
Q9UJ96	Individual	TRANS-RXN66-557	A8MYL6	Individual	TRANS-RXN66-557	Same
Q9ULD8	Individual	TRANS-RXN66-557	A8MYL6	Individual	TRANS-RXN66-557	Same
Q9UN42	Individual	RXN66-414	A8MYL6	Individual	TRANS-RXN66-557	Adjacent
Q9UQ05	Individual	TRANS-RXN66-557	A8MYL6	Individual	TRANS-RXN66-557	Same
Q9Y2U2	Individual	TRANS-RXN66-557	A8MYL6	Individual	TRANS-RXN66-557	Same
Q9Y6J6	Individual	TRANS-RXN66-557	A8MYL6	Individual	TRANS-RXN66-557	Same
A8MYL6	Individual	TRANS-RXN66-557	A8MYU2	Individual	TRANS-RXN66-557	Same
O00180	Individual	TRANS-RXN66-557	A8MYU2	Individual	TRANS-RXN66-557	Same
O14649	Individual	TRANS-RXN66-557	A8MYU2	Individual	TRANS-RXN66-557	Same
O43448	Individual	TRANS-RXN66-557	A8MYU2	Individual	TRANS-RXN66-557	Same
O43525	Individual	TRANS-RXN66-557	A8MYU2	Individual	TRANS-RXN66-557	Same
O43526	Individual	TRANS-RXN66-557	A8MYU2	Individual	TRANS-RXN66-557	Same
O60928	Individual	TRANS-RXN66-557	A8MYU2	Individual	TRANS-RXN66-557	Same
O75671	Individual	TRANS-RXN66-557	A8MYU2	Individual	TRANS-RXN66-557	Same
O95259	Individual	TRANS-RXN66-557	A8MYU2	Individual	TRANS-RXN66-557	Same
O95279	Individual	TRANS-RXN66-557	A8MYU2	Individual	TRANS-RXN66-557	Same
P16389	Individual	TRANS-RXN66-557	A8MYU2	Individual	TRANS-RXN66-557	Same
P17658	Individual	TRANS-RXN66-557	A8MYU2	Individual	TRANS-RXN66-557	Same
P22001	Individual	TRANS-RXN66-557	A8MYU2	Individual	TRANS-RXN66-557	Same
P22460	Individual	TRANS-RXN66-557	A8MYU2	Individual	TRANS-RXN66-557	Same
P48048	Individual	TRANS-RXN66-557	A8MYU2	Individual	TRANS-RXN66-557	Same
P48050	Individual	TRANS-RXN66-557	A8MYU2	Individual	TRANS-RXN66-557	Same
P48549	Individual	TRANS-RXN66-557	A8MYU2	Individual	TRANS-RXN66-557	Same
P51787	Individual	TRANS-RXN66-557	A8MYU2	Individual	TRANS-RXN66-557	Same
P56696	Individual	TRANS-RXN66-557	A8MYU2	Individual	TRANS-RXN66-557	Same
P57789	Individual	TRANS-RXN66-557	A8MYU2	Individual	TRANS-RXN66-557	Same
P78508	Individual	TRANS-RXN66-557	A8MYU2	Individual	TRANS-RXN66-557	Same
Q12809	Individual	TRANS-RXN66-557	A8MYU2	Individual	TRANS-RXN66-557	Same
Q13150	Individual	TRANS-RXN66-557	A8MYU2	Individual	TRANS-RXN66-557	Same
Q14003	Individual	TRANS-RXN66-557	A8MYU2	Individual	TRANS-RXN66-557	Same
Q14500	Individual	TRANS-RXN66-557	A8MYU2	Individual	TRANS-RXN66-557	Same
Q14654	Individual	TRANS-RXN66-557	A8MYU2	Individual	TRANS-RXN66-557	Same
Q14721	Individual	TRANS-RXN66-557	A8MYU2	Individual	TRANS-RXN66-557	Same
Q14722	Individual	TRANS-RXN66-557	A8MYU2	Individual	TRANS-RXN66-557	Same
Q15842	Individual	TRANS-RXN66-557	A8MYU2	Individual	TRANS-RXN66-557	Same
Q16322	Individual	TRANS-RXN66-557	A8MYU2	Individual	TRANS-RXN66-557	Same
Q16558	Individual	TRANS-RXN66-557	A8MYU2	Individual	TRANS-RXN66-557	Same
Q8NCM2	Individual	TRANS-RXN66-557	A8MYU2	Individual	TRANS-RXN66-557	Same
Q8TAE7	Individual	TRANS-RXN66-557	A8MYU2	Individual	TRANS-RXN66-557	Same
Q8TDN2	Individual	TRANS-RXN66-557	A8MYU2	Individual	TRANS-RXN66-557	Same
Q8WWG9	Individual	TRANS-RXN66-557	A8MYU2	Individual	TRANS-RXN66-557	Same
Q92806	Individual	TRANS-RXN66-557	A8MYU2	Individual	TRANS-RXN66-557	Same
Q92952	Individual	TRANS-RXN66-557	A8MYU2	Individual	TRANS-RXN66-557	Same
Q92953	Individual	TRANS-RXN66-557	A8MYU2	Individual	TRANS-RXN66-557	Same
Q96KK3	Individual	TRANS-RXN66-557	A8MYU2	Individual	TRANS-RXN66-557	Same
Q96RP8	Individual	TRANS-RXN66-557	A8MYU2	Individual	TRANS-RXN66-557	Same
Q96T54	Individual	TRANS-RXN66-557	A8MYU2	Individual	TRANS-RXN66-557	Same
Q96T55	Individual	TRANS-RXN66-557	A8MYU2	Individual	TRANS-RXN66-557	Same
Q9H3M0	Individual	TRANS-RXN66-557	A8MYU2	Individual	TRANS-RXN66-557	Same
Q9H427	Individual	TRANS-RXN66-557	A8MYU2	Individual	TRANS-RXN66-557	Same
Q9HB14	Individual	TRANS-RXN66-557	A8MYU2	Individual	TRANS-RXN66-557	Same
Q9HB15	Individual	TRANS-RXN66-557	A8MYU2	Individual	TRANS-RXN66-557	Same
Q9NPA4	Individual	TRANS-RXN66-557	A8MYU2	Individual	TRANS-RXN66-557	Same
Q9NPC2	Individual	TRANS-RXN66-557	A8MYU2	Individual	TRANS-RXN66-557	Same
Q9NPI9	Individual	TRANS-RXN66-557	A8MYU2	Individual	TRANS-RXN66-557	Same
Q9NYG8	Individual	TRANS-RXN66-557	A8MYU2	Individual	TRANS-RXN66-557	Same
Q9NZV8	Individual	TRANS-RXN66-557	A8MYU2	Individual	TRANS-RXN66-557	Same
Q9UH86	Individual	TRANS-RXN66-557	A8MYU2	Individual	TRANS-RXN66-557	Same
Q9UHJ4	Individual	TRANS-RXN66-557	A8MYU2	Individual	TRANS-RXN66-557	Same
Q9UHN3	Individual	TRANS-RXN66-557	A8MYU2	Individual	TRANS-RXN66-557	Same
Q9UJ96	Individual	TRANS-RXN66-557	A8MYU2	Individual	TRANS-RXN66-557	Same
Q9ULD8	Individual	TRANS-RXN66-557	A8MYU2	Individual	TRANS-RXN66-557	Same
Q9UN42	Individual	RXN66-414	A8MYU2	Individual	TRANS-RXN66-557	Adjacent
Q9UQ05	Individual	TRANS-RXN66-557	A8MYU2	Individual	TRANS-RXN66-557	Same
Q9Y2U2	Individual	TRANS-RXN66-557	A8MYU2	Individual	TRANS-RXN66-557	Same
Q9Y6J6	Individual	TRANS-RXN66-557	A8MYU2	Individual	TRANS-RXN66-557	Same
O00443	Individual	2.7.1.154-RXN	B0YJ66	Individual	RXN-10957	Adjacent
O00750	Individual	2.7.1.154-RXN	B0YJ66	Individual	RXN-10957	Adjacent
O15056	Individual	RXN-10036	B0YJ66	Individual	RXN-10957	Adjacent
O15357	Individual	RXN-10036	B0YJ66	Individual	RXN-10957	Adjacent
O43426	Individual	RXN-10036	B0YJ66	Individual	RXN-10957	Adjacent
O75038	Individual	3.1.4.11-RXN	B0YJ66	Individual	2.7.1.149-RXN	Adjacent
O75747	Individual	2.7.1.154-RXN	B0YJ66	Individual	RXN-10957	Adjacent
P16885	Individual	3.1.4.11-RXN	B0YJ66	Individual	2.7.1.149-RXN	Adjacent
P19174	Individual	3.1.4.11-RXN	B0YJ66	Individual	2.7.1.149-RXN	Adjacent
P32019	Individual	RXN-10036	B0YJ66	Individual	RXN-10957	Adjacent
P48736	Individual	1-PHOSPHATIDYLINOSITOL-3-KINASE-RXN	B0YJ66	Individual	RXN-10957	Adjacent
P51178	Individual	3.1.4.11-RXN	B0YJ66	Individual	2.7.1.149-RXN	Adjacent
P60484	Individual	PHOSPHATIDYLINOSITOL-3-PHOSPHATASE-RXN	B0YJ66	Individual	RXN-10957	Adjacent
P60484	Individual	RXN-10947	B0YJ66	Individual	RXN-10957	Adjacent
Q00722	Individual	3.1.4.11-RXN	B0YJ66	Individual	2.7.1.149-RXN	Adjacent
Q01968	Individual	RXN-10036	B0YJ66	Individual	RXN-10957	Adjacent
Q01970	Individual	3.1.4.11-RXN	B0YJ66	Individual	2.7.1.149-RXN	Adjacent
Q13615	Individual	PHOSPHATIDYLINOSITOL-3-PHOSPHATASE-RXN	B0YJ66	Individual	RXN-10957	Adjacent
Q15147	Individual	3.1.4.11-RXN	B0YJ66	Individual	2.7.1.149-RXN	Adjacent
Q4KWH8	Individual	3.1.4.11-RXN	B0YJ66	Individual	2.7.1.149-RXN	Adjacent
Q86YW0	Individual	3.1.4.11-RXN	B0YJ66	Individual	2.7.1.149-RXN	Adjacent
Q8N3E9	Individual	3.1.4.11-RXN	B0YJ66	Individual	2.7.1.149-RXN	Adjacent
Q8NCE2	Individual	PHOSPHATIDYLINOSITOL-3-PHOSPHATASE-RXN	B0YJ66	Individual	RXN-10957	Adjacent
Q8NEB9	Complex	1-PHOSPHATIDYLINOSITOL-3-KINASE-RXN	B0YJ66	Individual	RXN-10957	Adjacent
Q8NEB9	Individual	1-PHOSPHATIDYLINOSITOL-3-KINASE-RXN	B0YJ66	Individual	RXN-10957	Adjacent
Q8TBX8	Individual	2.7.1.149-RXN	B0YJ66	Individual	2.7.1.149-RXN	Same
Q8WYR1	Individual	2.7.1.154-RXN	B0YJ66	Individual	RXN-10957	Adjacent
Q92562	Individual	RXN-10938	B0YJ66	Individual	RXN-10957	Adjacent
Q92835	Individual	RXN-10036	B0YJ66	Individual	RXN-10957	Adjacent
Q99570	Complex	1-PHOSPHATIDYLINOSITOL-3-KINASE-RXN	B0YJ66	Individual	RXN-10957	Adjacent
Q9BRC7	Individual	3.1.4.11-RXN	B0YJ66	Individual	2.7.1.149-RXN	Adjacent
Q9BT40	Individual	RXN-10036	B0YJ66	Individual	RXN-10957	Adjacent
Q9NQ66	Individual	3.1.4.11-RXN	B0YJ66	Individual	2.7.1.149-RXN	Adjacent
Q9NRR6	Individual	RXN-10036	B0YJ66	Individual	RXN-10957	Adjacent
Q9NTJ5	Individual	PHOSPHATIDYLINOSITOL-3-PHOSPHATASE-RXN	B0YJ66	Individual	RXN-10957	Adjacent
Q9NTJ5	Individual	RXN-10938	B0YJ66	Individual	RXN-10957	Adjacent
Q9P212	Individual	3.1.4.11-RXN	B0YJ66	Individual	2.7.1.149-RXN	Adjacent
Q9Y2H2	Individual	RXN-10036	B0YJ66	Individual	RXN-10957	Adjacent
Q9Y2I7	Individual	2.7.1.150-RXN	B0YJ66	Individual	RXN-10957	Adjacent
O15091	Individual	3.1.27.5-RXN	O00115	Individual	3.1.22.1-RXN	Adjacent
O60930	Individual	3.1.27.5-RXN	O00115	Individual	3.1.22.1-RXN	Adjacent
O75792	Individual	3.1.27.5-RXN	O00115	Individual	3.1.22.1-RXN	Adjacent
P03950	Individual	3.1.27.5-RXN	O00115	Individual	3.1.22.1-RXN	Adjacent
P07998	Individual	3.1.27.5-RXN	O00115	Individual	3.1.22.1-RXN	Adjacent
P10153	Individual	3.1.27.5-RXN	O00115	Individual	3.1.22.1-RXN	Adjacent
P12724	Individual	3.1.27.5-RXN	O00115	Individual	3.1.22.1-RXN	Adjacent
P24855	Individual	3.1.21.1-RXN	O00115	Individual	3.1.22.1-RXN	Adjacent
P34096	Individual	3.1.27.5-RXN	O00115	Individual	3.1.22.1-RXN	Adjacent
P39748	Individual	3.1.21.1-RXN	O00115	Individual	3.1.22.1-RXN	Adjacent
P49184	Individual	3.1.21.1-RXN	O00115	Individual	3.1.22.1-RXN	Adjacent
P61221	Individual	3.1.27.5-RXN	O00115	Individual	3.1.22.1-RXN	Adjacent
Q05823	Individual	3.1.27.5-RXN	O00115	Individual	3.1.22.1-RXN	Adjacent
Q13609	Individual	3.1.21.1-RXN	O00115	Individual	3.1.22.1-RXN	Adjacent
Q5TBB1	Individual	3.1.27.5-RXN	O00115	Individual	3.1.22.1-RXN	Adjacent
Q7L0Y3	Individual	3.1.27.5-RXN	O00115	Individual	3.1.22.1-RXN	Adjacent
Q8TDE3	Individual	3.1.27.5-RXN	O00115	Individual	3.1.22.1-RXN	Adjacent
Q8TDP1	Individual	3.1.27.5-RXN	O00115	Individual	3.1.22.1-RXN	Adjacent
Q8WZ79	Individual	3.1.22.1-RXN	O00115	Individual	3.1.22.1-RXN	Same
Q92874	Individual	3.1.21.1-RXN	O00115	Individual	3.1.22.1-RXN	Adjacent
Q93091	Individual	3.1.27.5-RXN	O00115	Individual	3.1.22.1-RXN	Adjacent
Q9H1E1	Individual	3.1.27.5-RXN	O00115	Individual	3.1.22.1-RXN	Adjacent
A4D256	Individual	3.1.3.16-RXN	O00141	Individual	PROTEIN-KINASE-RXN	Adjacent
A5LHX3	Individual	3.4.25.1-RXN	O00141	Individual	PROTEIN-KINASE-RXN	Adjacent
O00238	Individual	PROTEIN-KINASE-RXN	O00141	Individual	PROTEIN-KINASE-RXN	Same
O00444	Individual	PROTEIN-KINASE-RXN	O00141	Individual	PROTEIN-KINASE-RXN	Same
O00444	Individual	2.7.11.21-RXN	O00141	Individual	PROTEIN-KINASE-RXN	Adjacent
O00743	Individual	3.1.3.16-RXN	O00141	Individual	PROTEIN-KINASE-RXN	Adjacent
O14595	Individual	3.1.3.16-RXN	O00141	Individual	PROTEIN-KINASE-RXN	Adjacent
O14818	Individual	3.4.25.1-RXN	O00141	Individual	PROTEIN-KINASE-RXN	Adjacent
O14829	Individual	3.1.3.16-RXN	O00141	Individual	PROTEIN-KINASE-RXN	Adjacent
O14830	Individual	3.1.3.16-RXN	O00141	Individual	PROTEIN-KINASE-RXN	Adjacent
O14976	Individual	PROTEIN-KINASE-RXN	O00141	Individual	PROTEIN-KINASE-RXN	Same
O14990	Individual	3.1.3.16-RXN	O00141	Individual	PROTEIN-KINASE-RXN	Adjacent
O15075	Individual	PROTEIN-KINASE-RXN	O00141	Individual	PROTEIN-KINASE-RXN	Same
O15264	Individual	2.7.11.24-RXN	O00141	Individual	PROTEIN-KINASE-RXN	Adjacent
O15297	Individual	3.1.3.16-RXN	O00141	Individual	PROTEIN-KINASE-RXN	Adjacent
O15355	Individual	3.1.3.16-RXN	O00141	Individual	PROTEIN-KINASE-RXN	Adjacent
O43242	Individual	3.4.25.1-RXN	O00141	Individual	PROTEIN-KINASE-RXN	Adjacent
O43464	Individual	3.4.21.108-RXN	O00141	Individual	PROTEIN-KINASE-RXN	Adjacent
O43781	Individual	2.7.12.1-RXN	O00141	Individual	PROTEIN-KINASE-RXN	Adjacent
O43847	Individual	3.4.24.61-RXN	O00141	Individual	PROTEIN-KINASE-RXN	Adjacent
O43930	Individual	PROTEIN-KINASE-RXN	O00141	Individual	PROTEIN-KINASE-RXN	Same
O60285	Individual	PROTEIN-KINASE-RXN	O00141	Individual	PROTEIN-KINASE-RXN	Same
O60346	Individual	3.1.3.16-RXN	O00141	Individual	PROTEIN-KINASE-RXN	Adjacent
O60566	Individual	PROTEIN-KINASE-RXN	O00141	Individual	PROTEIN-KINASE-RXN	Same
O60729	Individual	3.1.3.16-RXN	O00141	Individual	PROTEIN-KINASE-RXN	Adjacent
O60911	Individual	3.4.22.43-RXN	O00141	Individual	PROTEIN-KINASE-RXN	Adjacent
O75116	Individual	PROTEIN-KINASE-RXN	O00141	Individual	PROTEIN-KINASE-RXN	Same
O75688	Individual	3.1.3.16-RXN	O00141	Individual	PROTEIN-KINASE-RXN	Adjacent
O75914	Individual	PROTEIN-KINASE-RXN	O00141	Individual	PROTEIN-KINASE-RXN	Same
O75962	Individual	PROTEIN-KINASE-RXN	O00141	Individual	PROTEIN-KINASE-RXN	Same
O94806	Individual	2.7.11.13-RXN	O00141	Individual	PROTEIN-KINASE-RXN	Adjacent
O95147	Individual	3.1.3.16-RXN	O00141	Individual	PROTEIN-KINASE-RXN	Adjacent
O95260	Individual	ARGINYLTRANSFERASE-RXN	O00141	Individual	PROTEIN-KINASE-RXN	Adjacent
O95278	Individual	3.1.3.16-RXN	O00141	Individual	PROTEIN-KINASE-RXN	Adjacent
O95476	Individual	3.1.3.16-RXN	O00141	Individual	PROTEIN-KINASE-RXN	Adjacent
O95685	Individual	3.1.3.16-RXN	O00141	Individual	PROTEIN-KINASE-RXN	Adjacent
O95835	Individual	PROTEIN-KINASE-RXN	O00141	Individual	PROTEIN-KINASE-RXN	Same
O96017	Individual	PROTEIN-KINASE-RXN	O00141	Individual	PROTEIN-KINASE-RXN	Same
P00540	Individual	PROTEIN-KINASE-RXN	O00141	Individual	PROTEIN-KINASE-RXN	Same
P05129	Individual	2.7.11.13-RXN	O00141	Individual	PROTEIN-KINASE-RXN	Adjacent
P05771	Individual	2.7.11.13-RXN	O00141	Individual	PROTEIN-KINASE-RXN	Adjacent
P05771	Individual	PROTEIN-KINASE-RXN	O00141	Individual	PROTEIN-KINASE-RXN	Same
P05981	Individual	3.4.21.106-RXN	O00141	Individual	PROTEIN-KINASE-RXN	Adjacent
P07339	Individual	3.4.23.5-RXN	O00141	Individual	PROTEIN-KINASE-RXN	Adjacent
P07477	Individual	3.4.21.4-RXN	O00141	Individual	PROTEIN-KINASE-RXN	Adjacent
P07711	Individual	3.4.22.15-RXN	O00141	Individual	PROTEIN-KINASE-RXN	Adjacent
P07858	Individual	3.4.22.1-RXN	O00141	Individual	PROTEIN-KINASE-RXN	Adjacent
P08217	Individual	3.4.21.71-RXN	O00141	Individual	PROTEIN-KINASE-RXN	Adjacent
P08218	Individual	3.4.21.71-RXN	O00141	Individual	PROTEIN-KINASE-RXN	Adjacent
P08311	Individual	3.4.21.20-RXN	O00141	Individual	PROTEIN-KINASE-RXN	Adjacent
P08861	Individual	3.4.21.70-RXN	O00141	Individual	PROTEIN-KINASE-RXN	Adjacent
P09093	Individual	3.4.21.70-RXN	O00141	Individual	PROTEIN-KINASE-RXN	Adjacent
P09668	Individual	3.4.22.16-RXN	O00141	Individual	PROTEIN-KINASE-RXN	Adjacent
P10144	Individual	3.4.21.79-RXN	O00141	Individual	PROTEIN-KINASE-RXN	Adjacent
P10398	Individual	PROTEIN-KINASE-RXN	O00141	Individual	PROTEIN-KINASE-RXN	Same
P11274	Individual	PROTEIN-KINASE-RXN	O00141	Individual	PROTEIN-KINASE-RXN	Same
P11801	Individual	PROTEIN-KINASE-RXN	O00141	Individual	PROTEIN-KINASE-RXN	Same
P12544	Individual	3.4.21.78-RXN	O00141	Individual	PROTEIN-KINASE-RXN	Adjacent
P14091	Individual	3.4.23.34-RXN	O00141	Individual	PROTEIN-KINASE-RXN	Adjacent
P14314	Individual	PROTEIN-KINASE-RXN	O00141	Individual	PROTEIN-KINASE-RXN	Same
P14314	Individual	2.7.11.13-RXN	O00141	Individual	PROTEIN-KINASE-RXN	Adjacent
P15157	Individual	3.4.21.59-RXN	O00141	Individual	PROTEIN-KINASE-RXN	Adjacent
P16298	Individual	3.1.3.16-RXN	O00141	Individual	PROTEIN-KINASE-RXN	Adjacent
P17252	Individual	2.7.11.13-RXN	O00141	Individual	PROTEIN-KINASE-RXN	Adjacent
P17538	Individual	3.4.21.1-RXN	O00141	Individual	PROTEIN-KINASE-RXN	Adjacent
P17980	Individual	3.4.25.1-RXN	O00141	Individual	PROTEIN-KINASE-RXN	Adjacent
P19525	Individual	PROTEIN-KINASE-RXN	O00141	Individual	PROTEIN-KINASE-RXN	Same
P20142	Individual	3.4.23.3-RXN	O00141	Individual	PROTEIN-KINASE-RXN	Adjacent
P20618	Individual	3.4.25.1-RXN	O00141	Individual	PROTEIN-KINASE-RXN	Adjacent
P23443	Individual	PROTEIN-KINASE-RXN	O00141	Individual	PROTEIN-KINASE-RXN	Same
P23946	Individual	3.4.21.39-RXN	O00141	Individual	PROTEIN-KINASE-RXN	Adjacent
P24723	Individual	2.7.11.13-RXN	O00141	Individual	PROTEIN-KINASE-RXN	Adjacent
P25774	Individual	3.4.22.27-RXN	O00141	Individual	PROTEIN-KINASE-RXN	Adjacent
P25786	Individual	3.4.25.1-RXN	O00141	Individual	PROTEIN-KINASE-RXN	Adjacent
P25787	Individual	3.4.25.1-RXN	O00141	Individual	PROTEIN-KINASE-RXN	Adjacent
P25788	Individual	3.4.25.1-RXN	O00141	Individual	PROTEIN-KINASE-RXN	Adjacent
P25789	Individual	3.4.25.1-RXN	O00141	Individual	PROTEIN-KINASE-RXN	Adjacent
P27361	Individual	2.7.11.24-RXN	O00141	Individual	PROTEIN-KINASE-RXN	Adjacent
P28062	Individual	3.4.25.1-RXN	O00141	Individual	PROTEIN-KINASE-RXN	Adjacent
P28065	Individual	3.4.25.1-RXN	O00141	Individual	PROTEIN-KINASE-RXN	Adjacent
P28066	Individual	3.4.25.1-RXN	O00141	Individual	PROTEIN-KINASE-RXN	Adjacent
P28070	Individual	3.4.25.1-RXN	O00141	Individual	PROTEIN-KINASE-RXN	Adjacent
P28072	Individual	3.4.25.1-RXN	O00141	Individual	PROTEIN-KINASE-RXN	Adjacent
P28074	Individual	3.4.25.1-RXN	O00141	Individual	PROTEIN-KINASE-RXN	Adjacent
P28482	Individual	2.7.11.24-RXN	O00141	Individual	PROTEIN-KINASE-RXN	Adjacent
P28562	Individual	3.1.3.16-RXN	O00141	Individual	PROTEIN-KINASE-RXN	Adjacent
P29120	Individual	3.4.21.93-RXN	O00141	Individual	PROTEIN-KINASE-RXN	Adjacent
P29966	Individual	PROTEIN-KINASE-RXN	O00141	Individual	PROTEIN-KINASE-RXN	Same
P29966	Individual	2.7.11.13-RXN	O00141	Individual	PROTEIN-KINASE-RXN	Adjacent
P30153	Complex	3.1.3.16-RXN	O00141	Individual	PROTEIN-KINASE-RXN	Adjacent
P31152	Individual	2.7.11.24-RXN	O00141	Individual	PROTEIN-KINASE-RXN	Adjacent
P31946	Individual	2.7.11.13-RXN	O00141	Individual	PROTEIN-KINASE-RXN	Adjacent
P33981	Individual	2.7.12.1-RXN	O00141	Individual	PROTEIN-KINASE-RXN	Adjacent
P35030	Individual	3.4.21.4-RXN	O00141	Individual	PROTEIN-KINASE-RXN	Adjacent
P35813	Individual	3.1.3.16-RXN	O00141	Individual	PROTEIN-KINASE-RXN	Adjacent
P36873	Individual	3.1.3.16-RXN	O00141	Individual	PROTEIN-KINASE-RXN	Adjacent
P36896	Individual	PROTEIN-KINASE-RXN	O00141	Individual	PROTEIN-KINASE-RXN	Same
P41743	Individual	2.7.11.13-RXN	O00141	Individual	PROTEIN-KINASE-RXN	Adjacent
P43234	Individual	3.4.22.42-RXN	O00141	Individual	PROTEIN-KINASE-RXN	Adjacent
P43234	Individual	3.4.22.38-RXN	O00141	Individual	PROTEIN-KINASE-RXN	Adjacent
P43235	Individual	3.4.22.38-RXN	O00141	Individual	PROTEIN-KINASE-RXN	Adjacent
P45983	Individual	2.7.11.24-RXN	O00141	Individual	PROTEIN-KINASE-RXN	Adjacent
P45984	Individual	2.7.11.24-RXN	O00141	Individual	PROTEIN-KINASE-RXN	Adjacent
P48454	Individual	3.1.3.16-RXN	O00141	Individual	PROTEIN-KINASE-RXN	Adjacent
P49593	Individual	3.1.3.16-RXN	O00141	Individual	PROTEIN-KINASE-RXN	Adjacent
P49720	Individual	3.4.25.1-RXN	O00141	Individual	PROTEIN-KINASE-RXN	Adjacent
P49721	Individual	3.4.25.1-RXN	O00141	Individual	PROTEIN-KINASE-RXN	Adjacent
P49760	Individual	2.7.12.1-RXN	O00141	Individual	PROTEIN-KINASE-RXN	Adjacent
P49761	Individual	2.7.12.1-RXN	O00141	Individual	PROTEIN-KINASE-RXN	Adjacent
P49773	Individual	2.7.11.13-RXN	O00141	Individual	PROTEIN-KINASE-RXN	Adjacent
P49773	Individual	PROTEIN-KINASE-RXN	O00141	Individual	PROTEIN-KINASE-RXN	Same
P49862	Individual	3.4.21.117-RXN	O00141	Individual	PROTEIN-KINASE-RXN	Adjacent
P50897	Individual	3.1.2.22-RXN	O00141	Individual	PROTEIN-KINASE-RXN	Adjacent
P51452	Individual	3.1.3.16-RXN	O00141	Individual	PROTEIN-KINASE-RXN	Adjacent
P51617	Individual	PROTEIN-KINASE-RXN	O00141	Individual	PROTEIN-KINASE-RXN	Same
P51665	Individual	3.4.25.1-RXN	O00141	Individual	PROTEIN-KINASE-RXN	Adjacent
P52888	Individual	3.4.24.15-RXN	O00141	Individual	PROTEIN-KINASE-RXN	Adjacent
P53041	Individual	3.1.3.16-RXN	O00141	Individual	PROTEIN-KINASE-RXN	Adjacent
P53350	Individual	2.7.11.21-RXN	O00141	Individual	PROTEIN-KINASE-RXN	Adjacent
P53778	Individual	2.7.11.24-RXN	O00141	Individual	PROTEIN-KINASE-RXN	Adjacent
P53779	Individual	2.7.11.24-RXN	O00141	Individual	PROTEIN-KINASE-RXN	Adjacent
P54646	Individual	PROTEIN-KINASE-RXN	O00141	Individual	PROTEIN-KINASE-RXN	Same
P55786	Individual	3.4.11.14-RXN	O00141	Individual	PROTEIN-KINASE-RXN	Adjacent
P60484	Individual	3.1.3.16-RXN	O00141	Individual	PROTEIN-KINASE-RXN	Adjacent
P60510	Individual	3.1.3.16-RXN	O00141	Individual	PROTEIN-KINASE-RXN	Adjacent
P60900	Individual	3.4.25.1-RXN	O00141	Individual	PROTEIN-KINASE-RXN	Adjacent
P61981	Individual	2.7.11.13-RXN	O00141	Individual	PROTEIN-KINASE-RXN	Adjacent
P62136	Individual	3.1.3.16-RXN	O00141	Individual	PROTEIN-KINASE-RXN	Adjacent
P62195	Individual	3.4.25.1-RXN	O00141	Individual	PROTEIN-KINASE-RXN	Adjacent
P62333	Individual	3.4.25.1-RXN	O00141	Individual	PROTEIN-KINASE-RXN	Adjacent
P62714	Individual	3.1.3.16-RXN	O00141	Individual	PROTEIN-KINASE-RXN	Adjacent
P67775	Complex	3.1.3.16-RXN	O00141	Individual	PROTEIN-KINASE-RXN	Adjacent
P68400	Individual	PROTEIN-KINASE-RXN	O00141	Individual	PROTEIN-KINASE-RXN	Same
P78368	Individual	PROTEIN-KINASE-RXN	O00141	Individual	PROTEIN-KINASE-RXN	Same
Q02156	Individual	2.7.11.13-RXN	O00141	Individual	PROTEIN-KINASE-RXN	Adjacent
Q02779	Individual	PROTEIN-KINASE-RXN	O00141	Individual	PROTEIN-KINASE-RXN	Same
Q04759	Individual	2.7.11.13-RXN	O00141	Individual	PROTEIN-KINASE-RXN	Adjacent
Q05513	Individual	PROTEIN-KINASE-RXN	O00141	Individual	PROTEIN-KINASE-RXN	Same
Q05513	Individual	2.7.11.13-RXN	O00141	Individual	PROTEIN-KINASE-RXN	Adjacent
Q05655	Individual	2.7.11.13-RXN	O00141	Individual	PROTEIN-KINASE-RXN	Adjacent
Q05923	Individual	3.1.3.16-RXN	O00141	Individual	PROTEIN-KINASE-RXN	Adjacent
Q08209	Individual	3.1.3.16-RXN	O00141	Individual	PROTEIN-KINASE-RXN	Adjacent
Q09013	Individual	PROTEIN-KINASE-RXN	O00141	Individual	PROTEIN-KINASE-RXN	Same
Q13115	Individual	3.1.3.16-RXN	O00141	Individual	PROTEIN-KINASE-RXN	Adjacent
Q13131	Individual	PROTEIN-KINASE-RXN	O00141	Individual	PROTEIN-KINASE-RXN	Same
Q13164	Individual	2.7.11.24-RXN	O00141	Individual	PROTEIN-KINASE-RXN	Adjacent
Q13177	Individual	PROTEIN-KINASE-RXN	O00141	Individual	PROTEIN-KINASE-RXN	Same
Q13464	Individual	PROTEIN-KINASE-RXN	O00141	Individual	PROTEIN-KINASE-RXN	Same
Q13523	Individual	PROTEIN-KINASE-RXN	O00141	Individual	PROTEIN-KINASE-RXN	Same
Q13535	Individual	PROTEIN-KINASE-RXN	O00141	Individual	PROTEIN-KINASE-RXN	Same
Q13627	Individual	2.7.12.1-RXN	O00141	Individual	PROTEIN-KINASE-RXN	Adjacent
Q14680	Individual	PROTEIN-KINASE-RXN	O00141	Individual	PROTEIN-KINASE-RXN	Same
Q14703	Individual	3.4.21.112-RXN	O00141	Individual	PROTEIN-KINASE-RXN	Adjacent
Q15139	Individual	2.7.11.13-RXN	O00141	Individual	PROTEIN-KINASE-RXN	Adjacent
Q15208	Individual	PROTEIN-KINASE-RXN	O00141	Individual	PROTEIN-KINASE-RXN	Same
Q15569	Individual	2.7.12.1-RXN	O00141	Individual	PROTEIN-KINASE-RXN	Adjacent
Q15759	Individual	2.7.11.24-RXN	O00141	Individual	PROTEIN-KINASE-RXN	Adjacent
Q16512	Individual	PROTEIN-KINASE-RXN	O00141	Individual	PROTEIN-KINASE-RXN	Same
Q16512	Individual	2.7.11.13-RXN	O00141	Individual	PROTEIN-KINASE-RXN	Adjacent
Q16513	Individual	2.7.11.13-RXN	O00141	Individual	PROTEIN-KINASE-RXN	Adjacent
Q16539	Individual	2.7.11.24-RXN	O00141	Individual	PROTEIN-KINASE-RXN	Adjacent
Q16644	Individual	PROTEIN-KINASE-RXN	O00141	Individual	PROTEIN-KINASE-RXN	Same
Q16659	Individual	2.7.11.24-RXN	O00141	Individual	PROTEIN-KINASE-RXN	Adjacent
Q16667	Individual	3.1.3.16-RXN	O00141	Individual	PROTEIN-KINASE-RXN	Adjacent
Q16690	Individual	3.1.3.16-RXN	O00141	Individual	PROTEIN-KINASE-RXN	Adjacent
Q16740	Individual	3.4.21.92-RXN	O00141	Individual	PROTEIN-KINASE-RXN	Adjacent
Q16828	Individual	3.1.3.16-RXN	O00141	Individual	PROTEIN-KINASE-RXN	Adjacent
Q16829	Individual	3.1.3.16-RXN	O00141	Individual	PROTEIN-KINASE-RXN	Adjacent
Q38SD2	Individual	PROTEIN-KINASE-RXN	O00141	Individual	PROTEIN-KINASE-RXN	Same
Q4G0W2	Individual	3.1.3.16-RXN	O00141	Individual	PROTEIN-KINASE-RXN	Adjacent
Q56UN5	Individual	PROTEIN-KINASE-RXN	O00141	Individual	PROTEIN-KINASE-RXN	Same
Q5JR12	Individual	3.1.3.16-RXN	O00141	Individual	PROTEIN-KINASE-RXN	Adjacent
Q5S007	Individual	PROTEIN-KINASE-RXN	O00141	Individual	PROTEIN-KINASE-RXN	Same
Q5SGD2	Individual	3.1.3.16-RXN	O00141	Individual	PROTEIN-KINASE-RXN	Adjacent
Q5VST9	Individual	PROTEIN-KINASE-RXN	O00141	Individual	PROTEIN-KINASE-RXN	Same
Q68J44	Individual	3.1.3.16-RXN	O00141	Individual	PROTEIN-KINASE-RXN	Adjacent
Q6DT37	Individual	PROTEIN-KINASE-RXN	O00141	Individual	PROTEIN-KINASE-RXN	Same
Q6GPI1	Individual	3.4.21.1-RXN	O00141	Individual	PROTEIN-KINASE-RXN	Adjacent
Q6P0Q8	Individual	PROTEIN-KINASE-RXN	O00141	Individual	PROTEIN-KINASE-RXN	Same
Q6P5Z2	Individual	2.7.11.13-RXN	O00141	Individual	PROTEIN-KINASE-RXN	Adjacent
Q6XUX3	Individual	2.7.12.1-RXN	O00141	Individual	PROTEIN-KINASE-RXN	Adjacent
Q6ZVD8	Individual	3.1.3.16-RXN	O00141	Individual	PROTEIN-KINASE-RXN	Adjacent
Q76I76	Individual	3.1.3.16-RXN	O00141	Individual	PROTEIN-KINASE-RXN	Adjacent
Q7L7X3	Individual	PROTEIN-KINASE-RXN	O00141	Individual	PROTEIN-KINASE-RXN	Same
Q86SG6	Individual	PROTEIN-KINASE-RXN	O00141	Individual	PROTEIN-KINASE-RXN	Same
Q86XI6	Individual	3.1.3.16-RXN	O00141	Individual	PROTEIN-KINASE-RXN	Adjacent
Q8IV63	Individual	PROTEIN-KINASE-RXN	O00141	Individual	PROTEIN-KINASE-RXN	Same
Q8IYP2	Individual	3.4.21.4-RXN	O00141	Individual	PROTEIN-KINASE-RXN	Adjacent
Q8N165	Individual	PROTEIN-KINASE-RXN	O00141	Individual	PROTEIN-KINASE-RXN	Same
Q8N3J5	Individual	3.1.3.16-RXN	O00141	Individual	PROTEIN-KINASE-RXN	Adjacent
Q8N4C8	Individual	PROTEIN-KINASE-RXN	O00141	Individual	PROTEIN-KINASE-RXN	Same
Q8N752	Individual	PROTEIN-KINASE-RXN	O00141	Individual	PROTEIN-KINASE-RXN	Same
Q8N819	Individual	3.1.3.16-RXN	O00141	Individual	PROTEIN-KINASE-RXN	Adjacent
Q8NEJ0	Individual	3.1.3.16-RXN	O00141	Individual	PROTEIN-KINASE-RXN	Adjacent
Q8NFD2	Individual	PROTEIN-KINASE-RXN	O00141	Individual	PROTEIN-KINASE-RXN	Same
Q8NG66	Individual	PROTEIN-KINASE-RXN	O00141	Individual	PROTEIN-KINASE-RXN	Same
Q8NI37	Individual	3.1.3.16-RXN	O00141	Individual	PROTEIN-KINASE-RXN	Adjacent
Q8TAA3	Individual	3.4.25.1-RXN	O00141	Individual	PROTEIN-KINASE-RXN	Adjacent
Q8TAS1	Individual	PROTEIN-KINASE-RXN	O00141	Individual	PROTEIN-KINASE-RXN	Same
Q8TD08	Individual	2.7.11.24-RXN	O00141	Individual	PROTEIN-KINASE-RXN	Adjacent
Q8TE77	Individual	3.1.3.16-RXN	O00141	Individual	PROTEIN-KINASE-RXN	Adjacent
Q8WTR2	Individual	3.1.3.16-RXN	O00141	Individual	PROTEIN-KINASE-RXN	Adjacent
Q8WU08	Individual	PROTEIN-KINASE-RXN	O00141	Individual	PROTEIN-KINASE-RXN	Same
Q8WUK0	Individual	3.1.3.16-RXN	O00141	Individual	PROTEIN-KINASE-RXN	Adjacent
Q8WVY7	Individual	3.1.3.16-RXN	O00141	Individual	PROTEIN-KINASE-RXN	Adjacent
Q8WY54	Individual	3.1.3.16-RXN	O00141	Individual	PROTEIN-KINASE-RXN	Adjacent
Q8WYL5	Individual	3.1.3.16-RXN	O00141	Individual	PROTEIN-KINASE-RXN	Adjacent
Q8WZ42	Individual	PROTEIN-KINASE-RXN	O00141	Individual	PROTEIN-KINASE-RXN	Same
Q92630	Individual	2.7.12.1-RXN	O00141	Individual	PROTEIN-KINASE-RXN	Adjacent
Q92772	Individual	PROTEIN-KINASE-RXN	O00141	Individual	PROTEIN-KINASE-RXN	Same
Q969G5	Individual	2.7.11.13-RXN	O00141	Individual	PROTEIN-KINASE-RXN	Adjacent
Q96GD4	Individual	PROTEIN-KINASE-RXN	O00141	Individual	PROTEIN-KINASE-RXN	Same
Q96LW2	Individual	PROTEIN-KINASE-RXN	O00141	Individual	PROTEIN-KINASE-RXN	Same
Q96MI6	Individual	3.1.3.16-RXN	O00141	Individual	PROTEIN-KINASE-RXN	Adjacent
Q96PF2	Individual	PROTEIN-KINASE-RXN	O00141	Individual	PROTEIN-KINASE-RXN	Same
Q96PN8	Individual	PROTEIN-KINASE-RXN	O00141	Individual	PROTEIN-KINASE-RXN	Same
Q96PQ5	Individual	3.1.3.16-RXN	O00141	Individual	PROTEIN-KINASE-RXN	Adjacent
Q96QC0	Individual	3.1.3.16-RXN	O00141	Individual	PROTEIN-KINASE-RXN	Adjacent
Q96QC0	Individual	3.1.3.16-RXN	O00141	Individual	PROTEIN-KINASE-RXN	Adjacent
Q96QS6	Individual	PROTEIN-KINASE-RXN	O00141	Individual	PROTEIN-KINASE-RXN	Same
Q96S53	Individual	2.7.12.1-RXN	O00141	Individual	PROTEIN-KINASE-RXN	Adjacent
Q99436	Individual	3.4.25.1-RXN	O00141	Individual	PROTEIN-KINASE-RXN	Adjacent
Q99538	Individual	3.4.22.34-RXN	O00141	Individual	PROTEIN-KINASE-RXN	Adjacent
Q99570	Individual	PROTEIN-KINASE-RXN	O00141	Individual	PROTEIN-KINASE-RXN	Same
Q99895	Individual	3.4.21.2-RXN	O00141	Individual	PROTEIN-KINASE-RXN	Adjacent
Q99956	Individual	3.1.3.16-RXN	O00141	Individual	PROTEIN-KINASE-RXN	Adjacent
Q9BQI3	Individual	PROTEIN-KINASE-RXN	O00141	Individual	PROTEIN-KINASE-RXN	Same
Q9BV47	Individual	3.1.3.16-RXN	O00141	Individual	PROTEIN-KINASE-RXN	Adjacent
Q9BVJ7	Individual	3.1.3.16-RXN	O00141	Individual	PROTEIN-KINASE-RXN	Adjacent
Q9BX84	Individual	PROTEIN-KINASE-RXN	O00141	Individual	PROTEIN-KINASE-RXN	Same
Q9BXU1	Individual	PROTEIN-KINASE-RXN	O00141	Individual	PROTEIN-KINASE-RXN	Same
Q9BY11	Individual	PROTEIN-KINASE-RXN	O00141	Individual	PROTEIN-KINASE-RXN	Same
Q9BY11	Individual	2.7.11.13-RXN	O00141	Individual	PROTEIN-KINASE-RXN	Adjacent
Q9BY84	Individual	3.1.3.16-RXN	O00141	Individual	PROTEIN-KINASE-RXN	Adjacent
Q9BYP7	Individual	PROTEIN-KINASE-RXN	O00141	Individual	PROTEIN-KINASE-RXN	Same
Q9BZJ3	Individual	3.4.21.59-RXN	O00141	Individual	PROTEIN-KINASE-RXN	Adjacent
Q9BZL6	Individual	2.7.11.13-RXN	O00141	Individual	PROTEIN-KINASE-RXN	Adjacent
Q9C098	Individual	PROTEIN-KINASE-RXN	O00141	Individual	PROTEIN-KINASE-RXN	Same
Q9GZU7	Individual	3.1.3.16-RXN	O00141	Individual	PROTEIN-KINASE-RXN	Adjacent
Q9H0C8	Individual	3.1.3.16-RXN	O00141	Individual	PROTEIN-KINASE-RXN	Adjacent
Q9H0K1	Individual	PROTEIN-KINASE-RXN	O00141	Individual	PROTEIN-KINASE-RXN	Same
Q9H1R2	Individual	3.1.3.16-RXN	O00141	Individual	PROTEIN-KINASE-RXN	Adjacent
Q9H4A4	Individual	3.4.11.6-RXN	O00141	Individual	PROTEIN-KINASE-RXN	Adjacent
Q9H4B4	Individual	2.7.11.21-RXN	O00141	Individual	PROTEIN-KINASE-RXN	Adjacent
Q9H596	Individual	3.1.3.16-RXN	O00141	Individual	PROTEIN-KINASE-RXN	Adjacent
Q9HAZ1	Individual	2.7.12.1-RXN	O00141	Individual	PROTEIN-KINASE-RXN	Adjacent
Q9HBE1	Individual	2.7.11.13-RXN	O00141	Individual	PROTEIN-KINASE-RXN	Adjacent
Q9HC98	Individual	PROTEIN-KINASE-RXN	O00141	Individual	PROTEIN-KINASE-RXN	Same
Q9NP77	Individual	3.1.3.16-RXN	O00141	Individual	PROTEIN-KINASE-RXN	Adjacent
Q9NQU5	Individual	PROTEIN-KINASE-RXN	O00141	Individual	PROTEIN-KINASE-RXN	Same
Q9NR20	Individual	2.7.12.1-RXN	O00141	Individual	PROTEIN-KINASE-RXN	Adjacent
Q9NRH2	Individual	PROTEIN-KINASE-RXN	O00141	Individual	PROTEIN-KINASE-RXN	Same
Q9NRM7	Individual	PROTEIN-KINASE-RXN	O00141	Individual	PROTEIN-KINASE-RXN	Same
Q9NRW4	Individual	3.1.3.16-RXN	O00141	Individual	PROTEIN-KINASE-RXN	Adjacent
Q9NSY1	Individual	PROTEIN-KINASE-RXN	O00141	Individual	PROTEIN-KINASE-RXN	Same
Q9NYY3	Individual	2.7.11.21-RXN	O00141	Individual	PROTEIN-KINASE-RXN	Adjacent
Q9NZJ5	Individual	PROTEIN-KINASE-RXN	O00141	Individual	PROTEIN-KINASE-RXN	Same
Q9P286	Individual	PROTEIN-KINASE-RXN	O00141	Individual	PROTEIN-KINASE-RXN	Same
Q9UBE8	Individual	2.7.11.24-RXN	O00141	Individual	PROTEIN-KINASE-RXN	Adjacent
Q9UBR2	Individual	3.4.22.38-RXN	O00141	Individual	PROTEIN-KINASE-RXN	Adjacent
Q9UBR2	Individual	3.4.18.1-RXN	O00141	Individual	PROTEIN-KINASE-RXN	Adjacent
Q9UBS0	Individual	PROTEIN-KINASE-RXN	O00141	Individual	PROTEIN-KINASE-RXN	Same
Q9UBX1	Individual	3.4.22.41-RXN	O00141	Individual	PROTEIN-KINASE-RXN	Adjacent
Q9UHD2	Individual	PROTEIN-KINASE-RXN	O00141	Individual	PROTEIN-KINASE-RXN	Same
Q9UII6	Individual	3.1.3.16-RXN	O00141	Individual	PROTEIN-KINASE-RXN	Adjacent
Q9UIK4	Individual	PROTEIN-KINASE-RXN	O00141	Individual	PROTEIN-KINASE-RXN	Same
Q9UIQ6	Individual	3.4.11.3-RXN	O00141	Individual	PROTEIN-KINASE-RXN	Adjacent
Q9UKE5	Individual	PROTEIN-KINASE-RXN	O00141	Individual	PROTEIN-KINASE-RXN	Same
Q9UKS6	Individual	2.7.11.13-RXN	O00141	Individual	PROTEIN-KINASE-RXN	Adjacent
Q9UKS6	Individual	PROTEIN-KINASE-RXN	O00141	Individual	PROTEIN-KINASE-RXN	Same
Q9UKY4	Individual	2.4.1.109-RXN	O00141	Individual	PROTEIN-KINASE-RXN	Adjacent
Q9ULR3	Individual	3.1.3.16-RXN	O00141	Individual	PROTEIN-KINASE-RXN	Adjacent
Q9UNH5	Individual	3.1.3.16-RXN	O00141	Individual	PROTEIN-KINASE-RXN	Adjacent
Q9UNI6	Individual	3.1.3.16-RXN	O00141	Individual	PROTEIN-KINASE-RXN	Adjacent
Q9UQB9	Individual	PROTEIN-KINASE-RXN	O00141	Individual	PROTEIN-KINASE-RXN	Same
Q9Y243	Individual	PROTEIN-KINASE-RXN	O00141	Individual	PROTEIN-KINASE-RXN	Same
Q9Y2H9	Individual	PROTEIN-KINASE-RXN	O00141	Individual	PROTEIN-KINASE-RXN	Same
Q9Y2K2	Individual	PROTEIN-KINASE-RXN	O00141	Individual	PROTEIN-KINASE-RXN	Same
Q9Y3S1	Individual	PROTEIN-KINASE-RXN	O00141	Individual	PROTEIN-KINASE-RXN	Same
Q9Y463	Individual	2.7.12.1-RXN	O00141	Individual	PROTEIN-KINASE-RXN	Adjacent
Q9Y5B0	Individual	3.1.3.16-RXN	O00141	Individual	PROTEIN-KINASE-RXN	Adjacent
Q9Y5S2	Individual	PROTEIN-KINASE-RXN	O00141	Individual	PROTEIN-KINASE-RXN	Same
Q9Y5Y6	Individual	3.4.21.109-RXN	O00141	Individual	PROTEIN-KINASE-RXN	Adjacent
Q9Y6A1	Individual	2.4.1.109-RXN	O00141	Individual	PROTEIN-KINASE-RXN	Adjacent
Q9Y6E0	Individual	PROTEIN-KINASE-RXN	O00141	Individual	PROTEIN-KINASE-RXN	Same
Q9Y6W6	Individual	3.1.3.16-RXN	O00141	Individual	PROTEIN-KINASE-RXN	Adjacent
P04183	Individual	DURIDKI-RXN	O00142	Individual	DURIDKI-RXN	Same
P04183	Individual	THYKI-RXN	O00142	Individual	THYKI-RXN	Same
P19971	Individual	THYM-PHOSPH-RXN	O00142	Individual	THYKI-RXN	Adjacent
P23919	Individual	DTMPKI-RXN	O00142	Individual	THYKI-RXN	Adjacent
P23919	Individual	DTMPKI-RXN	O00142	Individual	THYKI-RXN	Adjacent
P23919	Individual	DTMPKI-RXN	O00142	Individual	THYKI-RXN	Adjacent
P32321	Individual	DCMP-DEAMINASE-RXN	O00142	Individual	DURIDKI-RXN	Adjacent
Q5EBM0	Individual	DTMPKI-RXN	O00142	Individual	THYKI-RXN	Adjacent
O14734	Individual	THIOESTER-RXN	O00154	Individual	THIOESTER-RXN	Same
O14734	Individual	PALMITOYL-COA-HYDROLASE-RXN	O00154	Individual	PALMITOYL-COA-HYDROLASE-RXN	Same
O14975	Individual	RXN-9623	O00154	Individual	PALMITOYL-COA-HYDROLASE-RXN	Adjacent
O60488	Individual	RXN-9623	O00154	Individual	PALMITOYL-COA-HYDROLASE-RXN	Adjacent
O95573	Individual	RXN-9623	O00154	Individual	PALMITOYL-COA-HYDROLASE-RXN	Adjacent
P23141	Complex	RETINYL-PALMITATE-ESTERASE-RXN	O00154	Individual	PALMITOYL-COA-HYDROLASE-RXN	Adjacent
P23786	Individual	CARNITINE-O-PALMITOYLTRANSFERASE-RXN	O00154	Individual	PALMITOYL-COA-HYDROLASE-RXN	Adjacent
P33121	Individual	RXN-9623	O00154	Individual	PALMITOYL-COA-HYDROLASE-RXN	Adjacent
P35354	Individual	RXN-10664	O00154	Individual	PALMITOYL-COA-HYDROLASE-RXN	Adjacent
P49327	Complex	RXN-9549	O00154	Individual	PALMITOYL-COA-HYDROLASE-RXN	Adjacent
P50416	Individual	CARNITINE-O-PALMITOYLTRANSFERASE-RXN	O00154	Individual	PALMITOYL-COA-HYDROLASE-RXN	Adjacent
P50897	Individual	3.1.2.22-RXN	O00154	Individual	PALMITOYL-COA-HYDROLASE-RXN	Adjacent
Q502X7	Individual	RXN-9543	O00154	Individual	PALMITOYL-COA-HYDROLASE-RXN	Adjacent
Q5FVE4	Individual	RXN-9623	O00154	Individual	PALMITOYL-COA-HYDROLASE-RXN	Adjacent
Q6ZUV0	Individual	PALMITOYL-COA-HYDROLASE-RXN	O00154	Individual	PALMITOYL-COA-HYDROLASE-RXN	Same
Q8TCG5	Individual	CARNITINE-O-PALMITOYLTRANSFERASE-RXN	O00154	Individual	PALMITOYL-COA-HYDROLASE-RXN	Adjacent
Q8WVX9	Individual	1.2.1.42-RXN	O00154	Individual	PALMITOYL-COA-HYDROLASE-RXN	Adjacent
Q96GR2	Individual	RXN-9623	O00154	Individual	PALMITOYL-COA-HYDROLASE-RXN	Adjacent
Q96K12	Individual	1.2.1.42-RXN	O00154	Individual	PALMITOYL-COA-HYDROLASE-RXN	Adjacent
Q9H5J4	Individual	RXN-9647	O00154	Individual	RXN-9626	Adjacent
Q9H5J4	Individual	RXN-9646	O00154	Individual	RXN-9627	Adjacent
Q9H5J4	Individual	RXN-9543	O00154	Individual	PALMITOYL-COA-HYDROLASE-RXN	Adjacent
Q9ULC5	Individual	RXN-9623	O00154	Individual	PALMITOYL-COA-HYDROLASE-RXN	Adjacent
A4D256	Individual	PROTEIN-TYROSINE-PHOSPHATASE-RXN	O00167	Individual	PROTEIN-TYROSINE-PHOSPHATASE-RXN	Same
O14522	Individual	PROTEIN-TYROSINE-PHOSPHATASE-RXN	O00167	Individual	PROTEIN-TYROSINE-PHOSPHATASE-RXN	Same
O60674	Individual	2.7.10.2-RXN	O00167	Individual	PROTEIN-TYROSINE-PHOSPHATASE-RXN	Adjacent
O75365	Individual	PROTEIN-TYROSINE-PHOSPHATASE-RXN	O00167	Individual	PROTEIN-TYROSINE-PHOSPHATASE-RXN	Same
O95677	Individual	PROTEIN-TYROSINE-PHOSPHATASE-RXN	O00167	Individual	PROTEIN-TYROSINE-PHOSPHATASE-RXN	Same
P00519	Individual	2.7.10.2-RXN	O00167	Individual	PROTEIN-TYROSINE-PHOSPHATASE-RXN	Adjacent
P06239	Individual	2.7.10.2-RXN	O00167	Individual	PROTEIN-TYROSINE-PHOSPHATASE-RXN	Adjacent
P06241	Individual	2.7.10.2-RXN	O00167	Individual	PROTEIN-TYROSINE-PHOSPHATASE-RXN	Adjacent
P07332	Individual	2.7.10.2-RXN	O00167	Individual	PROTEIN-TYROSINE-PHOSPHATASE-RXN	Adjacent
P07947	Individual	2.7.10.2-RXN	O00167	Individual	PROTEIN-TYROSINE-PHOSPHATASE-RXN	Adjacent
P07948	Individual	2.7.10.2-RXN	O00167	Individual	PROTEIN-TYROSINE-PHOSPHATASE-RXN	Adjacent
P08631	Individual	2.7.10.2-RXN	O00167	Individual	PROTEIN-TYROSINE-PHOSPHATASE-RXN	Adjacent
P09769	Individual	2.7.10.2-RXN	O00167	Individual	PROTEIN-TYROSINE-PHOSPHATASE-RXN	Adjacent
P0C1S8	Individual	2.7.10.2-RXN	O00167	Individual	PROTEIN-TYROSINE-PHOSPHATASE-RXN	Adjacent
P12931	Individual	2.7.10.2-RXN	O00167	Individual	PROTEIN-TYROSINE-PHOSPHATASE-RXN	Adjacent
P16591	Individual	2.7.10.2-RXN	O00167	Individual	PROTEIN-TYROSINE-PHOSPHATASE-RXN	Adjacent
P18031	Individual	PROTEIN-TYROSINE-PHOSPHATASE-RXN	O00167	Individual	PROTEIN-TYROSINE-PHOSPHATASE-RXN	Same
P18433	Individual	PROTEIN-TYROSINE-PHOSPHATASE-RXN	O00167	Individual	PROTEIN-TYROSINE-PHOSPHATASE-RXN	Same
P23458	Individual	2.7.10.2-RXN	O00167	Individual	PROTEIN-TYROSINE-PHOSPHATASE-RXN	Adjacent
P23467	Individual	PROTEIN-TYROSINE-PHOSPHATASE-RXN	O00167	Individual	PROTEIN-TYROSINE-PHOSPHATASE-RXN	Same
P23471	Individual	PROTEIN-TYROSINE-PHOSPHATASE-RXN	O00167	Individual	PROTEIN-TYROSINE-PHOSPHATASE-RXN	Same
P23471	Individual	PROTEIN-TYROSINE-PHOSPHATASE-RXN	O00167	Individual	PROTEIN-TYROSINE-PHOSPHATASE-RXN	Same
P26045	Individual	PROTEIN-TYROSINE-PHOSPHATASE-RXN	O00167	Individual	PROTEIN-TYROSINE-PHOSPHATASE-RXN	Same
P28562	Individual	PROTEIN-TYROSINE-PHOSPHATASE-RXN	O00167	Individual	PROTEIN-TYROSINE-PHOSPHATASE-RXN	Same
P29350	Individual	PROTEIN-TYROSINE-PHOSPHATASE-RXN	O00167	Individual	PROTEIN-TYROSINE-PHOSPHATASE-RXN	Same
P29597	Individual	2.7.10.2-RXN	O00167	Individual	PROTEIN-TYROSINE-PHOSPHATASE-RXN	Adjacent
P30291	Individual	2.7.10.2-RXN	O00167	Individual	PROTEIN-TYROSINE-PHOSPHATASE-RXN	Adjacent
P30304	Individual	PROTEIN-TYROSINE-PHOSPHATASE-RXN	O00167	Individual	PROTEIN-TYROSINE-PHOSPHATASE-RXN	Same
P30307	Individual	PROTEIN-TYROSINE-PHOSPHATASE-RXN	O00167	Individual	PROTEIN-TYROSINE-PHOSPHATASE-RXN	Same
P41240	Individual	2.7.10.2-RXN	O00167	Individual	PROTEIN-TYROSINE-PHOSPHATASE-RXN	Adjacent
P42679	Individual	2.7.10.2-RXN	O00167	Individual	PROTEIN-TYROSINE-PHOSPHATASE-RXN	Adjacent
P42681	Individual	2.7.10.2-RXN	O00167	Individual	PROTEIN-TYROSINE-PHOSPHATASE-RXN	Adjacent
P42684	Individual	2.7.10.2-RXN	O00167	Individual	PROTEIN-TYROSINE-PHOSPHATASE-RXN	Adjacent
P42685	Individual	2.7.10.2-RXN	O00167	Individual	PROTEIN-TYROSINE-PHOSPHATASE-RXN	Adjacent
P43378	Individual	PROTEIN-TYROSINE-PHOSPHATASE-RXN	O00167	Individual	PROTEIN-TYROSINE-PHOSPHATASE-RXN	Same
P43403	Individual	2.7.10.2-RXN	O00167	Individual	PROTEIN-TYROSINE-PHOSPHATASE-RXN	Adjacent
P43405	Individual	2.7.10.2-RXN	O00167	Individual	PROTEIN-TYROSINE-PHOSPHATASE-RXN	Adjacent
P51452	Individual	PROTEIN-TYROSINE-PHOSPHATASE-RXN	O00167	Individual	PROTEIN-TYROSINE-PHOSPHATASE-RXN	Same
P51813	Individual	2.7.10.2-RXN	O00167	Individual	PROTEIN-TYROSINE-PHOSPHATASE-RXN	Adjacent
Q05209	Individual	PROTEIN-TYROSINE-PHOSPHATASE-RXN	O00167	Individual	PROTEIN-TYROSINE-PHOSPHATASE-RXN	Same
Q05397	Individual	2.7.10.2-RXN	O00167	Individual	PROTEIN-TYROSINE-PHOSPHATASE-RXN	Adjacent
Q06124	Individual	PROTEIN-TYROSINE-PHOSPHATASE-RXN	O00167	Individual	PROTEIN-TYROSINE-PHOSPHATASE-RXN	Same
Q06124	Individual	PROTEIN-TYROSINE-PHOSPHATASE-RXN	O00167	Individual	PROTEIN-TYROSINE-PHOSPHATASE-RXN	Same
Q06187	Individual	2.7.10.2-RXN	O00167	Individual	PROTEIN-TYROSINE-PHOSPHATASE-RXN	Adjacent
Q07912	Individual	2.7.10.2-RXN	O00167	Individual	PROTEIN-TYROSINE-PHOSPHATASE-RXN	Adjacent
Q08881	Individual	2.7.10.2-RXN	O00167	Individual	PROTEIN-TYROSINE-PHOSPHATASE-RXN	Adjacent
Q12913	Individual	PROTEIN-TYROSINE-PHOSPHATASE-RXN	O00167	Individual	PROTEIN-TYROSINE-PHOSPHATASE-RXN	Same
Q12923	Individual	PROTEIN-TYROSINE-PHOSPHATASE-RXN	O00167	Individual	PROTEIN-TYROSINE-PHOSPHATASE-RXN	Same
Q12974	Individual	PROTEIN-TYROSINE-PHOSPHATASE-RXN	O00167	Individual	PROTEIN-TYROSINE-PHOSPHATASE-RXN	Same
Q13115	Individual	PROTEIN-TYROSINE-PHOSPHATASE-RXN	O00167	Individual	PROTEIN-TYROSINE-PHOSPHATASE-RXN	Same
Q13470	Individual	2.7.10.2-RXN	O00167	Individual	PROTEIN-TYROSINE-PHOSPHATASE-RXN	Adjacent
Q13882	Individual	2.7.10.2-RXN	O00167	Individual	PROTEIN-TYROSINE-PHOSPHATASE-RXN	Adjacent
Q14289	Individual	2.7.10.2-RXN	O00167	Individual	PROTEIN-TYROSINE-PHOSPHATASE-RXN	Adjacent
Q15256	Individual	PROTEIN-TYROSINE-PHOSPHATASE-RXN	O00167	Individual	PROTEIN-TYROSINE-PHOSPHATASE-RXN	Same
Q15262	Individual	PROTEIN-TYROSINE-PHOSPHATASE-RXN	O00167	Individual	PROTEIN-TYROSINE-PHOSPHATASE-RXN	Same
Q16667	Individual	PROTEIN-TYROSINE-PHOSPHATASE-RXN	O00167	Individual	PROTEIN-TYROSINE-PHOSPHATASE-RXN	Same
Q16825	Individual	PROTEIN-TYROSINE-PHOSPHATASE-RXN	O00167	Individual	PROTEIN-TYROSINE-PHOSPHATASE-RXN	Same
Q16827	Individual	PROTEIN-TYROSINE-PHOSPHATASE-RXN	O00167	Individual	PROTEIN-TYROSINE-PHOSPHATASE-RXN	Same
Q16828	Individual	PROTEIN-TYROSINE-PHOSPHATASE-RXN	O00167	Individual	PROTEIN-TYROSINE-PHOSPHATASE-RXN	Same
Q68J44	Individual	PROTEIN-TYROSINE-PHOSPHATASE-RXN	O00167	Individual	PROTEIN-TYROSINE-PHOSPHATASE-RXN	Same
Q6J9G0	Individual	2.7.10.2-RXN	O00167	Individual	PROTEIN-TYROSINE-PHOSPHATASE-RXN	Adjacent
Q6XPS3	Individual	PROTEIN-TYROSINE-PHOSPHATASE-RXN	O00167	Individual	PROTEIN-TYROSINE-PHOSPHATASE-RXN	Same
Q76I76	Individual	PROTEIN-TYROSINE-PHOSPHATASE-RXN	O00167	Individual	PROTEIN-TYROSINE-PHOSPHATASE-RXN	Same
Q86YV5	Individual	2.7.10.2-RXN	O00167	Individual	PROTEIN-TYROSINE-PHOSPHATASE-RXN	Adjacent
Q8TE77	Individual	PROTEIN-TYROSINE-PHOSPHATASE-RXN	O00167	Individual	PROTEIN-TYROSINE-PHOSPHATASE-RXN	Same
Q8WUK0	Individual	PROTEIN-TYROSINE-PHOSPHATASE-RXN	O00167	Individual	PROTEIN-TYROSINE-PHOSPHATASE-RXN	Same
Q8WYL5	Individual	PROTEIN-TYROSINE-PHOSPHATASE-RXN	O00167	Individual	PROTEIN-TYROSINE-PHOSPHATASE-RXN	Same
Q92932	Individual	PROTEIN-TYROSINE-PHOSPHATASE-RXN	O00167	Individual	PROTEIN-TYROSINE-PHOSPHATASE-RXN	Same
Q99504	Individual	PROTEIN-TYROSINE-PHOSPHATASE-RXN	O00167	Individual	PROTEIN-TYROSINE-PHOSPHATASE-RXN	Same
Q99952	Individual	PROTEIN-TYROSINE-PHOSPHATASE-RXN	O00167	Individual	PROTEIN-TYROSINE-PHOSPHATASE-RXN	Same
Q99956	Individual	PROTEIN-TYROSINE-PHOSPHATASE-RXN	O00167	Individual	PROTEIN-TYROSINE-PHOSPHATASE-RXN	Same
Q9BVJ7	Individual	PROTEIN-TYROSINE-PHOSPHATASE-RXN	O00167	Individual	PROTEIN-TYROSINE-PHOSPHATASE-RXN	Same
Q9BY84	Individual	PROTEIN-TYROSINE-PHOSPHATASE-RXN	O00167	Individual	PROTEIN-TYROSINE-PHOSPHATASE-RXN	Same
Q9H596	Individual	PROTEIN-TYROSINE-PHOSPHATASE-RXN	O00167	Individual	PROTEIN-TYROSINE-PHOSPHATASE-RXN	Same
Q9H792	Individual	2.7.10.2-RXN	O00167	Individual	PROTEIN-TYROSINE-PHOSPHATASE-RXN	Adjacent
Q9HD43	Individual	PROTEIN-TYROSINE-PHOSPHATASE-RXN	O00167	Individual	PROTEIN-TYROSINE-PHOSPHATASE-RXN	Same
Q9NYA4	Individual	PROTEIN-TYROSINE-PHOSPHATASE-RXN	O00167	Individual	PROTEIN-TYROSINE-PHOSPHATASE-RXN	Same
Q9UIG0	Individual	2.7.10.2-RXN	O00167	Individual	PROTEIN-TYROSINE-PHOSPHATASE-RXN	Adjacent
Q9UII6	Individual	PROTEIN-TYROSINE-PHOSPHATASE-RXN	O00167	Individual	PROTEIN-TYROSINE-PHOSPHATASE-RXN	Same
Q9UMZ3	Individual	PROTEIN-TYROSINE-PHOSPHATASE-RXN	O00167	Individual	PROTEIN-TYROSINE-PHOSPHATASE-RXN	Same
Q9UNH5	Individual	PROTEIN-TYROSINE-PHOSPHATASE-RXN	O00167	Individual	PROTEIN-TYROSINE-PHOSPHATASE-RXN	Same
Q9UNI6	Individual	PROTEIN-TYROSINE-PHOSPHATASE-RXN	O00167	Individual	PROTEIN-TYROSINE-PHOSPHATASE-RXN	Same
Q9Y2R2	Individual	PROTEIN-TYROSINE-PHOSPHATASE-RXN	O00167	Individual	PROTEIN-TYROSINE-PHOSPHATASE-RXN	Same
Q9Y2V6	Individual	2.7.10.2-RXN	O00167	Individual	PROTEIN-TYROSINE-PHOSPHATASE-RXN	Adjacent
O43448	Individual	TRANS-RXN66-557	O00180	Individual	TRANS-RXN66-557	Same
O43525	Individual	TRANS-RXN66-557	O00180	Individual	TRANS-RXN66-557	Same
O75671	Individual	TRANS-RXN66-557	O00180	Individual	TRANS-RXN66-557	Same
O95259	Individual	TRANS-RXN66-557	O00180	Individual	TRANS-RXN66-557	Same
O95279	Individual	TRANS-RXN66-557	O00180	Individual	TRANS-RXN66-557	Same
P16389	Individual	TRANS-RXN66-557	O00180	Individual	TRANS-RXN66-557	Same
P22001	Individual	TRANS-RXN66-557	O00180	Individual	TRANS-RXN66-557	Same
P22460	Individual	TRANS-RXN66-557	O00180	Individual	TRANS-RXN66-557	Same
P48048	Individual	TRANS-RXN66-557	O00180	Individual	TRANS-RXN66-557	Same
P51787	Individual	TRANS-RXN66-557	O00180	Individual	TRANS-RXN66-557	Same
P56696	Individual	TRANS-RXN66-557	O00180	Individual	TRANS-RXN66-557	Same
P57789	Individual	TRANS-RXN66-557	O00180	Individual	TRANS-RXN66-557	Same
Q12809	Individual	TRANS-RXN66-557	O00180	Individual	TRANS-RXN66-557	Same
Q14654	Individual	TRANS-RXN66-557	O00180	Individual	TRANS-RXN66-557	Same
Q14721	Individual	TRANS-RXN66-557	O00180	Individual	TRANS-RXN66-557	Same
Q15842	Individual	TRANS-RXN66-557	O00180	Individual	TRANS-RXN66-557	Same
Q16322	Individual	TRANS-RXN66-557	O00180	Individual	TRANS-RXN66-557	Same
Q16558	Individual	TRANS-RXN66-557	O00180	Individual	TRANS-RXN66-557	Same
Q8NCM2	Individual	TRANS-RXN66-557	O00180	Individual	TRANS-RXN66-557	Same
Q8TAE7	Individual	TRANS-RXN66-557	O00180	Individual	TRANS-RXN66-557	Same
Q8TDN2	Individual	TRANS-RXN66-557	O00180	Individual	TRANS-RXN66-557	Same
Q92806	Individual	TRANS-RXN66-557	O00180	Individual	TRANS-RXN66-557	Same
Q92952	Individual	TRANS-RXN66-557	O00180	Individual	TRANS-RXN66-557	Same
Q92953	Individual	TRANS-RXN66-557	O00180	Individual	TRANS-RXN66-557	Same
Q96KK3	Individual	TRANS-RXN66-557	O00180	Individual	TRANS-RXN66-557	Same
Q96RP8	Individual	TRANS-RXN66-557	O00180	Individual	TRANS-RXN66-557	Same
Q96T55	Individual	TRANS-RXN66-557	O00180	Individual	TRANS-RXN66-557	Same
Q9H427	Individual	TRANS-RXN66-557	O00180	Individual	TRANS-RXN66-557	Same
Q9HB15	Individual	TRANS-RXN66-557	O00180	Individual	TRANS-RXN66-557	Same
Q9NPI9	Individual	TRANS-RXN66-557	O00180	Individual	TRANS-RXN66-557	Same
Q9NYG8	Individual	TRANS-RXN66-557	O00180	Individual	TRANS-RXN66-557	Same
Q9NZV8	Individual	TRANS-RXN66-557	O00180	Individual	TRANS-RXN66-557	Same
Q9UH86	Individual	TRANS-RXN66-557	O00180	Individual	TRANS-RXN66-557	Same
Q9UHN3	Individual	TRANS-RXN66-557	O00180	Individual	TRANS-RXN66-557	Same
Q9UJ96	Individual	TRANS-RXN66-557	O00180	Individual	TRANS-RXN66-557	Same
Q9ULD8	Individual	TRANS-RXN66-557	O00180	Individual	TRANS-RXN66-557	Same
Q9UN42	Individual	RXN66-414	O00180	Individual	TRANS-RXN66-557	Adjacent
Q9UQ05	Individual	TRANS-RXN66-557	O00180	Individual	TRANS-RXN66-557	Same
Q9Y2U2	Individual	TRANS-RXN66-557	O00180	Individual	TRANS-RXN66-557	Same
Q9Y6J6	Individual	TRANS-RXN66-557	O00180	Individual	TRANS-RXN66-557	Same
P05156	Individual	3.4.21.45-RXN	O00187	Individual	3.4.21.104-RXN	Adjacent
P09871	Individual	3.4.21.42-RXN	O00187	Individual	3.4.21.104-RXN	Adjacent
P09871	Individual	RXN-7940	O00187	Individual	RXN-7943	Adjacent
O00748	Individual	CARBOXYLESTERASE-RXN	O00204	Individual	ALCOHOL-SULFOTRANSFERASE-RXN	Adjacent
O14792	Individual	2.8.2.23-RXN	O00204	Individual	ALCOHOL-SULFOTRANSFERASE-RXN	Adjacent
O43916	Individual	KERATAN-SULFOTRANSFERASE-RXN	O00204	Individual	ALCOHOL-SULFOTRANSFERASE-RXN	Adjacent
O60243	Individual	RXN-11562	O00204	Individual	ALCOHOL-SULFOTRANSFERASE-RXN	Adjacent
O75828	Individual	CARBONYL-REDUCTASE-NADPH-RXN	O00204	Individual	ALCOHOL-SULFOTRANSFERASE-RXN	Adjacent
P04066	Individual	ALPHA-L-FUCOSIDASE-RXN	O00204	Individual	ALCOHOL-SULFOTRANSFERASE-RXN	Adjacent
P10768	Individual	CARBOXYLESTERASE-RXN	O00204	Individual	ALCOHOL-SULFOTRANSFERASE-RXN	Adjacent
P14550	Individual	ALCOHOL-DEHYDROGENASE-NADPORNOP+-RXN	O00204	Individual	ALCOHOL-SULFOTRANSFERASE-RXN	Adjacent
P16152	Individual	CARBONYL-REDUCTASE-NADPH-RXN	O00204	Individual	ALCOHOL-SULFOTRANSFERASE-RXN	Adjacent
P23141	Complex	CARBOXYLESTERASE-RXN	O00204	Individual	ALCOHOL-SULFOTRANSFERASE-RXN	Adjacent
P23141	Individual	CARBOXYLESTERASE-RXN	O00204	Individual	ALCOHOL-SULFOTRANSFERASE-RXN	Adjacent
P49888	Individual	ESTRONE-SULFOTRANSFERASE-RXN	O00204	Individual	ALCOHOL-SULFOTRANSFERASE-RXN	Adjacent
Q5XG92	Individual	CARBOXYLESTERASE-RXN	O00204	Individual	ALCOHOL-SULFOTRANSFERASE-RXN	Adjacent
Q6NT32	Individual	CARBOXYLESTERASE-RXN	O00204	Individual	ALCOHOL-SULFOTRANSFERASE-RXN	Adjacent
Q6UWW8	Individual	CARBOXYLESTERASE-RXN	O00204	Individual	ALCOHOL-SULFOTRANSFERASE-RXN	Adjacent
Q7LFX5	Complex	RXN-7953	O00204	Individual	ALCOHOL-SULFOTRANSFERASE-RXN	Adjacent
Q7LFX5	Complex	RXN-7954	O00204	Individual	ALCOHOL-SULFOTRANSFERASE-RXN	Adjacent
Q7LGC8	Individual	CHONDROITIN-6-SULFOTRANSFERASE-RXN	O00204	Individual	ALCOHOL-SULFOTRANSFERASE-RXN	Adjacent
Q8IZP7	Individual	RXN-11562	O00204	Individual	ALCOHOL-SULFOTRANSFERASE-RXN	Adjacent
Q8TB61	Individual	RXN66-459	O00204	Individual	ALCOHOL-SULFOTRANSFERASE-RXN	Adjacent
Q9BTY2	Individual	ALPHA-L-FUCOSIDASE-RXN	O00204	Individual	ALCOHOL-SULFOTRANSFERASE-RXN	Adjacent
Q9BTZ2	Individual	CARBONYL-REDUCTASE-NADPH-RXN	O00204	Individual	ALCOHOL-SULFOTRANSFERASE-RXN	Adjacent
Q9H1N7	Individual	RXN66-459	O00204	Individual	ALCOHOL-SULFOTRANSFERASE-RXN	Adjacent
Q9NS84	Individual	CHONDROITIN-6-SULFOTRANSFERASE-RXN	O00204	Individual	ALCOHOL-SULFOTRANSFERASE-RXN	Adjacent
Q9Y278	Individual	2.8.2.29-RXN	O00204	Individual	ALCOHOL-SULFOTRANSFERASE-RXN	Adjacent
Q9Y2C2	Individual	RXN-11560	O00204	Individual	ALCOHOL-SULFOTRANSFERASE-RXN	Adjacent
Q9Y2C2	Individual	RXN-11561	O00204	Individual	ALCOHOL-SULFOTRANSFERASE-RXN	Adjacent
Q9Y662	Individual	2.8.2.30-RXN	O00204	Individual	ALCOHOL-SULFOTRANSFERASE-RXN	Adjacent
Q9Y663	Individual	2.8.2.30-RXN	O00204	Individual	ALCOHOL-SULFOTRANSFERASE-RXN	Adjacent
O00483	Individual	RXN0-5330	O00217	Individual	NADH-DEHYDROG-A-RXN	Adjacent
O14949	Individual	1.10.2.2-RXN	O00217	Individual	NADH-DEHYDROG-A-RXN	Adjacent
O14957	Individual	1.10.2.2-RXN	O00217	Individual	NADH-DEHYDROG-A-RXN	Adjacent
O15239	Individual	RXN0-5330	O00217	Individual	NADH-DEHYDROG-A-RXN	Adjacent
O43674	Individual	RXN0-5330	O00217	Individual	NADH-DEHYDROG-A-RXN	Adjacent
O43676	Individual	NADH-DEHYDROG-A-RXN	O00217	Individual	NADH-DEHYDROG-A-RXN	Same
O43676	Individual	RXN0-5330	O00217	Individual	NADH-DEHYDROG-A-RXN	Adjacent
O43677	Individual	RXN0-5330	O00217	Individual	NADH-DEHYDROG-A-RXN	Adjacent
O43678	Individual	RXN0-5330	O00217	Individual	NADH-DEHYDROG-A-RXN	Adjacent
O75251	Individual	NADH-DEHYDROGENASE-RXN	O00217	Individual	NADH-DEHYDROGENASE-RXN	Same
O75251	Individual	NADH-DEHYDROG-A-RXN	O00217	Individual	NADH-DEHYDROG-A-RXN	Same
O75306	Individual	NADH-DEHYDROGENASE-RXN	O00217	Individual	NADH-DEHYDROGENASE-RXN	Same
O75306	Individual	NADH-DEHYDROG-A-RXN	O00217	Individual	NADH-DEHYDROG-A-RXN	Same
O75438	Individual	RXN0-5330	O00217	Individual	NADH-DEHYDROG-A-RXN	Adjacent
O75489	Individual	NADH-DEHYDROGENASE-RXN	O00217	Individual	NADH-DEHYDROGENASE-RXN	Same
O95139	Individual	NADH-DEHYDROG-A-RXN	O00217	Individual	NADH-DEHYDROG-A-RXN	Same
O95139	Individual	RXN0-5330	O00217	Individual	NADH-DEHYDROG-A-RXN	Adjacent
O95167	Individual	RXN0-5330	O00217	Individual	NADH-DEHYDROG-A-RXN	Adjacent
O95168	Individual	RXN0-5330	O00217	Individual	NADH-DEHYDROG-A-RXN	Adjacent
O95169	Individual	RXN0-5330	O00217	Individual	NADH-DEHYDROG-A-RXN	Adjacent
O95178	Individual	RXN0-5330	O00217	Individual	NADH-DEHYDROG-A-RXN	Adjacent
O95182	Individual	RXN0-5330	O00217	Individual	NADH-DEHYDROG-A-RXN	Adjacent
O95298	Individual	NADH-DEHYDROG-A-RXN	O00217	Individual	NADH-DEHYDROG-A-RXN	Same
O95298	Individual	RXN0-5330	O00217	Individual	NADH-DEHYDROG-A-RXN	Adjacent
O95299	Individual	RXN0-5330	O00217	Individual	NADH-DEHYDROG-A-RXN	Adjacent
O96000	Individual	RXN0-5330	O00217	Individual	NADH-DEHYDROG-A-RXN	Adjacent
P00156	Individual	1.10.2.2-RXN	O00217	Individual	NADH-DEHYDROG-A-RXN	Adjacent
P07919	Individual	1.10.2.2-RXN	O00217	Individual	NADH-DEHYDROG-A-RXN	Adjacent
P08574	Individual	1.10.2.2-RXN	O00217	Individual	NADH-DEHYDROG-A-RXN	Adjacent
P14927	Individual	1.10.2.2-RXN	O00217	Individual	NADH-DEHYDROG-A-RXN	Adjacent
P17568	Individual	NADH-DEHYDROG-A-RXN	O00217	Individual	NADH-DEHYDROG-A-RXN	Same
P17568	Individual	RXN0-5330	O00217	Individual	NADH-DEHYDROG-A-RXN	Adjacent
P19404	Individual	NADH-DEHYDROG-A-RXN	O00217	Individual	NADH-DEHYDROG-A-RXN	Same
P22695	Individual	1.10.2.2-RXN	O00217	Individual	NADH-DEHYDROG-A-RXN	Adjacent
P31930	Individual	1.10.2.2-RXN	O00217	Individual	NADH-DEHYDROG-A-RXN	Adjacent
P47985	Individual	1.10.2.2-RXN	O00217	Individual	NADH-DEHYDROG-A-RXN	Adjacent
P47985	Individual	1.10.2.2-RXN	O00217	Individual	NADH-DEHYDROG-A-RXN	Adjacent
P49821	Individual	NADH-DEHYDROGENASE-RXN	O00217	Individual	NADH-DEHYDROGENASE-RXN	Same
P51970	Individual	RXN0-5330	O00217	Individual	NADH-DEHYDROG-A-RXN	Adjacent
P56181	Individual	RXN0-5330	O00217	Individual	NADH-DEHYDROG-A-RXN	Adjacent
P56556	Individual	RXN0-5330	O00217	Individual	NADH-DEHYDROG-A-RXN	Adjacent
Q16134	Individual	1.5.5.1-RXN	O00217	Individual	NADH-DEHYDROG-A-RXN	Adjacent
Q16718	Individual	RXN0-5330	O00217	Individual	NADH-DEHYDROG-A-RXN	Adjacent
Q16795	Individual	RXN0-5330	O00217	Individual	NADH-DEHYDROG-A-RXN	Adjacent
Q86Y39	Individual	RXN0-5330	O00217	Individual	NADH-DEHYDROG-A-RXN	Adjacent
Q8N183	Individual	RXN0-5330	O00217	Individual	NADH-DEHYDROG-A-RXN	Adjacent
Q9BU61	Individual	RXN0-5330	O00217	Individual	NADH-DEHYDROG-A-RXN	Adjacent
Q9NX14	Individual	NADH-DEHYDROG-A-RXN	O00217	Individual	NADH-DEHYDROG-A-RXN	Same
Q9NX14	Individual	RXN0-5330	O00217	Individual	NADH-DEHYDROG-A-RXN	Adjacent
Q9P032	Individual	RXN0-5330	O00217	Individual	NADH-DEHYDROG-A-RXN	Adjacent
Q9UDW1	Individual	1.10.2.2-RXN	O00217	Individual	NADH-DEHYDROG-A-RXN	Adjacent
Q9UI09	Individual	RXN0-5330	O00217	Individual	NADH-DEHYDROG-A-RXN	Adjacent
Q9Y375	Individual	RXN0-5330	O00217	Individual	NADH-DEHYDROG-A-RXN	Adjacent
Q9Y6M9	Individual	RXN0-5330	O00217	Individual	NADH-DEHYDROG-A-RXN	Adjacent
Q16394	Complex	2.4.1.225-RXN	O00219	Individual	2.4.1.212-RXN	Adjacent
Q8NBZ7	Individual	UDP-GLUCURONATE-DECARBOXYLASE-RXN	O00219	Individual	2.4.1.212-RXN	Adjacent
Q93063	Complex	2.4.1.225-RXN	O00219	Individual	2.4.1.212-RXN	Adjacent
Q9NTN3	Individual	TRANS-RXN66-1164	O00219	Individual	2.4.1.212-RXN	Adjacent
A4D256	Individual	3.1.3.16-RXN	O00238	Individual	PROTEIN-KINASE-RXN	Adjacent
A5LHX3	Individual	3.4.25.1-RXN	O00238	Individual	PROTEIN-KINASE-RXN	Adjacent
O00444	Individual	2.7.11.21-RXN	O00238	Individual	PROTEIN-KINASE-RXN	Adjacent
O00743	Individual	3.1.3.16-RXN	O00238	Individual	PROTEIN-KINASE-RXN	Adjacent
O14595	Individual	3.1.3.16-RXN	O00238	Individual	PROTEIN-KINASE-RXN	Adjacent
O14818	Individual	3.4.25.1-RXN	O00238	Individual	PROTEIN-KINASE-RXN	Adjacent
O14829	Individual	3.1.3.16-RXN	O00238	Individual	PROTEIN-KINASE-RXN	Adjacent
O14830	Individual	3.1.3.16-RXN	O00238	Individual	PROTEIN-KINASE-RXN	Adjacent
O14976	Individual	PROTEIN-KINASE-RXN	O00238	Individual	PROTEIN-KINASE-RXN	Same
O14990	Individual	3.1.3.16-RXN	O00238	Individual	PROTEIN-KINASE-RXN	Adjacent
O15075	Individual	PROTEIN-KINASE-RXN	O00238	Individual	PROTEIN-KINASE-RXN	Same
O15264	Individual	2.7.11.24-RXN	O00238	Individual	PROTEIN-KINASE-RXN	Adjacent
O15297	Individual	3.1.3.16-RXN	O00238	Individual	PROTEIN-KINASE-RXN	Adjacent
O15355	Individual	3.1.3.16-RXN	O00238	Individual	PROTEIN-KINASE-RXN	Adjacent
O43242	Individual	3.4.25.1-RXN	O00238	Individual	PROTEIN-KINASE-RXN	Adjacent
O43464	Individual	3.4.21.108-RXN	O00238	Individual	PROTEIN-KINASE-RXN	Adjacent
O43781	Individual	2.7.12.1-RXN	O00238	Individual	PROTEIN-KINASE-RXN	Adjacent
O43847	Individual	3.4.24.61-RXN	O00238	Individual	PROTEIN-KINASE-RXN	Adjacent
O43930	Individual	PROTEIN-KINASE-RXN	O00238	Individual	PROTEIN-KINASE-RXN	Same
O60285	Individual	PROTEIN-KINASE-RXN	O00238	Individual	PROTEIN-KINASE-RXN	Same
O60346	Individual	3.1.3.16-RXN	O00238	Individual	PROTEIN-KINASE-RXN	Adjacent
O60566	Individual	PROTEIN-KINASE-RXN	O00238	Individual	PROTEIN-KINASE-RXN	Same
O60729	Individual	3.1.3.16-RXN	O00238	Individual	PROTEIN-KINASE-RXN	Adjacent
O60911	Individual	3.4.22.43-RXN	O00238	Individual	PROTEIN-KINASE-RXN	Adjacent
O75688	Individual	3.1.3.16-RXN	O00238	Individual	PROTEIN-KINASE-RXN	Adjacent
O75914	Individual	PROTEIN-KINASE-RXN	O00238	Individual	PROTEIN-KINASE-RXN	Same
O94806	Individual	2.7.11.13-RXN	O00238	Individual	PROTEIN-KINASE-RXN	Adjacent
O95147	Individual	3.1.3.16-RXN	O00238	Individual	PROTEIN-KINASE-RXN	Adjacent
O95260	Individual	ARGINYLTRANSFERASE-RXN	O00238	Individual	PROTEIN-KINASE-RXN	Adjacent
O95278	Individual	3.1.3.16-RXN	O00238	Individual	PROTEIN-KINASE-RXN	Adjacent
O95476	Individual	3.1.3.16-RXN	O00238	Individual	PROTEIN-KINASE-RXN	Adjacent
O95685	Individual	3.1.3.16-RXN	O00238	Individual	PROTEIN-KINASE-RXN	Adjacent
O95835	Individual	PROTEIN-KINASE-RXN	O00238	Individual	PROTEIN-KINASE-RXN	Same
O96017	Individual	PROTEIN-KINASE-RXN	O00238	Individual	PROTEIN-KINASE-RXN	Same
P00540	Individual	PROTEIN-KINASE-RXN	O00238	Individual	PROTEIN-KINASE-RXN	Same
P05129	Individual	2.7.11.13-RXN	O00238	Individual	PROTEIN-KINASE-RXN	Adjacent
P05771	Individual	PROTEIN-KINASE-RXN	O00238	Individual	PROTEIN-KINASE-RXN	Same
P05771	Individual	2.7.11.13-RXN	O00238	Individual	PROTEIN-KINASE-RXN	Adjacent
P05981	Individual	3.4.21.106-RXN	O00238	Individual	PROTEIN-KINASE-RXN	Adjacent
P07339	Individual	3.4.23.5-RXN	O00238	Individual	PROTEIN-KINASE-RXN	Adjacent
P07477	Individual	3.4.21.4-RXN	O00238	Individual	PROTEIN-KINASE-RXN	Adjacent
P07711	Individual	3.4.22.15-RXN	O00238	Individual	PROTEIN-KINASE-RXN	Adjacent
P07858	Individual	3.4.22.1-RXN	O00238	Individual	PROTEIN-KINASE-RXN	Adjacent
P08217	Individual	3.4.21.71-RXN	O00238	Individual	PROTEIN-KINASE-RXN	Adjacent
P08218	Individual	3.4.21.71-RXN	O00238	Individual	PROTEIN-KINASE-RXN	Adjacent
P08311	Individual	3.4.21.20-RXN	O00238	Individual	PROTEIN-KINASE-RXN	Adjacent
P08861	Individual	3.4.21.70-RXN	O00238	Individual	PROTEIN-KINASE-RXN	Adjacent
P09093	Individual	3.4.21.70-RXN	O00238	Individual	PROTEIN-KINASE-RXN	Adjacent
P09668	Individual	3.4.22.16-RXN	O00238	Individual	PROTEIN-KINASE-RXN	Adjacent
P10144	Individual	3.4.21.79-RXN	O00238	Individual	PROTEIN-KINASE-RXN	Adjacent
P11274	Individual	PROTEIN-KINASE-RXN	O00238	Individual	PROTEIN-KINASE-RXN	Same
P12544	Individual	3.4.21.78-RXN	O00238	Individual	PROTEIN-KINASE-RXN	Adjacent
P14091	Individual	3.4.23.34-RXN	O00238	Individual	PROTEIN-KINASE-RXN	Adjacent
P14314	Individual	2.7.11.13-RXN	O00238	Individual	PROTEIN-KINASE-RXN	Adjacent
P15157	Individual	3.4.21.59-RXN	O00238	Individual	PROTEIN-KINASE-RXN	Adjacent
P16298	Individual	3.1.3.16-RXN	O00238	Individual	PROTEIN-KINASE-RXN	Adjacent
P17252	Individual	2.7.11.13-RXN	O00238	Individual	PROTEIN-KINASE-RXN	Adjacent
P17538	Individual	3.4.21.1-RXN	O00238	Individual	PROTEIN-KINASE-RXN	Adjacent
P17980	Individual	3.4.25.1-RXN	O00238	Individual	PROTEIN-KINASE-RXN	Adjacent
P19525	Individual	PROTEIN-KINASE-RXN	O00238	Individual	PROTEIN-KINASE-RXN	Same
P20142	Individual	3.4.23.3-RXN	O00238	Individual	PROTEIN-KINASE-RXN	Adjacent
P20618	Individual	3.4.25.1-RXN	O00238	Individual	PROTEIN-KINASE-RXN	Adjacent
P23946	Individual	3.4.21.39-RXN	O00238	Individual	PROTEIN-KINASE-RXN	Adjacent
P24723	Individual	2.7.11.13-RXN	O00238	Individual	PROTEIN-KINASE-RXN	Adjacent
P25774	Individual	3.4.22.27-RXN	O00238	Individual	PROTEIN-KINASE-RXN	Adjacent
P25786	Individual	3.4.25.1-RXN	O00238	Individual	PROTEIN-KINASE-RXN	Adjacent
P25787	Individual	3.4.25.1-RXN	O00238	Individual	PROTEIN-KINASE-RXN	Adjacent
P25788	Individual	3.4.25.1-RXN	O00238	Individual	PROTEIN-KINASE-RXN	Adjacent
P25789	Individual	3.4.25.1-RXN	O00238	Individual	PROTEIN-KINASE-RXN	Adjacent
P27361	Individual	2.7.11.24-RXN	O00238	Individual	PROTEIN-KINASE-RXN	Adjacent
P28062	Individual	3.4.25.1-RXN	O00238	Individual	PROTEIN-KINASE-RXN	Adjacent
P28065	Individual	3.4.25.1-RXN	O00238	Individual	PROTEIN-KINASE-RXN	Adjacent
P28066	Individual	3.4.25.1-RXN	O00238	Individual	PROTEIN-KINASE-RXN	Adjacent
P28070	Individual	3.4.25.1-RXN	O00238	Individual	PROTEIN-KINASE-RXN	Adjacent
P28072	Individual	3.4.25.1-RXN	O00238	Individual	PROTEIN-KINASE-RXN	Adjacent
P28074	Individual	3.4.25.1-RXN	O00238	Individual	PROTEIN-KINASE-RXN	Adjacent
P28482	Individual	2.7.11.24-RXN	O00238	Individual	PROTEIN-KINASE-RXN	Adjacent
P28562	Individual	3.1.3.16-RXN	O00238	Individual	PROTEIN-KINASE-RXN	Adjacent
P29120	Individual	3.4.21.93-RXN	O00238	Individual	PROTEIN-KINASE-RXN	Adjacent
P29966	Individual	PROTEIN-KINASE-RXN	O00238	Individual	PROTEIN-KINASE-RXN	Same
P29966	Individual	2.7.11.13-RXN	O00238	Individual	PROTEIN-KINASE-RXN	Adjacent
P30153	Complex	3.1.3.16-RXN	O00238	Individual	PROTEIN-KINASE-RXN	Adjacent
P31152	Individual	2.7.11.24-RXN	O00238	Individual	PROTEIN-KINASE-RXN	Adjacent
P31946	Individual	2.7.11.13-RXN	O00238	Individual	PROTEIN-KINASE-RXN	Adjacent
P33981	Individual	2.7.12.1-RXN	O00238	Individual	PROTEIN-KINASE-RXN	Adjacent
P35030	Individual	3.4.21.4-RXN	O00238	Individual	PROTEIN-KINASE-RXN	Adjacent
P35813	Individual	3.1.3.16-RXN	O00238	Individual	PROTEIN-KINASE-RXN	Adjacent
P36873	Individual	3.1.3.16-RXN	O00238	Individual	PROTEIN-KINASE-RXN	Adjacent
P36896	Individual	PROTEIN-KINASE-RXN	O00238	Individual	PROTEIN-KINASE-RXN	Same
P41743	Individual	2.7.11.13-RXN	O00238	Individual	PROTEIN-KINASE-RXN	Adjacent
P43234	Individual	3.4.22.42-RXN	O00238	Individual	PROTEIN-KINASE-RXN	Adjacent
P43234	Individual	3.4.22.38-RXN	O00238	Individual	PROTEIN-KINASE-RXN	Adjacent
P43235	Individual	3.4.22.38-RXN	O00238	Individual	PROTEIN-KINASE-RXN	Adjacent
P45983	Individual	2.7.11.24-RXN	O00238	Individual	PROTEIN-KINASE-RXN	Adjacent
P45984	Individual	2.7.11.24-RXN	O00238	Individual	PROTEIN-KINASE-RXN	Adjacent
P48454	Individual	3.1.3.16-RXN	O00238	Individual	PROTEIN-KINASE-RXN	Adjacent
P49593	Individual	3.1.3.16-RXN	O00238	Individual	PROTEIN-KINASE-RXN	Adjacent
P49720	Individual	3.4.25.1-RXN	O00238	Individual	PROTEIN-KINASE-RXN	Adjacent
P49721	Individual	3.4.25.1-RXN	O00238	Individual	PROTEIN-KINASE-RXN	Adjacent
P49760	Individual	2.7.12.1-RXN	O00238	Individual	PROTEIN-KINASE-RXN	Adjacent
P49761	Individual	2.7.12.1-RXN	O00238	Individual	PROTEIN-KINASE-RXN	Adjacent
P49773	Individual	2.7.11.13-RXN	O00238	Individual	PROTEIN-KINASE-RXN	Adjacent
P49862	Individual	3.4.21.117-RXN	O00238	Individual	PROTEIN-KINASE-RXN	Adjacent
P50897	Individual	3.1.2.22-RXN	O00238	Individual	PROTEIN-KINASE-RXN	Adjacent
P51452	Individual	3.1.3.16-RXN	O00238	Individual	PROTEIN-KINASE-RXN	Adjacent
P51665	Individual	3.4.25.1-RXN	O00238	Individual	PROTEIN-KINASE-RXN	Adjacent
P52888	Individual	3.4.24.15-RXN	O00238	Individual	PROTEIN-KINASE-RXN	Adjacent
P53041	Individual	3.1.3.16-RXN	O00238	Individual	PROTEIN-KINASE-RXN	Adjacent
P53350	Individual	2.7.11.21-RXN	O00238	Individual	PROTEIN-KINASE-RXN	Adjacent
P53778	Individual	2.7.11.24-RXN	O00238	Individual	PROTEIN-KINASE-RXN	Adjacent
P53779	Individual	2.7.11.24-RXN	O00238	Individual	PROTEIN-KINASE-RXN	Adjacent
P54646	Individual	PROTEIN-KINASE-RXN	O00238	Individual	PROTEIN-KINASE-RXN	Same
P55786	Individual	3.4.11.14-RXN	O00238	Individual	PROTEIN-KINASE-RXN	Adjacent
P60484	Individual	3.1.3.16-RXN	O00238	Individual	PROTEIN-KINASE-RXN	Adjacent
P60510	Individual	3.1.3.16-RXN	O00238	Individual	PROTEIN-KINASE-RXN	Adjacent
P60900	Individual	3.4.25.1-RXN	O00238	Individual	PROTEIN-KINASE-RXN	Adjacent
P61981	Individual	2.7.11.13-RXN	O00238	Individual	PROTEIN-KINASE-RXN	Adjacent
P62136	Individual	3.1.3.16-RXN	O00238	Individual	PROTEIN-KINASE-RXN	Adjacent
P62195	Individual	3.4.25.1-RXN	O00238	Individual	PROTEIN-KINASE-RXN	Adjacent
P62333	Individual	3.4.25.1-RXN	O00238	Individual	PROTEIN-KINASE-RXN	Adjacent
P62714	Individual	3.1.3.16-RXN	O00238	Individual	PROTEIN-KINASE-RXN	Adjacent
P67775	Complex	3.1.3.16-RXN	O00238	Individual	PROTEIN-KINASE-RXN	Adjacent
Q02156	Individual	2.7.11.13-RXN	O00238	Individual	PROTEIN-KINASE-RXN	Adjacent
Q04759	Individual	2.7.11.13-RXN	O00238	Individual	PROTEIN-KINASE-RXN	Adjacent
Q05513	Individual	2.7.11.13-RXN	O00238	Individual	PROTEIN-KINASE-RXN	Adjacent
Q05513	Individual	PROTEIN-KINASE-RXN	O00238	Individual	PROTEIN-KINASE-RXN	Same
Q05655	Individual	2.7.11.13-RXN	O00238	Individual	PROTEIN-KINASE-RXN	Adjacent
Q05923	Individual	3.1.3.16-RXN	O00238	Individual	PROTEIN-KINASE-RXN	Adjacent
Q08209	Individual	3.1.3.16-RXN	O00238	Individual	PROTEIN-KINASE-RXN	Adjacent
Q13115	Individual	3.1.3.16-RXN	O00238	Individual	PROTEIN-KINASE-RXN	Adjacent
Q13164	Individual	2.7.11.24-RXN	O00238	Individual	PROTEIN-KINASE-RXN	Adjacent
Q13523	Individual	PROTEIN-KINASE-RXN	O00238	Individual	PROTEIN-KINASE-RXN	Same
Q13627	Individual	2.7.12.1-RXN	O00238	Individual	PROTEIN-KINASE-RXN	Adjacent
Q14680	Individual	PROTEIN-KINASE-RXN	O00238	Individual	PROTEIN-KINASE-RXN	Same
Q14703	Individual	3.4.21.112-RXN	O00238	Individual	PROTEIN-KINASE-RXN	Adjacent
Q15139	Individual	2.7.11.13-RXN	O00238	Individual	PROTEIN-KINASE-RXN	Adjacent
Q15569	Individual	2.7.12.1-RXN	O00238	Individual	PROTEIN-KINASE-RXN	Adjacent
Q15759	Individual	2.7.11.24-RXN	O00238	Individual	PROTEIN-KINASE-RXN	Adjacent
Q16512	Individual	2.7.11.13-RXN	O00238	Individual	PROTEIN-KINASE-RXN	Adjacent
Q16513	Individual	2.7.11.13-RXN	O00238	Individual	PROTEIN-KINASE-RXN	Adjacent
Q16539	Individual	2.7.11.24-RXN	O00238	Individual	PROTEIN-KINASE-RXN	Adjacent
Q16659	Individual	2.7.11.24-RXN	O00238	Individual	PROTEIN-KINASE-RXN	Adjacent
Q16667	Individual	3.1.3.16-RXN	O00238	Individual	PROTEIN-KINASE-RXN	Adjacent
Q16690	Individual	3.1.3.16-RXN	O00238	Individual	PROTEIN-KINASE-RXN	Adjacent
Q16740	Individual	3.4.21.92-RXN	O00238	Individual	PROTEIN-KINASE-RXN	Adjacent
Q16828	Individual	3.1.3.16-RXN	O00238	Individual	PROTEIN-KINASE-RXN	Adjacent
Q16829	Individual	3.1.3.16-RXN	O00238	Individual	PROTEIN-KINASE-RXN	Adjacent
Q38SD2	Individual	PROTEIN-KINASE-RXN	O00238	Individual	PROTEIN-KINASE-RXN	Same
Q4G0W2	Individual	3.1.3.16-RXN	O00238	Individual	PROTEIN-KINASE-RXN	Adjacent
Q5JR12	Individual	3.1.3.16-RXN	O00238	Individual	PROTEIN-KINASE-RXN	Adjacent
Q5S007	Individual	PROTEIN-KINASE-RXN	O00238	Individual	PROTEIN-KINASE-RXN	Same
Q5SGD2	Individual	3.1.3.16-RXN	O00238	Individual	PROTEIN-KINASE-RXN	Adjacent
Q5VST9	Individual	PROTEIN-KINASE-RXN	O00238	Individual	PROTEIN-KINASE-RXN	Same
Q68J44	Individual	3.1.3.16-RXN	O00238	Individual	PROTEIN-KINASE-RXN	Adjacent
Q6GPI1	Individual	3.4.21.1-RXN	O00238	Individual	PROTEIN-KINASE-RXN	Adjacent
Q6P5Z2	Individual	2.7.11.13-RXN	O00238	Individual	PROTEIN-KINASE-RXN	Adjacent
Q6XUX3	Individual	2.7.12.1-RXN	O00238	Individual	PROTEIN-KINASE-RXN	Adjacent
Q6ZVD8	Individual	3.1.3.16-RXN	O00238	Individual	PROTEIN-KINASE-RXN	Adjacent
Q76I76	Individual	3.1.3.16-RXN	O00238	Individual	PROTEIN-KINASE-RXN	Adjacent
Q86SG6	Individual	PROTEIN-KINASE-RXN	O00238	Individual	PROTEIN-KINASE-RXN	Same
Q86XI6	Individual	3.1.3.16-RXN	O00238	Individual	PROTEIN-KINASE-RXN	Adjacent
Q8IV63	Individual	PROTEIN-KINASE-RXN	O00238	Individual	PROTEIN-KINASE-RXN	Same
Q8IYP2	Individual	3.4.21.4-RXN	O00238	Individual	PROTEIN-KINASE-RXN	Adjacent
Q8N3J5	Individual	3.1.3.16-RXN	O00238	Individual	PROTEIN-KINASE-RXN	Adjacent
Q8N4C8	Individual	PROTEIN-KINASE-RXN	O00238	Individual	PROTEIN-KINASE-RXN	Same
Q8N819	Individual	3.1.3.16-RXN	O00238	Individual	PROTEIN-KINASE-RXN	Adjacent
Q8NEJ0	Individual	3.1.3.16-RXN	O00238	Individual	PROTEIN-KINASE-RXN	Adjacent
Q8NI37	Individual	3.1.3.16-RXN	O00238	Individual	PROTEIN-KINASE-RXN	Adjacent
Q8TAA3	Individual	3.4.25.1-RXN	O00238	Individual	PROTEIN-KINASE-RXN	Adjacent
Q8TD08	Individual	2.7.11.24-RXN	O00238	Individual	PROTEIN-KINASE-RXN	Adjacent
Q8TE77	Individual	3.1.3.16-RXN	O00238	Individual	PROTEIN-KINASE-RXN	Adjacent
Q8WTR2	Individual	3.1.3.16-RXN	O00238	Individual	PROTEIN-KINASE-RXN	Adjacent
Q8WU08	Individual	PROTEIN-KINASE-RXN	O00238	Individual	PROTEIN-KINASE-RXN	Same
Q8WUK0	Individual	3.1.3.16-RXN	O00238	Individual	PROTEIN-KINASE-RXN	Adjacent
Q8WVY7	Individual	3.1.3.16-RXN	O00238	Individual	PROTEIN-KINASE-RXN	Adjacent
Q8WY54	Individual	3.1.3.16-RXN	O00238	Individual	PROTEIN-KINASE-RXN	Adjacent
Q8WYL5	Individual	3.1.3.16-RXN	O00238	Individual	PROTEIN-KINASE-RXN	Adjacent
Q92630	Individual	2.7.12.1-RXN	O00238	Individual	PROTEIN-KINASE-RXN	Adjacent
Q969G5	Individual	2.7.11.13-RXN	O00238	Individual	PROTEIN-KINASE-RXN	Adjacent
Q96GD4	Individual	PROTEIN-KINASE-RXN	O00238	Individual	PROTEIN-KINASE-RXN	Same
Q96MI6	Individual	3.1.3.16-RXN	O00238	Individual	PROTEIN-KINASE-RXN	Adjacent
Q96PQ5	Individual	3.1.3.16-RXN	O00238	Individual	PROTEIN-KINASE-RXN	Adjacent
Q96QC0	Individual	3.1.3.16-RXN	O00238	Individual	PROTEIN-KINASE-RXN	Adjacent
Q96QC0	Individual	3.1.3.16-RXN	O00238	Individual	PROTEIN-KINASE-RXN	Adjacent
Q96S53	Individual	2.7.12.1-RXN	O00238	Individual	PROTEIN-KINASE-RXN	Adjacent
Q99436	Individual	3.4.25.1-RXN	O00238	Individual	PROTEIN-KINASE-RXN	Adjacent
Q99538	Individual	3.4.22.34-RXN	O00238	Individual	PROTEIN-KINASE-RXN	Adjacent
Q99895	Individual	3.4.21.2-RXN	O00238	Individual	PROTEIN-KINASE-RXN	Adjacent
Q99956	Individual	3.1.3.16-RXN	O00238	Individual	PROTEIN-KINASE-RXN	Adjacent
Q9BQI3	Individual	PROTEIN-KINASE-RXN	O00238	Individual	PROTEIN-KINASE-RXN	Same
Q9BV47	Individual	3.1.3.16-RXN	O00238	Individual	PROTEIN-KINASE-RXN	Adjacent
Q9BVJ7	Individual	3.1.3.16-RXN	O00238	Individual	PROTEIN-KINASE-RXN	Adjacent
Q9BX84	Individual	PROTEIN-KINASE-RXN	O00238	Individual	PROTEIN-KINASE-RXN	Same
Q9BY11	Individual	2.7.11.13-RXN	O00238	Individual	PROTEIN-KINASE-RXN	Adjacent
Q9BY84	Individual	3.1.3.16-RXN	O00238	Individual	PROTEIN-KINASE-RXN	Adjacent
Q9BYP7	Individual	PROTEIN-KINASE-RXN	O00238	Individual	PROTEIN-KINASE-RXN	Same
Q9BZJ3	Individual	3.4.21.59-RXN	O00238	Individual	PROTEIN-KINASE-RXN	Adjacent
Q9BZL6	Individual	2.7.11.13-RXN	O00238	Individual	PROTEIN-KINASE-RXN	Adjacent
Q9GZU7	Individual	3.1.3.16-RXN	O00238	Individual	PROTEIN-KINASE-RXN	Adjacent
Q9H0C8	Individual	3.1.3.16-RXN	O00238	Individual	PROTEIN-KINASE-RXN	Adjacent
Q9H1R2	Individual	3.1.3.16-RXN	O00238	Individual	PROTEIN-KINASE-RXN	Adjacent
Q9H4A4	Individual	3.4.11.6-RXN	O00238	Individual	PROTEIN-KINASE-RXN	Adjacent
Q9H4B4	Individual	2.7.11.21-RXN	O00238	Individual	PROTEIN-KINASE-RXN	Adjacent
Q9H596	Individual	3.1.3.16-RXN	O00238	Individual	PROTEIN-KINASE-RXN	Adjacent
Q9HAZ1	Individual	2.7.12.1-RXN	O00238	Individual	PROTEIN-KINASE-RXN	Adjacent
Q9HBE1	Individual	2.7.11.13-RXN	O00238	Individual	PROTEIN-KINASE-RXN	Adjacent
Q9NP77	Individual	3.1.3.16-RXN	O00238	Individual	PROTEIN-KINASE-RXN	Adjacent
Q9NR20	Individual	2.7.12.1-RXN	O00238	Individual	PROTEIN-KINASE-RXN	Adjacent
Q9NRH2	Individual	PROTEIN-KINASE-RXN	O00238	Individual	PROTEIN-KINASE-RXN	Same
Q9NRW4	Individual	3.1.3.16-RXN	O00238	Individual	PROTEIN-KINASE-RXN	Adjacent
Q9NYY3	Individual	2.7.11.21-RXN	O00238	Individual	PROTEIN-KINASE-RXN	Adjacent
Q9UBE8	Individual	2.7.11.24-RXN	O00238	Individual	PROTEIN-KINASE-RXN	Adjacent
Q9UBR2	Individual	3.4.18.1-RXN	O00238	Individual	PROTEIN-KINASE-RXN	Adjacent
Q9UBR2	Individual	3.4.22.38-RXN	O00238	Individual	PROTEIN-KINASE-RXN	Adjacent
Q9UBX1	Individual	3.4.22.41-RXN	O00238	Individual	PROTEIN-KINASE-RXN	Adjacent
Q9UII6	Individual	3.1.3.16-RXN	O00238	Individual	PROTEIN-KINASE-RXN	Adjacent
Q9UIK4	Individual	PROTEIN-KINASE-RXN	O00238	Individual	PROTEIN-KINASE-RXN	Same
Q9UIQ6	Individual	3.4.11.3-RXN	O00238	Individual	PROTEIN-KINASE-RXN	Adjacent
Q9UKE5	Individual	PROTEIN-KINASE-RXN	O00238	Individual	PROTEIN-KINASE-RXN	Same
Q9UKS6	Individual	2.7.11.13-RXN	O00238	Individual	PROTEIN-KINASE-RXN	Adjacent
Q9UKS6	Individual	PROTEIN-KINASE-RXN	O00238	Individual	PROTEIN-KINASE-RXN	Same
Q9UKY4	Individual	2.4.1.109-RXN	O00238	Individual	PROTEIN-KINASE-RXN	Adjacent
Q9ULR3	Individual	3.1.3.16-RXN	O00238	Individual	PROTEIN-KINASE-RXN	Adjacent
Q9UNH5	Individual	3.1.3.16-RXN	O00238	Individual	PROTEIN-KINASE-RXN	Adjacent
Q9UNI6	Individual	3.1.3.16-RXN	O00238	Individual	PROTEIN-KINASE-RXN	Adjacent
Q9UQB9	Individual	PROTEIN-KINASE-RXN	O00238	Individual	PROTEIN-KINASE-RXN	Same
Q9Y243	Individual	PROTEIN-KINASE-RXN	O00238	Individual	PROTEIN-KINASE-RXN	Same
Q9Y2H9	Individual	PROTEIN-KINASE-RXN	O00238	Individual	PROTEIN-KINASE-RXN	Same
Q9Y3S1	Individual	PROTEIN-KINASE-RXN	O00238	Individual	PROTEIN-KINASE-RXN	Same
Q9Y463	Individual	2.7.12.1-RXN	O00238	Individual	PROTEIN-KINASE-RXN	Adjacent
Q9Y5B0	Individual	3.1.3.16-RXN	O00238	Individual	PROTEIN-KINASE-RXN	Adjacent
Q9Y5Y6	Individual	3.4.21.109-RXN	O00238	Individual	PROTEIN-KINASE-RXN	Adjacent
Q9Y6A1	Individual	2.4.1.109-RXN	O00238	Individual	PROTEIN-KINASE-RXN	Adjacent
Q9Y6W6	Individual	3.1.3.16-RXN	O00238	Individual	PROTEIN-KINASE-RXN	Adjacent
P13569	Individual	3.6.3.49-RXN	O00299	Individual	TRANS-RXN66-1095	Adjacent
P35523	Individual	TRANS-RXN66-1161	O00299	Individual	TRANS-RXN66-1095	Adjacent
P40879	Individual	TRANS-RXN66-558	O00299	Individual	TRANS-RXN66-1095	Adjacent
P48065	Individual	TRANS-RXN66-1156	O00299	Individual	TRANS-RXN66-1095	Adjacent
P51788	Individual	TRANS-RXN66-1161	O00299	Individual	TRANS-RXN66-1095	Adjacent
P51797	Individual	TRANS-RXN66-563	O00299	Individual	TRANS-RXN66-1095	Adjacent
P51800	Individual	TRANS-RXN66-1161	O00299	Individual	TRANS-RXN66-1095	Adjacent
P51801	Individual	TRANS-RXN66-1161	O00299	Individual	TRANS-RXN66-1095	Adjacent
Q8WYP8	Individual	TRANS-RXN66-1161	O00299	Individual	TRANS-RXN66-1095	Adjacent
O14983	Individual	RXN66-437	O00305	Individual	TRANS-RXN66-559	Adjacent
O43497	Individual	TRANS-RXN66-559	O00305	Individual	TRANS-RXN66-559	Same
O60359	Individual	TRANS-RXN66-559	O00305	Individual	TRANS-RXN66-559	Same
O60840	Individual	TRANS-RXN66-559	O00305	Individual	TRANS-RXN66-559	Same
P16615	Individual	RXN66-437	O00305	Individual	TRANS-RXN66-559	Adjacent
P20020	Individual	RXN66-436	O00305	Individual	TRANS-RXN66-559	Adjacent
P23634	Individual	RXN66-436	O00305	Individual	TRANS-RXN66-559	Adjacent
Q00975	Individual	TRANS-RXN66-559	O00305	Individual	TRANS-RXN66-559	Same
Q01814	Individual	RXN66-436	O00305	Individual	TRANS-RXN66-559	Adjacent
Q08289	Individual	TRANS-RXN66-559	O00305	Individual	TRANS-RXN66-559	Same
Q13936	Individual	TRANS-RXN66-559	O00305	Individual	TRANS-RXN66-559	Same
Q15878	Individual	TRANS-RXN66-559	O00305	Individual	TRANS-RXN66-559	Same
Q16720	Individual	RXN66-436	O00305	Individual	TRANS-RXN66-559	Adjacent
Q8WXS5	Individual	TRANS-RXN66-559	O00305	Individual	TRANS-RXN66-559	Same
Q93084	Individual	RXN66-437	O00305	Individual	TRANS-RXN66-559	Adjacent
Q96D31	Individual	TRANS-RXN66-559	O00305	Individual	TRANS-RXN66-559	Same
Q9H6I8	Individual	TRANS-RXN66-1038	O00305	Individual	TRANS-RXN66-559	Adjacent
Q9NY16	Individual	TRANS-RXN66-559	O00305	Individual	TRANS-RXN66-559	Same
Q9UBN1	Individual	TRANS-RXN66-559	O00305	Individual	TRANS-RXN66-559	Same
Q9UF02	Individual	TRANS-RXN66-559	O00305	Individual	TRANS-RXN66-559	Same
Q9Y268	Individual	TRANS-RXN66-559	O00305	Individual	TRANS-RXN66-559	Same
A4D256	Individual	3.1.3.16-RXN	O00311	Individual	PROTEIN-KINASE-RXN	Adjacent
A5LHX3	Individual	3.4.25.1-RXN	O00311	Individual	PROTEIN-KINASE-RXN	Adjacent
O00141	Individual	PROTEIN-KINASE-RXN	O00311	Individual	PROTEIN-KINASE-RXN	Same
O00238	Individual	PROTEIN-KINASE-RXN	O00311	Individual	PROTEIN-KINASE-RXN	Same
O00444	Individual	2.7.11.21-RXN	O00311	Individual	PROTEIN-KINASE-RXN	Adjacent
O00444	Individual	PROTEIN-KINASE-RXN	O00311	Individual	PROTEIN-KINASE-RXN	Same
O00743	Individual	3.1.3.16-RXN	O00311	Individual	PROTEIN-KINASE-RXN	Adjacent
O14595	Individual	3.1.3.16-RXN	O00311	Individual	PROTEIN-KINASE-RXN	Adjacent
O14757	Individual	PROTEIN-KINASE-RXN	O00311	Individual	PROTEIN-KINASE-RXN	Same
O14818	Individual	3.4.25.1-RXN	O00311	Individual	PROTEIN-KINASE-RXN	Adjacent
O14829	Individual	3.1.3.16-RXN	O00311	Individual	PROTEIN-KINASE-RXN	Adjacent
O14830	Individual	3.1.3.16-RXN	O00311	Individual	PROTEIN-KINASE-RXN	Adjacent
O14976	Individual	PROTEIN-KINASE-RXN	O00311	Individual	PROTEIN-KINASE-RXN	Same
O14990	Individual	3.1.3.16-RXN	O00311	Individual	PROTEIN-KINASE-RXN	Adjacent
O15075	Individual	PROTEIN-KINASE-RXN	O00311	Individual	PROTEIN-KINASE-RXN	Same
O15264	Individual	2.7.11.24-RXN	O00311	Individual	PROTEIN-KINASE-RXN	Adjacent
O15297	Individual	3.1.3.16-RXN	O00311	Individual	PROTEIN-KINASE-RXN	Adjacent
O15355	Individual	3.1.3.16-RXN	O00311	Individual	PROTEIN-KINASE-RXN	Adjacent
O15530	Individual	PROTEIN-KINASE-RXN	O00311	Individual	PROTEIN-KINASE-RXN	Same
O43242	Individual	3.4.25.1-RXN	O00311	Individual	PROTEIN-KINASE-RXN	Adjacent
O43353	Individual	PROTEIN-KINASE-RXN	O00311	Individual	PROTEIN-KINASE-RXN	Same
O43464	Individual	3.4.21.108-RXN	O00311	Individual	PROTEIN-KINASE-RXN	Adjacent
O43781	Individual	2.7.12.1-RXN	O00311	Individual	PROTEIN-KINASE-RXN	Adjacent
O43847	Individual	3.4.24.61-RXN	O00311	Individual	PROTEIN-KINASE-RXN	Adjacent
O43930	Individual	PROTEIN-KINASE-RXN	O00311	Individual	PROTEIN-KINASE-RXN	Same
O60285	Individual	PROTEIN-KINASE-RXN	O00311	Individual	PROTEIN-KINASE-RXN	Same
O60307	Individual	PROTEIN-KINASE-RXN	O00311	Individual	PROTEIN-KINASE-RXN	Same
O60346	Individual	3.1.3.16-RXN	O00311	Individual	PROTEIN-KINASE-RXN	Adjacent
O60566	Individual	PROTEIN-KINASE-RXN	O00311	Individual	PROTEIN-KINASE-RXN	Same
O60729	Individual	3.1.3.16-RXN	O00311	Individual	PROTEIN-KINASE-RXN	Adjacent
O60911	Individual	3.4.22.43-RXN	O00311	Individual	PROTEIN-KINASE-RXN	Adjacent
O75116	Individual	PROTEIN-KINASE-RXN	O00311	Individual	PROTEIN-KINASE-RXN	Same
O75582	Individual	PROTEIN-KINASE-RXN	O00311	Individual	PROTEIN-KINASE-RXN	Same
O75688	Individual	3.1.3.16-RXN	O00311	Individual	PROTEIN-KINASE-RXN	Adjacent
O75914	Individual	PROTEIN-KINASE-RXN	O00311	Individual	PROTEIN-KINASE-RXN	Same
O75962	Individual	PROTEIN-KINASE-RXN	O00311	Individual	PROTEIN-KINASE-RXN	Same
O94768	Individual	PROTEIN-KINASE-RXN	O00311	Individual	PROTEIN-KINASE-RXN	Same
O94804	Individual	PROTEIN-KINASE-RXN	O00311	Individual	PROTEIN-KINASE-RXN	Same
O94806	Individual	2.7.11.13-RXN	O00311	Individual	PROTEIN-KINASE-RXN	Adjacent
O95147	Individual	3.1.3.16-RXN	O00311	Individual	PROTEIN-KINASE-RXN	Adjacent
O95260	Individual	ARGINYLTRANSFERASE-RXN	O00311	Individual	PROTEIN-KINASE-RXN	Adjacent
O95278	Individual	3.1.3.16-RXN	O00311	Individual	PROTEIN-KINASE-RXN	Adjacent
O95476	Individual	3.1.3.16-RXN	O00311	Individual	PROTEIN-KINASE-RXN	Adjacent
O95685	Individual	3.1.3.16-RXN	O00311	Individual	PROTEIN-KINASE-RXN	Adjacent
O95835	Individual	PROTEIN-KINASE-RXN	O00311	Individual	PROTEIN-KINASE-RXN	Same
O96017	Individual	PROTEIN-KINASE-RXN	O00311	Individual	PROTEIN-KINASE-RXN	Same
P00540	Individual	PROTEIN-KINASE-RXN	O00311	Individual	PROTEIN-KINASE-RXN	Same
P05129	Individual	2.7.11.13-RXN	O00311	Individual	PROTEIN-KINASE-RXN	Adjacent
P05771	Individual	PROTEIN-KINASE-RXN	O00311	Individual	PROTEIN-KINASE-RXN	Same
P05771	Individual	2.7.11.13-RXN	O00311	Individual	PROTEIN-KINASE-RXN	Adjacent
P05981	Individual	3.4.21.106-RXN	O00311	Individual	PROTEIN-KINASE-RXN	Adjacent
P07339	Individual	3.4.23.5-RXN	O00311	Individual	PROTEIN-KINASE-RXN	Adjacent
P07477	Individual	3.4.21.4-RXN	O00311	Individual	PROTEIN-KINASE-RXN	Adjacent
P07711	Individual	3.4.22.15-RXN	O00311	Individual	PROTEIN-KINASE-RXN	Adjacent
P07858	Individual	3.4.22.1-RXN	O00311	Individual	PROTEIN-KINASE-RXN	Adjacent
P08217	Individual	3.4.21.71-RXN	O00311	Individual	PROTEIN-KINASE-RXN	Adjacent
P08218	Individual	3.4.21.71-RXN	O00311	Individual	PROTEIN-KINASE-RXN	Adjacent
P08311	Individual	3.4.21.20-RXN	O00311	Individual	PROTEIN-KINASE-RXN	Adjacent
P08861	Individual	3.4.21.70-RXN	O00311	Individual	PROTEIN-KINASE-RXN	Adjacent
P09093	Individual	3.4.21.70-RXN	O00311	Individual	PROTEIN-KINASE-RXN	Adjacent
P09668	Individual	3.4.22.16-RXN	O00311	Individual	PROTEIN-KINASE-RXN	Adjacent
P10144	Individual	3.4.21.79-RXN	O00311	Individual	PROTEIN-KINASE-RXN	Adjacent
P10398	Individual	PROTEIN-KINASE-RXN	O00311	Individual	PROTEIN-KINASE-RXN	Same
P11274	Individual	PROTEIN-KINASE-RXN	O00311	Individual	PROTEIN-KINASE-RXN	Same
P11309	Individual	PROTEIN-KINASE-RXN	O00311	Individual	PROTEIN-KINASE-RXN	Same
P11801	Individual	PROTEIN-KINASE-RXN	O00311	Individual	PROTEIN-KINASE-RXN	Same
P12544	Individual	3.4.21.78-RXN	O00311	Individual	PROTEIN-KINASE-RXN	Adjacent
P14091	Individual	3.4.23.34-RXN	O00311	Individual	PROTEIN-KINASE-RXN	Adjacent
P14314	Individual	PROTEIN-KINASE-RXN	O00311	Individual	PROTEIN-KINASE-RXN	Same
P14314	Individual	2.7.11.13-RXN	O00311	Individual	PROTEIN-KINASE-RXN	Adjacent
P15157	Individual	3.4.21.59-RXN	O00311	Individual	PROTEIN-KINASE-RXN	Adjacent
P16298	Individual	3.1.3.16-RXN	O00311	Individual	PROTEIN-KINASE-RXN	Adjacent
P17252	Individual	2.7.11.13-RXN	O00311	Individual	PROTEIN-KINASE-RXN	Adjacent
P17538	Individual	3.4.21.1-RXN	O00311	Individual	PROTEIN-KINASE-RXN	Adjacent
P17980	Individual	3.4.25.1-RXN	O00311	Individual	PROTEIN-KINASE-RXN	Adjacent
P19525	Individual	PROTEIN-KINASE-RXN	O00311	Individual	PROTEIN-KINASE-RXN	Same
P20142	Individual	3.4.23.3-RXN	O00311	Individual	PROTEIN-KINASE-RXN	Adjacent
P20618	Individual	3.4.25.1-RXN	O00311	Individual	PROTEIN-KINASE-RXN	Adjacent
P23443	Individual	PROTEIN-KINASE-RXN	O00311	Individual	PROTEIN-KINASE-RXN	Same
P23946	Individual	3.4.21.39-RXN	O00311	Individual	PROTEIN-KINASE-RXN	Adjacent
P24723	Individual	2.7.11.13-RXN	O00311	Individual	PROTEIN-KINASE-RXN	Adjacent
P25774	Individual	3.4.22.27-RXN	O00311	Individual	PROTEIN-KINASE-RXN	Adjacent
P25786	Individual	3.4.25.1-RXN	O00311	Individual	PROTEIN-KINASE-RXN	Adjacent
P25787	Individual	3.4.25.1-RXN	O00311	Individual	PROTEIN-KINASE-RXN	Adjacent
P25788	Individual	3.4.25.1-RXN	O00311	Individual	PROTEIN-KINASE-RXN	Adjacent
P25789	Individual	3.4.25.1-RXN	O00311	Individual	PROTEIN-KINASE-RXN	Adjacent
P27361	Individual	2.7.11.24-RXN	O00311	Individual	PROTEIN-KINASE-RXN	Adjacent
P28062	Individual	3.4.25.1-RXN	O00311	Individual	PROTEIN-KINASE-RXN	Adjacent
P28065	Individual	3.4.25.1-RXN	O00311	Individual	PROTEIN-KINASE-RXN	Adjacent
P28066	Individual	3.4.25.1-RXN	O00311	Individual	PROTEIN-KINASE-RXN	Adjacent
P28070	Individual	3.4.25.1-RXN	O00311	Individual	PROTEIN-KINASE-RXN	Adjacent
P28072	Individual	3.4.25.1-RXN	O00311	Individual	PROTEIN-KINASE-RXN	Adjacent
P28074	Individual	3.4.25.1-RXN	O00311	Individual	PROTEIN-KINASE-RXN	Adjacent
P28482	Individual	2.7.11.24-RXN	O00311	Individual	PROTEIN-KINASE-RXN	Adjacent
P28562	Individual	3.1.3.16-RXN	O00311	Individual	PROTEIN-KINASE-RXN	Adjacent
P29120	Individual	3.4.21.93-RXN	O00311	Individual	PROTEIN-KINASE-RXN	Adjacent
P29966	Individual	PROTEIN-KINASE-RXN	O00311	Individual	PROTEIN-KINASE-RXN	Same
P29966	Individual	2.7.11.13-RXN	O00311	Individual	PROTEIN-KINASE-RXN	Adjacent
P30153	Complex	3.1.3.16-RXN	O00311	Individual	PROTEIN-KINASE-RXN	Adjacent
P31152	Individual	2.7.11.24-RXN	O00311	Individual	PROTEIN-KINASE-RXN	Adjacent
P31946	Individual	PROTEIN-KINASE-RXN	O00311	Individual	PROTEIN-KINASE-RXN	Same
P31946	Individual	2.7.11.13-RXN	O00311	Individual	PROTEIN-KINASE-RXN	Adjacent
P33981	Individual	2.7.12.1-RXN	O00311	Individual	PROTEIN-KINASE-RXN	Adjacent
P35030	Individual	3.4.21.4-RXN	O00311	Individual	PROTEIN-KINASE-RXN	Adjacent
P35813	Individual	3.1.3.16-RXN	O00311	Individual	PROTEIN-KINASE-RXN	Adjacent
P36873	Individual	3.1.3.16-RXN	O00311	Individual	PROTEIN-KINASE-RXN	Adjacent
P36896	Individual	PROTEIN-KINASE-RXN	O00311	Individual	PROTEIN-KINASE-RXN	Same
P41743	Individual	2.7.11.13-RXN	O00311	Individual	PROTEIN-KINASE-RXN	Adjacent
P43234	Individual	3.4.22.42-RXN	O00311	Individual	PROTEIN-KINASE-RXN	Adjacent
P43234	Individual	3.4.22.38-RXN	O00311	Individual	PROTEIN-KINASE-RXN	Adjacent
P43235	Individual	3.4.22.38-RXN	O00311	Individual	PROTEIN-KINASE-RXN	Adjacent
P45983	Individual	2.7.11.24-RXN	O00311	Individual	PROTEIN-KINASE-RXN	Adjacent
P45984	Individual	2.7.11.24-RXN	O00311	Individual	PROTEIN-KINASE-RXN	Adjacent
P48454	Individual	3.1.3.16-RXN	O00311	Individual	PROTEIN-KINASE-RXN	Adjacent
P48730	Individual	PROTEIN-KINASE-RXN	O00311	Individual	PROTEIN-KINASE-RXN	Same
P49593	Individual	3.1.3.16-RXN	O00311	Individual	PROTEIN-KINASE-RXN	Adjacent
P49720	Individual	3.4.25.1-RXN	O00311	Individual	PROTEIN-KINASE-RXN	Adjacent
P49721	Individual	3.4.25.1-RXN	O00311	Individual	PROTEIN-KINASE-RXN	Adjacent
P49760	Individual	2.7.12.1-RXN	O00311	Individual	PROTEIN-KINASE-RXN	Adjacent
P49761	Individual	2.7.12.1-RXN	O00311	Individual	PROTEIN-KINASE-RXN	Adjacent
P49773	Individual	PROTEIN-KINASE-RXN	O00311	Individual	PROTEIN-KINASE-RXN	Same
P49773	Individual	2.7.11.13-RXN	O00311	Individual	PROTEIN-KINASE-RXN	Adjacent
P49862	Individual	3.4.21.117-RXN	O00311	Individual	PROTEIN-KINASE-RXN	Adjacent
P50897	Individual	3.1.2.22-RXN	O00311	Individual	PROTEIN-KINASE-RXN	Adjacent
P51452	Individual	3.1.3.16-RXN	O00311	Individual	PROTEIN-KINASE-RXN	Adjacent
P51617	Individual	PROTEIN-KINASE-RXN	O00311	Individual	PROTEIN-KINASE-RXN	Same
P51665	Individual	3.4.25.1-RXN	O00311	Individual	PROTEIN-KINASE-RXN	Adjacent
P52888	Individual	3.4.24.15-RXN	O00311	Individual	PROTEIN-KINASE-RXN	Adjacent
P53041	Individual	3.1.3.16-RXN	O00311	Individual	PROTEIN-KINASE-RXN	Adjacent
P53350	Individual	2.7.11.21-RXN	O00311	Individual	PROTEIN-KINASE-RXN	Adjacent
P53778	Individual	2.7.11.24-RXN	O00311	Individual	PROTEIN-KINASE-RXN	Adjacent
P53779	Individual	2.7.11.24-RXN	O00311	Individual	PROTEIN-KINASE-RXN	Adjacent
P54646	Individual	PROTEIN-KINASE-RXN	O00311	Individual	PROTEIN-KINASE-RXN	Same
P55786	Individual	3.4.11.14-RXN	O00311	Individual	PROTEIN-KINASE-RXN	Adjacent
P60484	Individual	3.1.3.16-RXN	O00311	Individual	PROTEIN-KINASE-RXN	Adjacent
P60510	Individual	3.1.3.16-RXN	O00311	Individual	PROTEIN-KINASE-RXN	Adjacent
P60900	Individual	3.4.25.1-RXN	O00311	Individual	PROTEIN-KINASE-RXN	Adjacent
P61024	Individual	PROTEIN-KINASE-RXN	O00311	Individual	PROTEIN-KINASE-RXN	Same
P61981	Individual	2.7.11.13-RXN	O00311	Individual	PROTEIN-KINASE-RXN	Adjacent
P62136	Individual	3.1.3.16-RXN	O00311	Individual	PROTEIN-KINASE-RXN	Adjacent
P62195	Individual	3.4.25.1-RXN	O00311	Individual	PROTEIN-KINASE-RXN	Adjacent
P62333	Individual	3.4.25.1-RXN	O00311	Individual	PROTEIN-KINASE-RXN	Adjacent
P62714	Individual	3.1.3.16-RXN	O00311	Individual	PROTEIN-KINASE-RXN	Adjacent
P67775	Complex	3.1.3.16-RXN	O00311	Individual	PROTEIN-KINASE-RXN	Adjacent
P68400	Individual	PROTEIN-KINASE-RXN	O00311	Individual	PROTEIN-KINASE-RXN	Same
P78368	Individual	PROTEIN-KINASE-RXN	O00311	Individual	PROTEIN-KINASE-RXN	Same
Q02156	Individual	2.7.11.13-RXN	O00311	Individual	PROTEIN-KINASE-RXN	Adjacent
Q02779	Individual	PROTEIN-KINASE-RXN	O00311	Individual	PROTEIN-KINASE-RXN	Same
Q04759	Individual	2.7.11.13-RXN	O00311	Individual	PROTEIN-KINASE-RXN	Adjacent
Q05513	Individual	PROTEIN-KINASE-RXN	O00311	Individual	PROTEIN-KINASE-RXN	Same
Q05513	Individual	2.7.11.13-RXN	O00311	Individual	PROTEIN-KINASE-RXN	Adjacent
Q05655	Individual	2.7.11.13-RXN	O00311	Individual	PROTEIN-KINASE-RXN	Adjacent
Q05923	Individual	3.1.3.16-RXN	O00311	Individual	PROTEIN-KINASE-RXN	Adjacent
Q08209	Individual	3.1.3.16-RXN	O00311	Individual	PROTEIN-KINASE-RXN	Adjacent
Q09013	Individual	PROTEIN-KINASE-RXN	O00311	Individual	PROTEIN-KINASE-RXN	Same
Q12851	Individual	PROTEIN-KINASE-RXN	O00311	Individual	PROTEIN-KINASE-RXN	Same
Q13115	Individual	3.1.3.16-RXN	O00311	Individual	PROTEIN-KINASE-RXN	Adjacent
Q13131	Individual	PROTEIN-KINASE-RXN	O00311	Individual	PROTEIN-KINASE-RXN	Same
Q13164	Individual	2.7.11.24-RXN	O00311	Individual	PROTEIN-KINASE-RXN	Adjacent
Q13177	Individual	PROTEIN-KINASE-RXN	O00311	Individual	PROTEIN-KINASE-RXN	Same
Q13464	Individual	PROTEIN-KINASE-RXN	O00311	Individual	PROTEIN-KINASE-RXN	Same
Q13523	Individual	PROTEIN-KINASE-RXN	O00311	Individual	PROTEIN-KINASE-RXN	Same
Q13535	Individual	PROTEIN-KINASE-RXN	O00311	Individual	PROTEIN-KINASE-RXN	Same
Q13627	Individual	2.7.12.1-RXN	O00311	Individual	PROTEIN-KINASE-RXN	Adjacent
Q14680	Individual	PROTEIN-KINASE-RXN	O00311	Individual	PROTEIN-KINASE-RXN	Same
Q14703	Individual	3.4.21.112-RXN	O00311	Individual	PROTEIN-KINASE-RXN	Adjacent
Q15139	Individual	2.7.11.13-RXN	O00311	Individual	PROTEIN-KINASE-RXN	Adjacent
Q15208	Individual	PROTEIN-KINASE-RXN	O00311	Individual	PROTEIN-KINASE-RXN	Same
Q15569	Individual	2.7.12.1-RXN	O00311	Individual	PROTEIN-KINASE-RXN	Adjacent
Q15759	Individual	2.7.11.24-RXN	O00311	Individual	PROTEIN-KINASE-RXN	Adjacent
Q16512	Individual	PROTEIN-KINASE-RXN	O00311	Individual	PROTEIN-KINASE-RXN	Same
Q16512	Individual	2.7.11.13-RXN	O00311	Individual	PROTEIN-KINASE-RXN	Adjacent
Q16513	Individual	2.7.11.13-RXN	O00311	Individual	PROTEIN-KINASE-RXN	Adjacent
Q16539	Individual	2.7.11.24-RXN	O00311	Individual	PROTEIN-KINASE-RXN	Adjacent
Q16644	Individual	PROTEIN-KINASE-RXN	O00311	Individual	PROTEIN-KINASE-RXN	Same
Q16659	Individual	2.7.11.24-RXN	O00311	Individual	PROTEIN-KINASE-RXN	Adjacent
Q16667	Individual	3.1.3.16-RXN	O00311	Individual	PROTEIN-KINASE-RXN	Adjacent
Q16690	Individual	3.1.3.16-RXN	O00311	Individual	PROTEIN-KINASE-RXN	Adjacent
Q16740	Individual	3.4.21.92-RXN	O00311	Individual	PROTEIN-KINASE-RXN	Adjacent
Q16828	Individual	3.1.3.16-RXN	O00311	Individual	PROTEIN-KINASE-RXN	Adjacent
Q16829	Individual	3.1.3.16-RXN	O00311	Individual	PROTEIN-KINASE-RXN	Adjacent
Q38SD2	Individual	PROTEIN-KINASE-RXN	O00311	Individual	PROTEIN-KINASE-RXN	Same
Q4G0W2	Individual	3.1.3.16-RXN	O00311	Individual	PROTEIN-KINASE-RXN	Adjacent
Q52WX2	Individual	PROTEIN-KINASE-RXN	O00311	Individual	PROTEIN-KINASE-RXN	Same
Q56UN5	Individual	PROTEIN-KINASE-RXN	O00311	Individual	PROTEIN-KINASE-RXN	Same
Q5JR12	Individual	3.1.3.16-RXN	O00311	Individual	PROTEIN-KINASE-RXN	Adjacent
Q5S007	Individual	PROTEIN-KINASE-RXN	O00311	Individual	PROTEIN-KINASE-RXN	Same
Q5SGD2	Individual	3.1.3.16-RXN	O00311	Individual	PROTEIN-KINASE-RXN	Adjacent
Q5TCY1	Individual	PROTEIN-KINASE-RXN	O00311	Individual	PROTEIN-KINASE-RXN	Same
Q5VST9	Individual	PROTEIN-KINASE-RXN	O00311	Individual	PROTEIN-KINASE-RXN	Same
Q5VT25	Individual	PROTEIN-KINASE-RXN	O00311	Individual	PROTEIN-KINASE-RXN	Same
Q68J44	Individual	3.1.3.16-RXN	O00311	Individual	PROTEIN-KINASE-RXN	Adjacent
Q6DT37	Individual	PROTEIN-KINASE-RXN	O00311	Individual	PROTEIN-KINASE-RXN	Same
Q6GPI1	Individual	3.4.21.1-RXN	O00311	Individual	PROTEIN-KINASE-RXN	Adjacent
Q6P0Q8	Individual	PROTEIN-KINASE-RXN	O00311	Individual	PROTEIN-KINASE-RXN	Same
Q6P5Z2	Individual	2.7.11.13-RXN	O00311	Individual	PROTEIN-KINASE-RXN	Adjacent
Q6XUX3	Individual	2.7.12.1-RXN	O00311	Individual	PROTEIN-KINASE-RXN	Adjacent
Q6ZVD8	Individual	3.1.3.16-RXN	O00311	Individual	PROTEIN-KINASE-RXN	Adjacent
Q76I76	Individual	3.1.3.16-RXN	O00311	Individual	PROTEIN-KINASE-RXN	Adjacent
Q7L7X3	Individual	PROTEIN-KINASE-RXN	O00311	Individual	PROTEIN-KINASE-RXN	Same
Q7Z2Y5	Individual	PROTEIN-KINASE-RXN	O00311	Individual	PROTEIN-KINASE-RXN	Same
Q86SG6	Individual	PROTEIN-KINASE-RXN	O00311	Individual	PROTEIN-KINASE-RXN	Same
Q86XI6	Individual	3.1.3.16-RXN	O00311	Individual	PROTEIN-KINASE-RXN	Adjacent
Q8IV63	Individual	PROTEIN-KINASE-RXN	O00311	Individual	PROTEIN-KINASE-RXN	Same
Q8IYP2	Individual	3.4.21.4-RXN	O00311	Individual	PROTEIN-KINASE-RXN	Adjacent
Q8N165	Individual	PROTEIN-KINASE-RXN	O00311	Individual	PROTEIN-KINASE-RXN	Same
Q8N3J5	Individual	3.1.3.16-RXN	O00311	Individual	PROTEIN-KINASE-RXN	Adjacent
Q8N4C8	Individual	PROTEIN-KINASE-RXN	O00311	Individual	PROTEIN-KINASE-RXN	Same
Q8N752	Individual	PROTEIN-KINASE-RXN	O00311	Individual	PROTEIN-KINASE-RXN	Same
Q8N819	Individual	3.1.3.16-RXN	O00311	Individual	PROTEIN-KINASE-RXN	Adjacent
Q8NEJ0	Individual	3.1.3.16-RXN	O00311	Individual	PROTEIN-KINASE-RXN	Adjacent
Q8NFD2	Individual	PROTEIN-KINASE-RXN	O00311	Individual	PROTEIN-KINASE-RXN	Same
Q8NG66	Individual	PROTEIN-KINASE-RXN	O00311	Individual	PROTEIN-KINASE-RXN	Same
Q8NI37	Individual	3.1.3.16-RXN	O00311	Individual	PROTEIN-KINASE-RXN	Adjacent
Q8TAA3	Individual	3.4.25.1-RXN	O00311	Individual	PROTEIN-KINASE-RXN	Adjacent
Q8TAS1	Individual	PROTEIN-KINASE-RXN	O00311	Individual	PROTEIN-KINASE-RXN	Same
Q8TD08	Individual	2.7.11.24-RXN	O00311	Individual	PROTEIN-KINASE-RXN	Adjacent
Q8TDC3	Individual	PROTEIN-KINASE-RXN	O00311	Individual	PROTEIN-KINASE-RXN	Same
Q8TDX7	Individual	PROTEIN-KINASE-RXN	O00311	Individual	PROTEIN-KINASE-RXN	Same
Q8TE77	Individual	3.1.3.16-RXN	O00311	Individual	PROTEIN-KINASE-RXN	Adjacent
Q8TF76	Individual	PROTEIN-KINASE-RXN	O00311	Individual	PROTEIN-KINASE-RXN	Same
Q8WTR2	Individual	3.1.3.16-RXN	O00311	Individual	PROTEIN-KINASE-RXN	Adjacent
Q8WU08	Individual	PROTEIN-KINASE-RXN	O00311	Individual	PROTEIN-KINASE-RXN	Same
Q8WUK0	Individual	3.1.3.16-RXN	O00311	Individual	PROTEIN-KINASE-RXN	Adjacent
Q8WVY7	Individual	3.1.3.16-RXN	O00311	Individual	PROTEIN-KINASE-RXN	Adjacent
Q8WY54	Individual	3.1.3.16-RXN	O00311	Individual	PROTEIN-KINASE-RXN	Adjacent
Q8WYL5	Individual	3.1.3.16-RXN	O00311	Individual	PROTEIN-KINASE-RXN	Adjacent
Q8WZ42	Individual	PROTEIN-KINASE-RXN	O00311	Individual	PROTEIN-KINASE-RXN	Same
Q92630	Individual	2.7.12.1-RXN	O00311	Individual	PROTEIN-KINASE-RXN	Adjacent
Q92772	Individual	PROTEIN-KINASE-RXN	O00311	Individual	PROTEIN-KINASE-RXN	Same
Q92918	Individual	PROTEIN-KINASE-RXN	O00311	Individual	PROTEIN-KINASE-RXN	Same
Q969G5	Individual	2.7.11.13-RXN	O00311	Individual	PROTEIN-KINASE-RXN	Adjacent
Q969G5	Individual	PROTEIN-KINASE-RXN	O00311	Individual	PROTEIN-KINASE-RXN	Same
Q96GD4	Individual	PROTEIN-KINASE-RXN	O00311	Individual	PROTEIN-KINASE-RXN	Same
Q96LW2	Individual	PROTEIN-KINASE-RXN	O00311	Individual	PROTEIN-KINASE-RXN	Same
Q96MI6	Individual	3.1.3.16-RXN	O00311	Individual	PROTEIN-KINASE-RXN	Adjacent
Q96PF2	Individual	PROTEIN-KINASE-RXN	O00311	Individual	PROTEIN-KINASE-RXN	Same
Q96PN8	Individual	PROTEIN-KINASE-RXN	O00311	Individual	PROTEIN-KINASE-RXN	Same
Q96PQ5	Individual	3.1.3.16-RXN	O00311	Individual	PROTEIN-KINASE-RXN	Adjacent
Q96QC0	Individual	3.1.3.16-RXN	O00311	Individual	PROTEIN-KINASE-RXN	Adjacent
Q96QC0	Individual	3.1.3.16-RXN	O00311	Individual	PROTEIN-KINASE-RXN	Adjacent
Q96QS6	Individual	PROTEIN-KINASE-RXN	O00311	Individual	PROTEIN-KINASE-RXN	Same
Q96QT4	Individual	PROTEIN-KINASE-RXN	O00311	Individual	PROTEIN-KINASE-RXN	Same
Q96S38	Individual	PROTEIN-KINASE-RXN	O00311	Individual	PROTEIN-KINASE-RXN	Same
Q96S53	Individual	2.7.12.1-RXN	O00311	Individual	PROTEIN-KINASE-RXN	Adjacent
Q99436	Individual	3.4.25.1-RXN	O00311	Individual	PROTEIN-KINASE-RXN	Adjacent
Q99538	Individual	3.4.22.34-RXN	O00311	Individual	PROTEIN-KINASE-RXN	Adjacent
Q99570	Individual	PROTEIN-KINASE-RXN	O00311	Individual	PROTEIN-KINASE-RXN	Same
Q99640	Individual	PROTEIN-KINASE-RXN	O00311	Individual	PROTEIN-KINASE-RXN	Same
Q99895	Individual	3.4.21.2-RXN	O00311	Individual	PROTEIN-KINASE-RXN	Adjacent
Q99956	Individual	3.1.3.16-RXN	O00311	Individual	PROTEIN-KINASE-RXN	Adjacent
Q99986	Individual	PROTEIN-KINASE-RXN	O00311	Individual	PROTEIN-KINASE-RXN	Same
Q9BQI3	Individual	PROTEIN-KINASE-RXN	O00311	Individual	PROTEIN-KINASE-RXN	Same
Q9BV47	Individual	3.1.3.16-RXN	O00311	Individual	PROTEIN-KINASE-RXN	Adjacent
Q9BVJ7	Individual	3.1.3.16-RXN	O00311	Individual	PROTEIN-KINASE-RXN	Adjacent
Q9BX84	Individual	PROTEIN-KINASE-RXN	O00311	Individual	PROTEIN-KINASE-RXN	Same
Q9BXU1	Individual	PROTEIN-KINASE-RXN	O00311	Individual	PROTEIN-KINASE-RXN	Same
Q9BY11	Individual	PROTEIN-KINASE-RXN	O00311	Individual	PROTEIN-KINASE-RXN	Same
Q9BY11	Individual	2.7.11.13-RXN	O00311	Individual	PROTEIN-KINASE-RXN	Adjacent
Q9BY84	Individual	3.1.3.16-RXN	O00311	Individual	PROTEIN-KINASE-RXN	Adjacent
Q9BYP7	Individual	PROTEIN-KINASE-RXN	O00311	Individual	PROTEIN-KINASE-RXN	Same
Q9BZJ3	Individual	3.4.21.59-RXN	O00311	Individual	PROTEIN-KINASE-RXN	Adjacent
Q9BZL6	Individual	2.7.11.13-RXN	O00311	Individual	PROTEIN-KINASE-RXN	Adjacent
Q9C098	Individual	PROTEIN-KINASE-RXN	O00311	Individual	PROTEIN-KINASE-RXN	Same
Q9GZU7	Individual	3.1.3.16-RXN	O00311	Individual	PROTEIN-KINASE-RXN	Adjacent
Q9H0C8	Individual	3.1.3.16-RXN	O00311	Individual	PROTEIN-KINASE-RXN	Adjacent
Q9H0K1	Individual	PROTEIN-KINASE-RXN	O00311	Individual	PROTEIN-KINASE-RXN	Same
Q9H1R2	Individual	3.1.3.16-RXN	O00311	Individual	PROTEIN-KINASE-RXN	Adjacent
Q9H2K8	Individual	PROTEIN-KINASE-RXN	O00311	Individual	PROTEIN-KINASE-RXN	Same
Q9H2X6	Individual	PROTEIN-KINASE-RXN	O00311	Individual	PROTEIN-KINASE-RXN	Same
Q9H4A4	Individual	3.4.11.6-RXN	O00311	Individual	PROTEIN-KINASE-RXN	Adjacent
Q9H4B4	Individual	2.7.11.21-RXN	O00311	Individual	PROTEIN-KINASE-RXN	Adjacent
Q9H596	Individual	3.1.3.16-RXN	O00311	Individual	PROTEIN-KINASE-RXN	Adjacent
Q9HAZ1	Individual	2.7.12.1-RXN	O00311	Individual	PROTEIN-KINASE-RXN	Adjacent
Q9HBE1	Individual	2.7.11.13-RXN	O00311	Individual	PROTEIN-KINASE-RXN	Adjacent
Q9HC98	Individual	PROTEIN-KINASE-RXN	O00311	Individual	PROTEIN-KINASE-RXN	Same
Q9HCP0	Individual	PROTEIN-KINASE-RXN	O00311	Individual	PROTEIN-KINASE-RXN	Same
Q9NP77	Individual	3.1.3.16-RXN	O00311	Individual	PROTEIN-KINASE-RXN	Adjacent
Q9NQU5	Individual	PROTEIN-KINASE-RXN	O00311	Individual	PROTEIN-KINASE-RXN	Same
Q9NR20	Individual	2.7.12.1-RXN	O00311	Individual	PROTEIN-KINASE-RXN	Adjacent
Q9NRH2	Individual	PROTEIN-KINASE-RXN	O00311	Individual	PROTEIN-KINASE-RXN	Same
Q9NRM7	Individual	PROTEIN-KINASE-RXN	O00311	Individual	PROTEIN-KINASE-RXN	Same
Q9NRW4	Individual	3.1.3.16-RXN	O00311	Individual	PROTEIN-KINASE-RXN	Adjacent
Q9NSY1	Individual	PROTEIN-KINASE-RXN	O00311	Individual	PROTEIN-KINASE-RXN	Same
Q9NYY3	Individual	2.7.11.21-RXN	O00311	Individual	PROTEIN-KINASE-RXN	Adjacent
Q9NZJ5	Individual	PROTEIN-KINASE-RXN	O00311	Individual	PROTEIN-KINASE-RXN	Same
Q9P1W9	Individual	PROTEIN-KINASE-RXN	O00311	Individual	PROTEIN-KINASE-RXN	Same
Q9P286	Individual	PROTEIN-KINASE-RXN	O00311	Individual	PROTEIN-KINASE-RXN	Same
Q9P289	Individual	PROTEIN-KINASE-RXN	O00311	Individual	PROTEIN-KINASE-RXN	Same
Q9P2K8	Individual	PROTEIN-KINASE-RXN	O00311	Individual	PROTEIN-KINASE-RXN	Same
Q9UBE8	Individual	2.7.11.24-RXN	O00311	Individual	PROTEIN-KINASE-RXN	Adjacent
Q9UBR2	Individual	3.4.18.1-RXN	O00311	Individual	PROTEIN-KINASE-RXN	Adjacent
Q9UBR2	Individual	3.4.22.38-RXN	O00311	Individual	PROTEIN-KINASE-RXN	Adjacent
Q9UBS0	Individual	PROTEIN-KINASE-RXN	O00311	Individual	PROTEIN-KINASE-RXN	Same
Q9UBX1	Individual	3.4.22.41-RXN	O00311	Individual	PROTEIN-KINASE-RXN	Adjacent
Q9UHD2	Individual	PROTEIN-KINASE-RXN	O00311	Individual	PROTEIN-KINASE-RXN	Same
Q9UII6	Individual	3.1.3.16-RXN	O00311	Individual	PROTEIN-KINASE-RXN	Adjacent
Q9UIK4	Individual	PROTEIN-KINASE-RXN	O00311	Individual	PROTEIN-KINASE-RXN	Same
Q9UIQ6	Individual	3.4.11.3-RXN	O00311	Individual	PROTEIN-KINASE-RXN	Adjacent
Q9UKE5	Individual	PROTEIN-KINASE-RXN	O00311	Individual	PROTEIN-KINASE-RXN	Same
Q9UKS6	Individual	2.7.11.13-RXN	O00311	Individual	PROTEIN-KINASE-RXN	Adjacent
Q9UKS6	Individual	PROTEIN-KINASE-RXN	O00311	Individual	PROTEIN-KINASE-RXN	Same
Q9UKY4	Individual	2.4.1.109-RXN	O00311	Individual	PROTEIN-KINASE-RXN	Adjacent
Q9UL54	Individual	PROTEIN-KINASE-RXN	O00311	Individual	PROTEIN-KINASE-RXN	Same
Q9ULR3	Individual	3.1.3.16-RXN	O00311	Individual	PROTEIN-KINASE-RXN	Adjacent
Q9UNH5	Individual	3.1.3.16-RXN	O00311	Individual	PROTEIN-KINASE-RXN	Adjacent
Q9UNI6	Individual	3.1.3.16-RXN	O00311	Individual	PROTEIN-KINASE-RXN	Adjacent
Q9UQB9	Individual	PROTEIN-KINASE-RXN	O00311	Individual	PROTEIN-KINASE-RXN	Same
Q9Y243	Individual	PROTEIN-KINASE-RXN	O00311	Individual	PROTEIN-KINASE-RXN	Same
Q9Y2H9	Individual	PROTEIN-KINASE-RXN	O00311	Individual	PROTEIN-KINASE-RXN	Same
Q9Y2K2	Individual	PROTEIN-KINASE-RXN	O00311	Individual	PROTEIN-KINASE-RXN	Same
Q9Y3S1	Individual	PROTEIN-KINASE-RXN	O00311	Individual	PROTEIN-KINASE-RXN	Same
Q9Y463	Individual	2.7.12.1-RXN	O00311	Individual	PROTEIN-KINASE-RXN	Adjacent
Q9Y5B0	Individual	3.1.3.16-RXN	O00311	Individual	PROTEIN-KINASE-RXN	Adjacent
Q9Y5S2	Individual	PROTEIN-KINASE-RXN	O00311	Individual	PROTEIN-KINASE-RXN	Same
Q9Y5Y6	Individual	3.4.21.109-RXN	O00311	Individual	PROTEIN-KINASE-RXN	Adjacent
Q9Y616	Individual	PROTEIN-KINASE-RXN	O00311	Individual	PROTEIN-KINASE-RXN	Same
Q9Y6A1	Individual	2.4.1.109-RXN	O00311	Individual	PROTEIN-KINASE-RXN	Adjacent
Q9Y6E0	Individual	PROTEIN-KINASE-RXN	O00311	Individual	PROTEIN-KINASE-RXN	Same
Q9Y6M4	Individual	PROTEIN-KINASE-RXN	O00311	Individual	PROTEIN-KINASE-RXN	Same
Q9Y6W6	Individual	3.1.3.16-RXN	O00311	Individual	PROTEIN-KINASE-RXN	Adjacent
B0YJ66	Individual	2.7.1.149-RXN	O00329	Complex	2.7.1.153-RXN	Adjacent
O00459	Complex	2.7.1.153-RXN	O00329	Complex	2.7.1.153-RXN	Same
O14986	Individual	2.7.1.68-RXN	O00329	Complex	2.7.1.153-RXN	Adjacent
O15056	Individual	RXN-10036	O00329	Complex	2.7.1.153-RXN	Adjacent
O15056	Individual	PHOSPHATIDYLINOSITOL-BISPHOSPHATASE-RXN	O00329	Complex	2.7.1.153-RXN	Adjacent
O15357	Individual	RXN-10036	O00329	Complex	2.7.1.153-RXN	Adjacent
O43426	Individual	RXN-10036	O00329	Complex	2.7.1.153-RXN	Adjacent
O43426	Individual	PHOSPHATIDYLINOSITOL-BISPHOSPHATASE-RXN	O00329	Complex	2.7.1.153-RXN	Adjacent
O60331	Individual	2.7.1.68-RXN	O00329	Complex	2.7.1.153-RXN	Adjacent
O75038	Individual	3.1.4.11-RXN	O00329	Complex	2.7.1.153-RXN	Adjacent
P16885	Individual	3.1.4.11-RXN	O00329	Complex	2.7.1.153-RXN	Adjacent
P19174	Individual	3.1.4.11-RXN	O00329	Complex	2.7.1.153-RXN	Adjacent
P32019	Individual	RXN-10036	O00329	Complex	2.7.1.153-RXN	Adjacent
P32019	Individual	PHOSPHATIDYLINOSITOL-BISPHOSPHATASE-RXN	O00329	Complex	2.7.1.153-RXN	Adjacent
P42338	Complex	2.7.1.153-RXN	O00329	Complex	2.7.1.153-RXN	Same
P51178	Individual	3.1.4.11-RXN	O00329	Complex	2.7.1.153-RXN	Adjacent
P60484	Individual	3.1.3.67-RXN	O00329	Complex	2.7.1.153-RXN	Adjacent
P78356	Individual	2.7.1.68-RXN	O00329	Complex	2.7.1.153-RXN	Adjacent
Q00722	Individual	3.1.4.11-RXN	O00329	Complex	2.7.1.153-RXN	Adjacent
Q01968	Individual	PHOSPHATIDYLINOSITOL-BISPHOSPHATASE-RXN	O00329	Complex	2.7.1.153-RXN	Adjacent
Q01968	Individual	RXN-10036	O00329	Complex	2.7.1.153-RXN	Adjacent
Q01970	Individual	3.1.4.11-RXN	O00329	Complex	2.7.1.153-RXN	Adjacent
Q15147	Individual	3.1.4.11-RXN	O00329	Complex	2.7.1.153-RXN	Adjacent
Q15735	Individual	PHOSPHATIDYLINOSITOL-BISPHOSPHATASE-RXN	O00329	Complex	2.7.1.153-RXN	Adjacent
Q4KWH8	Individual	3.1.4.11-RXN	O00329	Complex	2.7.1.153-RXN	Adjacent
Q5T9C9	Individual	2.7.1.68-RXN	O00329	Complex	2.7.1.153-RXN	Adjacent
Q86T03	Individual	RXN-9779	O00329	Complex	2.7.1.153-RXN	Adjacent
Q86YW0	Individual	3.1.4.11-RXN	O00329	Complex	2.7.1.153-RXN	Adjacent
Q8N3E9	Individual	3.1.4.11-RXN	O00329	Complex	2.7.1.153-RXN	Adjacent
Q8N4L2	Individual	RXN-9779	O00329	Complex	2.7.1.153-RXN	Adjacent
Q8TBX8	Individual	2.7.1.149-RXN	O00329	Complex	2.7.1.153-RXN	Adjacent
Q92835	Individual	RXN-10036	O00329	Complex	2.7.1.153-RXN	Adjacent
Q99755	Individual	2.7.1.68-RXN	O00329	Complex	2.7.1.153-RXN	Adjacent
Q9BRC7	Individual	3.1.4.11-RXN	O00329	Complex	2.7.1.153-RXN	Adjacent
Q9BT40	Individual	RXN-10036	O00329	Complex	2.7.1.153-RXN	Adjacent
Q9BT40	Individual	PHOSPHATIDYLINOSITOL-BISPHOSPHATASE-RXN	O00329	Complex	2.7.1.153-RXN	Adjacent
Q9NQ66	Individual	3.1.4.11-RXN	O00329	Complex	2.7.1.153-RXN	Adjacent
Q9NRR6	Individual	PHOSPHATIDYLINOSITOL-BISPHOSPHATASE-RXN	O00329	Complex	2.7.1.153-RXN	Adjacent
Q9NRR6	Individual	RXN-10036	O00329	Complex	2.7.1.153-RXN	Adjacent
Q9NRR6	Individual	PHOSPHATIDYLINOSITOL-BISPHOSPHATASE-RXN	O00329	Complex	2.7.1.153-RXN	Adjacent
Q9P212	Individual	3.1.4.11-RXN	O00329	Complex	2.7.1.153-RXN	Adjacent
Q9Y2H2	Individual	RXN-10036	O00329	Complex	2.7.1.153-RXN	Adjacent
Q9Y2H2	Individual	PHOSPHATIDYLINOSITOL-BISPHOSPHATASE-RXN	O00329	Complex	2.7.1.153-RXN	Adjacent
O60669	Individual	RXN66-441	O00330	Complex	PYRUVDEH-RXN	Adjacent
O95907	Individual	RXN66-441	O00330	Complex	PYRUVDEH-RXN	Adjacent
P09110	Complex	KETOACYLCOATHIOL-RXN	O00330	Complex	PYRUVDEH-RXN	Adjacent
P09622	Complex	PYRUVDEH-RXN	O00330	Complex	PYRUVDEH-RXN	Same
P11177	Complex	PYRUVDEH-RXN	O00330	Complex	PYRUVDEH-RXN	Same
P11177	Complex	PYRUVATEDECARB-RXN	O00330	Complex	PYRUVDEH-RXN	Adjacent
P11498	Individual	PYRUVATE-CARBOXYLASE-RXN	O00330	Complex	PYRUVDEH-RXN	Adjacent
P14618	Individual	PEPDEPHOS-RXN	O00330	Complex	PYRUVDEH-RXN	Adjacent
P20132	Individual	4.3.1.17-RXN	O00330	Complex	PYRUVDEH-RXN	Adjacent
P21673	Complex	RXN-9943	O00330	Complex	PYRUVDEH-RXN	Adjacent
P21673	Individual	RXN-9943	O00330	Complex	PYRUVDEH-RXN	Adjacent
P21673	Individual	DIAMACTRANS-RXN	O00330	Complex	PYRUVDEH-RXN	Adjacent
P25325	Individual	MERCAPYSTRANS-RXN	O00330	Complex	PYRUVDEH-RXN	Adjacent
P28329	Individual	CHOLINE-O-ACETYLTRANSFERASE-RXN	O00330	Complex	PYRUVDEH-RXN	Adjacent
P29803	Complex	PYRUVATEDECARB-RXN	O00330	Complex	PYRUVDEH-RXN	Adjacent
P30613	Individual	PEPDEPHOS-RXN	O00330	Complex	PYRUVDEH-RXN	Adjacent
P35914	Complex	HYDROXYMETHYLGLUTARYL-COA-LYASE-RXN	O00330	Complex	PYRUVDEH-RXN	Adjacent
P42765	Complex	KETOACYLCOATHIOL-RXN	O00330	Complex	PYRUVDEH-RXN	Adjacent
P53985	Individual	RXN66-441	O00330	Complex	PYRUVDEH-RXN	Adjacent
P54868	Individual	HYDROXYMETHYLGLUTARYL-COA-SYNTHASE-RXN	O00330	Complex	PYRUVDEH-RXN	Adjacent
P55084	Individual	KETOACYLCOATHIOL-RXN	O00330	Complex	PYRUVDEH-RXN	Adjacent
Q01581	Complex	HYDROXYMETHYLGLUTARYL-COA-SYNTHASE-RXN	O00330	Complex	PYRUVDEH-RXN	Adjacent
Q16613	Individual	RXN3DJ-35528	O00330	Complex	PYRUVDEH-RXN	Adjacent
Q16613	Individual	ARALKYLAMINE-N-ACETYLTRANSFERASE-RXN	O00330	Complex	PYRUVDEH-RXN	Adjacent
Q8TB92	Individual	HYDROXYMETHYLGLUTARYL-COA-LYASE-RXN	O00330	Complex	PYRUVDEH-RXN	Adjacent
Q96EK6	Individual	GLUCOSAMINEPNACETYLTRANS-RXN	O00330	Complex	PYRUVDEH-RXN	Adjacent
Q96F10	Individual	RXN-9943	O00330	Complex	PYRUVDEH-RXN	Adjacent
Q96F10	Individual	SPERMACTRAN-RXN	O00330	Complex	PYRUVDEH-RXN	Adjacent
Q96F10	Individual	DIAMACTRANS-RXN	O00330	Complex	PYRUVDEH-RXN	Adjacent
Q96GA7	Individual	4.3.1.17-RXN	O00330	Complex	PYRUVDEH-RXN	Adjacent
P55789	Individual	THIOL-OXIDASE-RXN	O00391	Individual	THIOL-OXIDASE-RXN	Same
O00330	Complex	PYRUVDEH-RXN	O00400	Individual	TRANS-RXN66-1210	Adjacent
O00763	Individual	ACETYL-COA-CARBOXYLTRANSFER-RXN	O00400	Individual	TRANS-RXN66-1210	Adjacent
O00763	Individual	RXN0-5055	O00400	Individual	TRANS-RXN66-1210	Adjacent
O14929	Individual	HISTONE-ACETYLTRANSFERASE-RXN	O00400	Individual	TRANS-RXN66-1210	Adjacent
O14929	Individual	HISTONE-ACETYLTRANSFERASE-RXN	O00400	Individual	TRANS-RXN66-1210	Adjacent
O15516	Individual	HISTONE-ACETYLTRANSFERASE-RXN	O00400	Individual	TRANS-RXN66-1210	Adjacent
O60502	Individual	HISTONE-ACETYLTRANSFERASE-RXN	O00400	Individual	TRANS-RXN66-1210	Adjacent
O75390	Complex	CITSYN-RXN	O00400	Individual	TRANS-RXN66-1210	Adjacent
O95251	Individual	HISTONE-ACETYLTRANSFERASE-RXN	O00400	Individual	TRANS-RXN66-1210	Adjacent
O95822	Individual	MALONYL-COA-DECARBOXYLASE-RXN	O00400	Individual	TRANS-RXN66-1210	Adjacent
P08559	Complex	PYRUVDEH-RXN	O00400	Individual	TRANS-RXN66-1210	Adjacent
P09110	Complex	KETOACYLCOATHIOL-RXN	O00400	Individual	TRANS-RXN66-1210	Adjacent
P09622	Complex	PYRUVDEH-RXN	O00400	Individual	TRANS-RXN66-1210	Adjacent
P10515	Complex	PYRUVDEH-RXN	O00400	Individual	TRANS-RXN66-1210	Adjacent
P10515	Complex	RXN0-1133	O00400	Individual	TRANS-RXN66-1210	Adjacent
P10515	Complex	DIHYDLIPACETRANS-RXN	O00400	Individual	TRANS-RXN66-1210	Adjacent
P11177	Complex	PYRUVDEH-RXN	O00400	Individual	TRANS-RXN66-1210	Adjacent
P11182	Individual	RXN0-1133	O00400	Individual	TRANS-RXN66-1210	Adjacent
P11182	Individual	DIHYDLIPACETRANS-RXN	O00400	Individual	TRANS-RXN66-1210	Adjacent
P11245	Individual	ARYLAMINE-N-ACETYLTRANSFERASE-RXN	O00400	Individual	TRANS-RXN66-1210	Adjacent
P18440	Individual	ARYLAMINE-N-ACETYLTRANSFERASE-RXN	O00400	Individual	TRANS-RXN66-1210	Adjacent
P21673	Complex	RXN-9939	O00400	Individual	TRANS-RXN66-1210	Adjacent
P21673	Individual	RXN-9943	O00400	Individual	TRANS-RXN66-1210	Adjacent
P21673	Individual	RXN-9939	O00400	Individual	TRANS-RXN66-1210	Adjacent
P21673	Complex	RXN-9943	O00400	Individual	TRANS-RXN66-1210	Adjacent
P21673	Individual	DIAMACTRANS-RXN	O00400	Individual	TRANS-RXN66-1210	Adjacent
P21673	Individual	RXN-0	O00400	Individual	TRANS-RXN66-1210	Adjacent
P24752	Complex	METHYLACETOACETYLCOATHIOL-RXN	O00400	Individual	TRANS-RXN66-1210	Adjacent
P24752	Complex	ACETYL-COA-ACETYLTRANSFER-RXN	O00400	Individual	TRANS-RXN66-1210	Adjacent
P28329	Individual	CHOLINE-O-ACETYLTRANSFERASE-RXN	O00400	Individual	TRANS-RXN66-1210	Adjacent
P35914	Complex	HYDROXYMETHYLGLUTARYL-COA-LYASE-RXN	O00400	Individual	TRANS-RXN66-1210	Adjacent
P41227	Individual	PEPTIDE-ALPHA-N-ACETYLTRANSFERASE-RXN	O00400	Individual	TRANS-RXN66-1210	Adjacent
P42765	Complex	KETOACYLCOATHIOL-RXN	O00400	Individual	TRANS-RXN66-1210	Adjacent
P49327	Complex	ACP-S-ACETYLTRANSFER-RXN	O00400	Individual	TRANS-RXN66-1210	Adjacent
P49327	Complex	FATTY-ACID-SYNTHASE-RXN	O00400	Individual	TRANS-RXN66-1210	Adjacent
P54868	Individual	HYDROXYMETHYLGLUTARYL-COA-SYNTHASE-RXN	O00400	Individual	TRANS-RXN66-1210	Adjacent
P55084	Individual	KETOACYLCOATHIOL-RXN	O00400	Individual	TRANS-RXN66-1210	Adjacent
P55084	Individual	METHYLACETOACETYLCOATHIOL-RXN	O00400	Individual	TRANS-RXN66-1210	Adjacent
P61599	Individual	PEPTIDE-ALPHA-N-ACETYLTRANSFERASE-RXN	O00400	Individual	TRANS-RXN66-1210	Adjacent
Q01581	Complex	HYDROXYMETHYLGLUTARYL-COA-SYNTHASE-RXN	O00400	Individual	TRANS-RXN66-1210	Adjacent
Q02252	Individual	1.2.1.18-RXN	O00400	Individual	TRANS-RXN66-1210	Adjacent
Q02252	Individual	RXN-2902	O00400	Individual	TRANS-RXN66-1210	Adjacent
Q09472	Individual	HISTONE-ACETYLTRANSFERASE-RXN	O00400	Individual	TRANS-RXN66-1210	Adjacent
Q13085	Individual	ACETYL-COA-CARBOXYLTRANSFER-RXN	O00400	Individual	TRANS-RXN66-1210	Adjacent
Q15788	Individual	HISTONE-ACETYLTRANSFERASE-RXN	O00400	Individual	TRANS-RXN66-1210	Adjacent
Q16613	Individual	ARALKYLAMINE-N-ACETYLTRANSFERASE-RXN	O00400	Individual	TRANS-RXN66-1210	Adjacent
Q16613	Individual	RXN3DJ-35528	O00400	Individual	TRANS-RXN66-1210	Adjacent
Q68CP4	Individual	2.3.1.78-RXN	O00400	Individual	TRANS-RXN66-1210	Adjacent
Q7L5N7	Individual	2.3.1.67-RXN	O00400	Individual	TRANS-RXN66-1210	Adjacent
Q8N159	Individual	N-ACETYLTRANSFER-RXN	O00400	Individual	TRANS-RXN66-1210	Adjacent
Q8N808	Individual	CITSYN-RXN	O00400	Individual	TRANS-RXN66-1210	Adjacent
Q8NF37	Individual	2.3.1.67-RXN	O00400	Individual	TRANS-RXN66-1210	Adjacent
Q8TB92	Individual	HYDROXYMETHYLGLUTARYL-COA-LYASE-RXN	O00400	Individual	TRANS-RXN66-1210	Adjacent
Q8WYB5	Individual	HISTONE-ACETYLTRANSFERASE-RXN	O00400	Individual	TRANS-RXN66-1210	Adjacent
Q92793	Individual	HISTONE-ACETYLTRANSFERASE-RXN	O00400	Individual	TRANS-RXN66-1210	Adjacent
Q92794	Individual	HISTONE-ACETYLTRANSFERASE-RXN	O00400	Individual	TRANS-RXN66-1210	Adjacent
Q92830	Individual	HISTONE-ACETYLTRANSFERASE-RXN	O00400	Individual	TRANS-RXN66-1210	Adjacent
Q92831	Individual	HISTONE-ACETYLTRANSFERASE-RXN	O00400	Individual	TRANS-RXN66-1210	Adjacent
[truncated: 63,536 more rows]
