# Supplementary material for: Measuring semantic similarities by combining gene ontology annotations and gene co-function networks
Source: BMC Bioinformatics. 2015 Feb 14;16:44. doi: 10.1186/s12859-015-0474-7 (PMC4339680; doi:10.1186/s12859-015-0474-7)
Supplement: Additional file 9: — Adjusted p-value of Tukey multiple comparison test. Adjusted p-value of Tukey multiple comparison test comparing NETSIM with Resnik, Schlicker, Wang and Yu measure on yeast, Arabidopsis and human. [file 12859_2015_474_MOESM9_ESM.xls]

## Sheet: Sheet1
Difference	Yeast	Arabidopsis	Human
Resnik-NETSIM	<1E-7	<1E-7	<1E-7
Schlicker-NETSIM	0.03	0.4	<1E-7
Wang-NETSIM	4e-05	<1E-7	<1E-7
Yu-NETSIM	3e-07	1e-07	<1E-7
