# Supplementary material for: Measuring semantic similarities by combining gene ontology annotations and gene co-function networks
Source: BMC Bioinformatics. 2015 Feb 14;16:44. doi: 10.1186/s12859-015-0474-7 (PMC4339680; doi:10.1186/s12859-015-0474-7)
Supplement: Additional file 12: — The effect of varying GO annotation coverage, co-function network density, and co-function network quality on NETSIM’s performance. The columns named “Ratio Pair” are two NETSIM results with different configurations. The different configurations are different co-function network density, or co-function network quality, or different GO annotation coverages. The numbers in bold type indicate that the two compared NETSIM results are significantly different. [file 12859_2015_474_MOESM12_ESM.xls]

## Sheet: Sheet1
Annotation Coverage		Network Density		Network Quality
Ratio Pair	p-value	Ratio Pair	p-value	Ratio Pair	p-value
50%-100%	0.548	25%-100%	0.213	Original-LowQuality	0.025
70%-100%	0.636	30%-100%	0.182	Original-Randomized	0.006
90%-100%	0.851	50%-100%	0.241	Randomized-LowQuality	0.879
70%-50%	0.999	75%-100%	0.346
90%-50%	0.955	30%-25%	1
90%-70%	0.981	50%-25%	1
		75%-25%	1
		50%-30%	1
		75%-30%	0.999
		75%-50%	1
