# Supplementary material for: Measuring semantic similarities by combining gene ontology annotations and gene co-function networks
Source: BMC Bioinformatics. 2015 Feb 14;16:44. doi: 10.1186/s12859-015-0474-7 (PMC4339680; doi:10.1186/s12859-015-0474-7)
Supplement: Additional file 13: — Genome specific term pairs. All the significant genome specific term pairs (FDR adjusted p-value < 0.01) are listed. [file 12859_2015_474_MOESM13_ESM.xlsx]

## Sheet: Sheet1
termID	termName	termID	termName	Ajusted P-value
GO:0006446	regulation of translational initiation	GO:0043241	protein complex disassembly	6.33959e-13
GO:0006446	regulation of translational initiation	GO:0043624	cellular protein complex disassembly	6.33959e-13
GO:0006415	translational termination	GO:0006446	regulation of translational initiation	1.08354e-11
GO:0006446	regulation of translational initiation	GO:0072599	establishment of protein localization in endoplasmic reticulum	2.50687e-11
GO:0000288	nuclear-transcribed mRNA catabolic process, deadenylation-dependent decay	GO:0043241	protein complex disassembly	2.50687e-11
GO:0000289	nuclear-transcribed mRNA poly(A) tail shortening	GO:0043241	protein complex disassembly	3.83061e-11
GO:0000460	maturation of 5.8S rRNA	GO:0051029	rRNA transport	1.61495e-10
GO:0006446	regulation of translational initiation	GO:0032984	macromolecular complex disassembly	1.61495e-10
GO:0006446	regulation of translational initiation	GO:0006614	SRP-dependent cotranslational protein targeting to membrane	1.61495e-10
GO:0006446	regulation of translational initiation	GO:0034623	cellular macromolecular complex disassembly	1.61495e-10
GO:0006446	regulation of translational initiation	GO:0070972	protein localization in endoplasmic reticulum	1.61495e-10
GO:0006446	regulation of translational initiation	GO:0045047	protein targeting to ER	1.61913e-10
GO:0006446	regulation of translational initiation	GO:0006613	cotranslational protein targeting to membrane	1.61913e-10
GO:0006414	translational elongation	GO:0006446	regulation of translational initiation	2.4218e-10
GO:0000184	nuclear-transcribed mRNA catabolic process, nonsense-mediated decay	GO:0043484	regulation of RNA splicing	2.9009e-10
GO:0000288	nuclear-transcribed mRNA catabolic process, deadenylation-dependent decay	GO:0032984	macromolecular complex disassembly	4.3449e-10
GO:0000184	nuclear-transcribed mRNA catabolic process, nonsense-mediated decay	GO:0006446	regulation of translational initiation	4.3449e-10
GO:0045128	negative regulation of reciprocal meiotic recombination	GO:0045143	homologous chromosome segregation	2.26512e-09
GO:0017148	negative regulation of translation	GO:0043241	protein complex disassembly	3.0921e-09
GO:0017148	negative regulation of translation	GO:0043624	cellular protein complex disassembly	3.0921e-09
GO:0043241	protein complex disassembly	GO:0045727	positive regulation of translation	3.47232e-09
GO:0043624	cellular protein complex disassembly	GO:0045727	positive regulation of translation	3.47232e-09
GO:0006413	translational initiation	GO:0043484	regulation of RNA splicing	5.73697e-09
GO:0006413	translational initiation	GO:0045727	positive regulation of translation	9.87176e-09
GO:0009452	RNA capping	GO:0032784	regulation of transcription elongation, DNA-dependent	1.04592e-08
GO:0000184	nuclear-transcribed mRNA catabolic process, nonsense-mediated decay	GO:0051236	establishment of RNA localization	1.04592e-08
GO:0006370	mRNA capping	GO:0032784	regulation of transcription elongation, DNA-dependent	1.08256e-08
GO:0043241	protein complex disassembly	GO:0045947	negative regulation of translational initiation	1.13089e-08
GO:0043624	cellular protein complex disassembly	GO:0045947	negative regulation of translational initiation	1.13089e-08
GO:0000184	nuclear-transcribed mRNA catabolic process, nonsense-mediated decay	GO:0050657	nucleic acid transport	1.21657e-08
GO:0000184	nuclear-transcribed mRNA catabolic process, nonsense-mediated decay	GO:0050658	RNA transport	1.21657e-08
GO:0000289	nuclear-transcribed mRNA poly(A) tail shortening	GO:0032984	macromolecular complex disassembly	1.27832e-08
GO:0031124	mRNA 3'-end processing	GO:0043241	protein complex disassembly	1.28662e-08
GO:0000184	nuclear-transcribed mRNA catabolic process, nonsense-mediated decay	GO:0006403	RNA localization	1.30118e-08
GO:0043241	protein complex disassembly	GO:0043484	regulation of RNA splicing	1.30118e-08
GO:0043484	regulation of RNA splicing	GO:0043624	cellular protein complex disassembly	1.30118e-08
GO:0000184	nuclear-transcribed mRNA catabolic process, nonsense-mediated decay	GO:0015931	nucleobase, nucleoside, nucleotide and nucleic acid transport	1.30118e-08
GO:0000466	maturation of 5.8S rRNA from tricistronic rRNA transcript (SSU-rRNA, 5.8S rRNA, LSU-rRNA)	GO:0051029	rRNA transport	1.44712e-08
GO:0006446	regulation of translational initiation	GO:0006612	protein targeting to membrane	1.78455e-08
GO:0030071	regulation of mitotic metaphase/anaphase transition	GO:0051320	S phase	2.04955e-08
GO:0006417	regulation of translation	GO:0043241	protein complex disassembly	2.62817e-08
GO:0006417	regulation of translation	GO:0043624	cellular protein complex disassembly	2.62817e-08
GO:0071826	ribonucleoprotein complex subunit organization	GO:0072599	establishment of protein localization in endoplasmic reticulum	2.684e-08
GO:0034504	protein localization to nucleus	GO:0043241	protein complex disassembly	3.03646e-08
GO:0000184	nuclear-transcribed mRNA catabolic process, nonsense-mediated decay	GO:0071826	ribonucleoprotein complex subunit organization	3.11856e-08
GO:0000956	nuclear-transcribed mRNA catabolic process	GO:0043484	regulation of RNA splicing	3.55866e-08
GO:0043241	protein complex disassembly	GO:0051053	negative regulation of DNA metabolic process	4.50342e-08
GO:0043624	cellular protein complex disassembly	GO:0051053	negative regulation of DNA metabolic process	4.50342e-08
GO:0000084	S phase of mitotic cell cycle	GO:0030071	regulation of mitotic metaphase/anaphase transition	4.50342e-08
GO:0051320	S phase	GO:0051783	regulation of nuclear division	5.93268e-08
GO:0032984	macromolecular complex disassembly	GO:0034504	protein localization to nucleus	5.93268e-08
GO:0017148	negative regulation of translation	GO:0072599	establishment of protein localization in endoplasmic reticulum	7.28592e-08
GO:0007010	cytoskeleton organization	GO:0019953	sexual reproduction	8.34939e-08
GO:0051320	S phase	GO:0071174	mitotic cell cycle spindle checkpoint	8.34939e-08
GO:0043241	protein complex disassembly	GO:0051170	nuclear import	8.34939e-08
GO:0006415	translational termination	GO:0017148	negative regulation of translation	8.34939e-08
GO:0000082	G1/S transition of mitotic cell cycle	GO:0007088	regulation of mitosis	8.34939e-08
GO:0006415	translational termination	GO:0045727	positive regulation of translation	8.34939e-08
GO:0007088	regulation of mitosis	GO:0051320	S phase	8.34939e-08
GO:0031124	mRNA 3'-end processing	GO:0032984	macromolecular complex disassembly	8.76532e-08
GO:0070972	protein localization in endoplasmic reticulum	GO:0071826	ribonucleoprotein complex subunit organization	8.83633e-08
GO:0006417	regulation of translation	GO:0032984	macromolecular complex disassembly	8.83633e-08
GO:0006417	regulation of translation	GO:0034623	cellular macromolecular complex disassembly	8.8543e-08
GO:0031577	spindle checkpoint	GO:0051320	S phase	9.22789e-08
GO:0032984	macromolecular complex disassembly	GO:0045727	positive regulation of translation	9.30034e-08
GO:0006417	regulation of translation	GO:0072599	establishment of protein localization in endoplasmic reticulum	9.30034e-08
GO:0006282	regulation of DNA repair	GO:0043241	protein complex disassembly	9.30034e-08
GO:0034623	cellular macromolecular complex disassembly	GO:0045727	positive regulation of translation	9.30034e-08
GO:0006282	regulation of DNA repair	GO:0043624	cellular protein complex disassembly	9.30034e-08
GO:0006402	mRNA catabolic process	GO:0043484	regulation of RNA splicing	9.80501e-08
GO:0045727	positive regulation of translation	GO:0072599	establishment of protein localization in endoplasmic reticulum	1.14371e-07
GO:0007017	microtubule-based process	GO:0007346	regulation of mitotic cell cycle	1.14371e-07
GO:0006415	translational termination	GO:0045947	negative regulation of translational initiation	1.1592e-07
GO:0043241	protein complex disassembly	GO:0071103	DNA conformation change	1.1766e-07
GO:0010948	negative regulation of cell cycle process	GO:0051320	S phase	1.35997e-07
GO:0000226	microtubule cytoskeleton organization	GO:0007346	regulation of mitotic cell cycle	1.36861e-07
GO:0006120	mitochondrial electron transport, NADH to ubiquinone	GO:0015992	proton transport	1.36861e-07
GO:0045047	protein targeting to ER	GO:0071826	ribonucleoprotein complex subunit organization	1.37111e-07
GO:0000956	nuclear-transcribed mRNA catabolic process	GO:0015931	nucleobase, nucleoside, nucleotide and nucleic acid transport	1.37111e-07
GO:0006614	SRP-dependent cotranslational protein targeting to membrane	GO:0071826	ribonucleoprotein complex subunit organization	1.37111e-07
GO:0006120	mitochondrial electron transport, NADH to ubiquinone	GO:0006818	hydrogen transport	1.37111e-07
GO:0006613	cotranslational protein targeting to membrane	GO:0071826	ribonucleoprotein complex subunit organization	1.52809e-07
GO:0006606	protein import into nucleus	GO:0043241	protein complex disassembly	1.52809e-07
GO:0017148	negative regulation of translation	GO:0032984	macromolecular complex disassembly	1.59953e-07
GO:0017148	negative regulation of translation	GO:0034623	cellular macromolecular complex disassembly	1.61421e-07
GO:0017148	negative regulation of translation	GO:0070972	protein localization in endoplasmic reticulum	1.6414e-07
GO:0006417	regulation of translation	GO:0070972	protein localization in endoplasmic reticulum	1.70087e-07
GO:0000184	nuclear-transcribed mRNA catabolic process, nonsense-mediated decay	GO:0045727	positive regulation of translation	1.73269e-07
GO:0006414	translational elongation	GO:0045727	positive regulation of translation	1.73269e-07
GO:0006414	translational elongation	GO:0071826	ribonucleoprotein complex subunit organization	1.79933e-07
GO:0043605	cellular amide catabolic process	GO:0071495	cellular response to endogenous stimulus	1.82953e-07
GO:0043484	regulation of RNA splicing	GO:0072599	establishment of protein localization in endoplasmic reticulum	1.8541e-07
GO:0000084	S phase of mitotic cell cycle	GO:0071174	mitotic cell cycle spindle checkpoint	1.88034e-07
GO:0030010	establishment of cell polarity	GO:0044087	regulation of cellular component biogenesis	1.88404e-07
GO:0000084	S phase of mitotic cell cycle	GO:0051783	regulation of nuclear division	1.99901e-07
GO:0032984	macromolecular complex disassembly	GO:0043484	regulation of RNA splicing	2.21997e-07
GO:0000184	nuclear-transcribed mRNA catabolic process, nonsense-mediated decay	GO:0051028	mRNA transport	2.21997e-07
GO:0034623	cellular macromolecular complex disassembly	GO:0043484	regulation of RNA splicing	2.22236e-07
GO:0006269	DNA replication, synthesis of RNA primer	GO:0033261	regulation of S phase	2.26497e-07
GO:0000082	G1/S transition of mitotic cell cycle	GO:0030071	regulation of mitotic metaphase/anaphase transition	2.37083e-07
GO:0006402	mRNA catabolic process	GO:0015931	nucleobase, nucleoside, nucleotide and nucleic acid transport	2.37083e-07
GO:0000084	S phase of mitotic cell cycle	GO:0031577	spindle checkpoint	2.37083e-07
GO:0000084	S phase of mitotic cell cycle	GO:0010948	negative regulation of cell cycle process	2.51245e-07
GO:0006415	translational termination	GO:0043484	regulation of RNA splicing	2.52137e-07
GO:0000956	nuclear-transcribed mRNA catabolic process	GO:0006403	RNA localization	2.71799e-07
GO:0000084	S phase of mitotic cell cycle	GO:0007088	regulation of mitosis	2.75846e-07
GO:0000082	G1/S transition of mitotic cell cycle	GO:0051783	regulation of nuclear division	2.79747e-07
GO:0051320	S phase	GO:0051784	negative regulation of nuclear division	2.81506e-07
GO:0000479	endonucleolytic cleavage of tricistronic rRNA transcript (SSU-rRNA, 5.8S rRNA, LSU-rRNA)	GO:0051029	rRNA transport	2.85531e-07
GO:0006417	regulation of translation	GO:0042273	ribosomal large subunit biogenesis	2.85531e-07
GO:0000255	allantoin metabolic process	GO:0071495	cellular response to endogenous stimulus	2.89452e-07
GO:0000956	nuclear-transcribed mRNA catabolic process	GO:0006446	regulation of translational initiation	2.90881e-07
GO:0000447	endonucleolytic cleavage in ITS1 to separate SSU-rRNA from 5.8S rRNA and LSU-rRNA from tricistronic rRNA transcript (SSU-rRNA, 5.8S rRNA, LSU-rRNA)	GO:0051029	rRNA transport	2.90881e-07
GO:0043241	protein complex disassembly	GO:0045787	positive regulation of cell cycle	3.04311e-07
GO:0043624	cellular protein complex disassembly	GO:0045787	positive regulation of cell cycle	3.07544e-07
GO:0043241	protein complex disassembly	GO:0090305	nucleic acid phosphodiester bond hydrolysis	3.24771e-07
GO:0048284	organelle fusion	GO:0060627	regulation of vesicle-mediated transport	3.35012e-07
GO:0045841	negative regulation of mitotic metaphase/anaphase transition	GO:0051320	S phase	3.43254e-07
GO:0032984	macromolecular complex disassembly	GO:0051053	negative regulation of DNA metabolic process	3.63381e-07
GO:0000956	nuclear-transcribed mRNA catabolic process	GO:0051236	establishment of RNA localization	3.63786e-07
GO:0034623	cellular macromolecular complex disassembly	GO:0051053	negative regulation of DNA metabolic process	3.64638e-07
GO:0045727	positive regulation of translation	GO:0070972	protein localization in endoplasmic reticulum	3.83092e-07
GO:0043241	protein complex disassembly	GO:0051656	establishment of organelle localization	4.00019e-07
GO:0009452	RNA capping	GO:0051028	mRNA transport	4.08313e-07
GO:0030010	establishment of cell polarity	GO:0032535	regulation of cellular component size	4.08313e-07
GO:0030010	establishment of cell polarity	GO:0090066	regulation of anatomical structure size	4.08313e-07
GO:0051320	S phase	GO:0071173	spindle assembly checkpoint	4.08313e-07
GO:0016050	vesicle organization	GO:0060627	regulation of vesicle-mediated transport	4.08313e-07
GO:0006614	SRP-dependent cotranslational protein targeting to membrane	GO:0017148	negative regulation of translation	4.08313e-07
GO:0006417	regulation of translation	GO:0006614	SRP-dependent cotranslational protein targeting to membrane	4.11974e-07
GO:0006402	mRNA catabolic process	GO:0006403	RNA localization	4.1202e-07
GO:0006370	mRNA capping	GO:0051028	mRNA transport	4.185e-07
GO:0006417	regulation of translation	GO:0045047	protein targeting to ER	4.21474e-07
GO:0032506	cytokinetic process	GO:0040007	growth	4.21474e-07
GO:0006415	translational termination	GO:0006417	regulation of translation	4.24766e-07
GO:0045947	negative regulation of translational initiation	GO:0072599	establishment of protein localization in endoplasmic reticulum	4.2676e-07
GO:0006417	regulation of translation	GO:0006613	cotranslational protein targeting to membrane	4.27255e-07
GO:0017148	negative regulation of translation	GO:0045047	protein targeting to ER	4.36698e-07
GO:0006413	translational initiation	GO:0051028	mRNA transport	4.36698e-07
GO:0006366	transcription from RNA polymerase II promoter	GO:0048518	positive regulation of biological process	4.36698e-07
GO:0051053	negative regulation of DNA metabolic process	GO:0072599	establishment of protein localization in endoplasmic reticulum	4.36698e-07
GO:0007051	spindle organization	GO:0031577	spindle checkpoint	4.36698e-07
GO:0006613	cotranslational protein targeting to membrane	GO:0017148	negative regulation of translation	4.36698e-07
GO:0032506	cytokinetic process	GO:0032535	regulation of cellular component size	4.36698e-07
GO:0032506	cytokinetic process	GO:0090066	regulation of anatomical structure size	4.36698e-07
GO:0034621	cellular macromolecular complex subunit organization	GO:2000112	regulation of cellular macromolecule biosynthetic process	4.44482e-07
GO:0006401	RNA catabolic process	GO:0043484	regulation of RNA splicing	4.50322e-07
GO:0022402	cell cycle process	GO:0051252	regulation of RNA metabolic process	4.63879e-07
GO:0010556	regulation of macromolecule biosynthetic process	GO:0034621	cellular macromolecular complex subunit organization	4.63879e-07
GO:0006325	chromatin organization	GO:0045944	positive regulation of transcription from RNA polymerase II promoter	4.78768e-07
GO:0000956	nuclear-transcribed mRNA catabolic process	GO:0050657	nucleic acid transport	4.79019e-07
GO:0000956	nuclear-transcribed mRNA catabolic process	GO:0050658	RNA transport	4.79019e-07
GO:0016050	vesicle organization	GO:0051049	regulation of transport	4.79019e-07
GO:0043484	regulation of RNA splicing	GO:0070972	protein localization in endoplasmic reticulum	4.93198e-07
GO:0045839	negative regulation of mitosis	GO:0051320	S phase	5.06611e-07
GO:0006269	DNA replication, synthesis of RNA primer	GO:0007090	regulation of S phase of mitotic cell cycle	5.06611e-07
GO:0032984	macromolecular complex disassembly	GO:0051170	nuclear import	5.13668e-07
GO:0006401	RNA catabolic process	GO:0015931	nucleobase, nucleoside, nucleotide and nucleic acid transport	5.2692e-07
GO:0006402	mRNA catabolic process	GO:0051236	establishment of RNA localization	5.29198e-07
GO:0007163	establishment or maintenance of cell polarity	GO:0032535	regulation of cellular component size	5.29198e-07
GO:0007163	establishment or maintenance of cell polarity	GO:0090066	regulation of anatomical structure size	5.29198e-07
GO:0009452	RNA capping	GO:0051236	establishment of RNA localization	5.30379e-07
GO:0071844	cellular component assembly at cellular level	GO:2000112	regulation of cellular macromolecule biosynthetic process	5.3689e-07
GO:0006612	protein targeting to membrane	GO:0071826	ribonucleoprotein complex subunit organization	5.44514e-07
GO:0007094	mitotic cell cycle spindle assembly checkpoint	GO:0051320	S phase	5.44587e-07
GO:0016575	histone deacetylation	GO:0045910	negative regulation of DNA recombination	5.52657e-07
GO:0006614	SRP-dependent cotranslational protein targeting to membrane	GO:0045727	positive regulation of translation	5.52657e-07
GO:0022403	cell cycle phase	GO:0051252	regulation of RNA metabolic process	5.52657e-07
GO:0010556	regulation of macromolecule biosynthetic process	GO:0071844	cellular component assembly at cellular level	5.52657e-07
GO:0006370	mRNA capping	GO:0051236	establishment of RNA localization	5.52947e-07
GO:0006282	regulation of DNA repair	GO:0032984	macromolecular complex disassembly	5.57828e-07
GO:0006282	regulation of DNA repair	GO:0034623	cellular macromolecular complex disassembly	5.65803e-07
GO:0043933	macromolecular complex subunit organization	GO:2000112	regulation of cellular macromolecule biosynthetic process	5.74102e-07
GO:0009889	regulation of biosynthetic process	GO:0034621	cellular macromolecular complex subunit organization	5.83378e-07
GO:0000084	S phase of mitotic cell cycle	GO:0051784	negative regulation of nuclear division	5.83396e-07
GO:0031326	regulation of cellular biosynthetic process	GO:0034621	cellular macromolecular complex subunit organization	5.9677e-07
GO:0010556	regulation of macromolecule biosynthetic process	GO:0043933	macromolecular complex subunit organization	5.9677e-07
GO:0045047	protein targeting to ER	GO:0045727	positive regulation of translation	6.03151e-07
GO:0000084	S phase of mitotic cell cycle	GO:0045841	negative regulation of mitotic metaphase/anaphase transition	6.03151e-07
GO:0000278	mitotic cell cycle	GO:0006355	regulation of transcription, DNA-dependent	6.13318e-07
GO:0006613	cotranslational protein targeting to membrane	GO:0045727	positive regulation of translation	6.19039e-07
GO:0006401	RNA catabolic process	GO:0006403	RNA localization	6.19039e-07
GO:0000003	reproduction	GO:0000278	mitotic cell cycle	6.19039e-07
GO:0006351	transcription, DNA-dependent	GO:0048518	positive regulation of biological process	6.19039e-07
GO:0030010	establishment of cell polarity	GO:0033043	regulation of organelle organization	6.19039e-07
GO:0006402	mRNA catabolic process	GO:0006446	regulation of translational initiation	6.19039e-07
GO:0006355	regulation of transcription, DNA-dependent	GO:0022403	cell cycle phase	6.42811e-07
GO:0034621	cellular macromolecular complex subunit organization	GO:0051252	regulation of RNA metabolic process	6.57966e-07
GO:0006414	translational elongation	GO:0006417	regulation of translation	6.58903e-07
GO:0000278	mitotic cell cycle	GO:0051252	regulation of RNA metabolic process	6.75641e-07
GO:0006351	transcription, DNA-dependent	GO:0048522	positive regulation of cellular process	6.82517e-07
GO:0006476	protein deacetylation	GO:0045910	negative regulation of DNA recombination	6.86578e-07
GO:0006355	regulation of transcription, DNA-dependent	GO:0022402	cell cycle process	6.89274e-07
GO:0010468	regulation of gene expression	GO:0034621	cellular macromolecular complex subunit organization	6.9427e-07
GO:0000084	S phase of mitotic cell cycle	GO:0071173	spindle assembly checkpoint	6.95976e-07
GO:0051320	S phase	GO:2000241	regulation of reproductive process	7.30507e-07
GO:0006414	translational elongation	GO:0051236	establishment of RNA localization	7.3266e-07
GO:0006302	double-strand break repair	GO:0045814	negative regulation of gene expression, epigenetic	7.35063e-07
GO:0034622	cellular macromolecular complex assembly	GO:2000112	regulation of cellular macromolecule biosynthetic process	7.35063e-07
GO:0006402	mRNA catabolic process	GO:0050657	nucleic acid transport	7.4297e-07
GO:0006402	mRNA catabolic process	GO:0050658	RNA transport	7.4297e-07
GO:0031326	regulation of cellular biosynthetic process	GO:0071844	cellular component assembly at cellular level	7.57459e-07
GO:0009889	regulation of biosynthetic process	GO:0071844	cellular component assembly at cellular level	7.57459e-07
GO:0010639	negative regulation of organelle organization	GO:0051320	S phase	7.6483e-07
GO:0010556	regulation of macromolecule biosynthetic process	GO:0034622	cellular macromolecular complex assembly	7.73861e-07
GO:0006355	regulation of transcription, DNA-dependent	GO:0034621	cellular macromolecular complex subunit organization	7.77084e-07
GO:0006403	RNA localization	GO:0009452	RNA capping	7.77369e-07
GO:0016568	chromatin modification	GO:0045944	positive regulation of transcription from RNA polymerase II promoter	7.8363e-07
GO:0000184	nuclear-transcribed mRNA catabolic process, nonsense-mediated decay	GO:0017148	negative regulation of translation	7.92055e-07
GO:0007051	spindle organization	GO:0007093	mitotic cell cycle checkpoint	7.92055e-07
GO:0006414	translational elongation	GO:0043484	regulation of RNA splicing	8.12407e-07
GO:0006970	response to osmotic stress	GO:0032535	regulation of cellular component size	8.14692e-07
GO:0006370	mRNA capping	GO:0006403	RNA localization	8.24606e-07
GO:0009889	regulation of biosynthetic process	GO:0043933	macromolecular complex subunit organization	8.24606e-07
GO:0006366	transcription from RNA polymerase II promoter	GO:0048522	positive regulation of cellular process	8.29696e-07
GO:0006970	response to osmotic stress	GO:0090066	regulation of anatomical structure size	8.30159e-07
GO:0010608	posttranscriptional regulation of gene expression	GO:0042273	ribosomal large subunit biogenesis	8.30159e-07
GO:0006614	SRP-dependent cotranslational protein targeting to membrane	GO:0043484	regulation of RNA splicing	8.30159e-07
GO:0006401	RNA catabolic process	GO:0051236	establishment of RNA localization	8.3453e-07
GO:0006414	translational elongation	GO:0017148	negative regulation of translation	8.38707e-07
GO:0006302	double-strand break repair	GO:0040029	regulation of gene expression, epigenetic	8.38707e-07
GO:0030656	regulation of vitamin metabolic process	GO:0042436	indole-containing compound catabolic process	8.38707e-07
GO:0030656	regulation of vitamin metabolic process	GO:0046218	indolalkylamine catabolic process	8.38707e-07
GO:0006541	glutamine metabolic process	GO:0006808	regulation of nitrogen utilization	8.38707e-07
GO:0031326	regulation of cellular biosynthetic process	GO:0043933	macromolecular complex subunit organization	8.38707e-07
GO:0000003	reproduction	GO:0051128	regulation of cellular component organization	8.47119e-07
GO:0006559	L-phenylalanine catabolic process	GO:0030656	regulation of vitamin metabolic process	8.49295e-07
GO:0006569	tryptophan catabolic process	GO:0030656	regulation of vitamin metabolic process	8.49295e-07
GO:0043933	macromolecular complex subunit organization	GO:0051252	regulation of RNA metabolic process	8.539e-07
GO:0010468	regulation of gene expression	GO:0043933	macromolecular complex subunit organization	8.539e-07
GO:0000084	S phase of mitotic cell cycle	GO:0007094	mitotic cell cycle spindle assembly checkpoint	8.539e-07
GO:0000075	cell cycle checkpoint	GO:0006468	protein phosphorylation	8.539e-07
GO:0006468	protein phosphorylation	GO:0071156	regulation of cell cycle arrest	8.539e-07
GO:0006366	transcription from RNA polymerase II promoter	GO:0048523	negative regulation of cellular process	8.58538e-07
GO:0043484	regulation of RNA splicing	GO:0045047	protein targeting to ER	8.58538e-07
GO:0009889	regulation of biosynthetic process	GO:0022402	cell cycle process	8.63045e-07
GO:0006354	transcription elongation, DNA-dependent	GO:0043241	protein complex disassembly	8.63045e-07
GO:0032984	macromolecular complex disassembly	GO:0071103	DNA conformation change	8.63045e-07
GO:0006403	RNA localization	GO:0006414	translational elongation	8.63045e-07
GO:0032774	RNA biosynthetic process	GO:0048518	positive regulation of biological process	8.64162e-07
GO:0019219	regulation of nucleobase, nucleoside, nucleotide and nucleic acid metabolic process	GO:0022402	cell cycle process	8.6504e-07
GO:0022402	cell cycle process	GO:0031326	regulation of cellular biosynthetic process	8.6504e-07
GO:0006613	cotranslational protein targeting to membrane	GO:0043484	regulation of RNA splicing	8.6504e-07
GO:0000084	S phase of mitotic cell cycle	GO:0045839	negative regulation of mitosis	8.78221e-07
GO:0006415	translational termination	GO:0051053	negative regulation of DNA metabolic process	8.96083e-07
GO:0000731	DNA synthesis involved in DNA repair	GO:0033261	regulation of S phase	9.10622e-07
GO:0006606	protein import into nucleus	GO:0032984	macromolecular complex disassembly	9.16253e-07
GO:0051053	negative regulation of DNA metabolic process	GO:0070972	protein localization in endoplasmic reticulum	9.16253e-07
GO:0000184	nuclear-transcribed mRNA catabolic process, nonsense-mediated decay	GO:0051053	negative regulation of DNA metabolic process	9.22821e-07
GO:0006366	transcription from RNA polymerase II promoter	GO:0040029	regulation of gene expression, epigenetic	9.22821e-07
GO:0009452	RNA capping	GO:0050657	nucleic acid transport	9.25996e-07
GO:0009452	RNA capping	GO:0050658	RNA transport	9.25996e-07
GO:0000184	nuclear-transcribed mRNA catabolic process, nonsense-mediated decay	GO:0006417	regulation of translation	9.48645e-07
GO:0006468	protein phosphorylation	GO:0007346	regulation of mitotic cell cycle	9.48645e-07
GO:0016570	histone modification	GO:0045814	negative regulation of gene expression, epigenetic	9.49846e-07
GO:0006366	transcription from RNA polymerase II promoter	GO:0048519	negative regulation of biological process	9.5581e-07
GO:0007049	cell cycle	GO:0051252	regulation of RNA metabolic process	9.70831e-07
GO:0006370	mRNA capping	GO:0050658	RNA transport	9.70831e-07
GO:0006370	mRNA capping	GO:0050657	nucleic acid transport	9.70831e-07
GO:0032774	RNA biosynthetic process	GO:0048522	positive regulation of cellular process	9.70831e-07
GO:0006281	DNA repair	GO:0045814	negative regulation of gene expression, epigenetic	9.70831e-07
GO:0006355	regulation of transcription, DNA-dependent	GO:0043933	macromolecular complex subunit organization	9.82028e-07
GO:0032984	macromolecular complex disassembly	GO:0045947	negative regulation of translational initiation	9.82457e-07
GO:0007010	cytoskeleton organization	GO:0022414	reproductive process	9.94609e-07
GO:0034623	cellular macromolecular complex disassembly	GO:0045947	negative regulation of translational initiation	9.94609e-07
GO:0007051	spindle organization	GO:0071174	mitotic cell cycle spindle checkpoint	1.00233e-06
GO:0051252	regulation of RNA metabolic process	GO:0071844	cellular component assembly at cellular level	1.00412e-06
GO:0006468	protein phosphorylation	GO:0010564	regulation of cell cycle process	1.00991e-06
GO:0031326	regulation of cellular biosynthetic process	GO:0034622	cellular macromolecular complex assembly	1.07462e-06
GO:0009889	regulation of biosynthetic process	GO:0034622	cellular macromolecular complex assembly	1.07694e-06
GO:0019219	regulation of nucleobase, nucleoside, nucleotide and nucleic acid metabolic process	GO:0034621	cellular macromolecular complex subunit organization	1.09664e-06
GO:0000082	G1/S transition of mitotic cell cycle	GO:0010948	negative regulation of cell cycle process	1.09664e-06
GO:0010468	regulation of gene expression	GO:0022403	cell cycle phase	1.09943e-06
GO:0006282	regulation of DNA repair	GO:0072599	establishment of protein localization in endoplasmic reticulum	1.10997e-06
GO:0000956	nuclear-transcribed mRNA catabolic process	GO:0051028	mRNA transport	1.13452e-06
GO:0022402	cell cycle process	GO:0051171	regulation of nitrogen compound metabolic process	1.13452e-06
GO:0006413	translational initiation	GO:0045787	positive regulation of cell cycle	1.13452e-06
GO:0010564	regulation of cell cycle process	GO:0022414	reproductive process	1.15496e-06
GO:0010468	regulation of gene expression	GO:0071844	cellular component assembly at cellular level	1.15496e-06
GO:0006413	translational initiation	GO:0051053	negative regulation of DNA metabolic process	1.16608e-06
GO:0022402	cell cycle process	GO:2000112	regulation of cellular macromolecule biosynthetic process	1.16608e-06
GO:0010564	regulation of cell cycle process	GO:0048610	cellular process involved in reproduction	1.17391e-06
GO:0032984	macromolecular complex disassembly	GO:0051656	establishment of organelle localization	1.17391e-06
GO:0034621	cellular macromolecular complex subunit organization	GO:0051171	regulation of nitrogen compound metabolic process	1.17391e-06
GO:0032984	macromolecular complex disassembly	GO:0045787	positive regulation of cell cycle	1.17391e-06
GO:0010556	regulation of macromolecule biosynthetic process	GO:0022402	cell cycle process	1.17748e-06
GO:0034623	cellular macromolecular complex disassembly	GO:0045787	positive regulation of cell cycle	1.18715e-06
GO:0010468	regulation of gene expression	GO:0022402	cell cycle process	1.19572e-06
GO:0007049	cell cycle	GO:0019219	regulation of nucleobase, nucleoside, nucleotide and nucleic acid metabolic process	1.22556e-06
GO:0006401	RNA catabolic process	GO:0050657	nucleic acid transport	1.23051e-06
GO:0006401	RNA catabolic process	GO:0050658	RNA transport	1.23059e-06
GO:0019219	regulation of nucleobase, nucleoside, nucleotide and nucleic acid metabolic process	GO:0043933	macromolecular complex subunit organization	1.24557e-06
GO:0000278	mitotic cell cycle	GO:0009890	negative regulation of biosynthetic process	1.25978e-06
GO:0000278	mitotic cell cycle	GO:0006357	regulation of transcription from RNA polymerase II promoter	1.26182e-06
GO:0010564	regulation of cell cycle process	GO:0016310	phosphorylation	1.26182e-06
GO:0022403	cell cycle phase	GO:2000112	regulation of cellular macromolecule biosynthetic process	1.29535e-06
GO:0010468	regulation of gene expression	GO:0034622	cellular macromolecular complex assembly	1.29658e-06
GO:0006414	translational elongation	GO:0050657	nucleic acid transport	1.31161e-06
GO:0006414	translational elongation	GO:0050658	RNA transport	1.31161e-06
GO:0006417	regulation of translation	GO:0006612	protein targeting to membrane	1.31334e-06
GO:0035601	protein deacylation	GO:0045910	negative regulation of DNA recombination	1.31525e-06
GO:0006446	regulation of translational initiation	GO:0048610	cellular process involved in reproduction	1.31881e-06
GO:0000278	mitotic cell cycle	GO:0010468	regulation of gene expression	1.32505e-06
GO:0006355	regulation of transcription, DNA-dependent	GO:0071844	cellular component assembly at cellular level	1.32517e-06
GO:0043933	macromolecular complex subunit organization	GO:0051171	regulation of nitrogen compound metabolic process	1.33622e-06
GO:0010556	regulation of macromolecule biosynthetic process	GO:0022403	cell cycle phase	1.34057e-06
GO:0000278	mitotic cell cycle	GO:0031327	negative regulation of cellular biosynthetic process	1.34057e-06
GO:0019953	sexual reproduction	GO:0051128	regulation of cellular component organization	1.34063e-06
GO:0019219	regulation of nucleobase, nucleoside, nucleotide and nucleic acid metabolic process	GO:0071844	cellular component assembly at cellular level	1.41154e-06
GO:0034622	cellular macromolecular complex assembly	GO:0051252	regulation of RNA metabolic process	1.43784e-06
GO:0000278	mitotic cell cycle	GO:2000112	regulation of cellular macromolecule biosynthetic process	1.43834e-06
GO:0000910	cytokinesis	GO:0051704	multi-organism process	1.44235e-06
GO:0045787	positive regulation of cell cycle	GO:0072599	establishment of protein localization in endoplasmic reticulum	1.44235e-06
GO:0030010	establishment of cell polarity	GO:0051493	regulation of cytoskeleton organization	1.45216e-06
GO:0000910	cytokinesis	GO:0032535	regulation of cellular component size	1.45472e-06
GO:0000910	cytokinesis	GO:0090066	regulation of anatomical structure size	1.46115e-06
GO:0034621	cellular macromolecular complex subunit organization	GO:0060255	regulation of macromolecule metabolic process	1.46115e-06
GO:0051171	regulation of nitrogen compound metabolic process	GO:0071844	cellular component assembly at cellular level	1.46936e-06
GO:0032984	macromolecular complex disassembly	GO:0090305	nucleic acid phosphodiester bond hydrolysis	1.46936e-06
GO:0045947	negative regulation of translational initiation	GO:0070972	protein localization in endoplasmic reticulum	1.46936e-06
GO:0000070	mitotic sister chromatid segregation	GO:0000075	cell cycle checkpoint	1.46936e-06
GO:0000070	mitotic sister chromatid segregation	GO:0071156	regulation of cell cycle arrest	1.46936e-06
GO:0006357	regulation of transcription from RNA polymerase II promoter	GO:0040007	growth	1.47517e-06
GO:0000278	mitotic cell cycle	GO:0010556	regulation of macromolecule biosynthetic process	1.49446e-06
GO:0007010	cytoskeleton organization	GO:0007346	regulation of mitotic cell cycle	1.49446e-06
GO:0030010	establishment of cell polarity	GO:0051704	multi-organism process	1.50371e-06
GO:0010564	regulation of cell cycle process	GO:0032502	developmental process	1.5136e-06
GO:0019219	regulation of nucleobase, nucleoside, nucleotide and nucleic acid metabolic process	GO:0022403	cell cycle phase	1.53094e-06
GO:0008156	negative regulation of DNA replication	GO:0051320	S phase	1.53094e-06
GO:0016569	covalent chromatin modification	GO:0045814	negative regulation of gene expression, epigenetic	1.53306e-06
GO:0000084	S phase of mitotic cell cycle	GO:0010639	negative regulation of organelle organization	1.54891e-06
GO:0000731	DNA synthesis involved in DNA repair	GO:0007090	regulation of S phase of mitotic cell cycle	1.55269e-06
GO:0010564	regulation of cell cycle process	GO:0023052	signaling	1.55269e-06
GO:0000278	mitotic cell cycle	GO:0019219	regulation of nucleobase, nucleoside, nucleotide and nucleic acid metabolic process	1.55269e-06
GO:0009889	regulation of biosynthetic process	GO:0022403	cell cycle phase	1.55269e-06
GO:0051053	negative regulation of DNA metabolic process	GO:0051320	S phase	1.55269e-06
GO:0006355	regulation of transcription, DNA-dependent	GO:0007049	cell cycle	1.55269e-06
GO:0000278	mitotic cell cycle	GO:0051171	regulation of nitrogen compound metabolic process	1.55269e-06
GO:0006366	transcription from RNA polymerase II promoter	GO:0045814	negative regulation of gene expression, epigenetic	1.55543e-06
GO:0022403	cell cycle phase	GO:0031326	regulation of cellular biosynthetic process	1.58017e-06
GO:0015931	nucleobase, nucleoside, nucleotide and nucleic acid transport	GO:0043241	protein complex disassembly	1.583e-06
GO:0000184	nuclear-transcribed mRNA catabolic process, nonsense-mediated decay	GO:2000241	regulation of reproductive process	1.61856e-06
GO:0006970	response to osmotic stress	GO:0030029	actin filament-based process	1.61975e-06
GO:0000070	mitotic sister chromatid segregation	GO:0010564	regulation of cell cycle process	1.62809e-06
GO:0000291	nuclear-transcribed mRNA catabolic process, exonucleolytic	GO:0043241	protein complex disassembly	1.63294e-06
GO:0006446	regulation of translational initiation	GO:0072594	establishment of protein localization to organelle	1.6492e-06
GO:0015931	nucleobase, nucleoside, nucleotide and nucleic acid transport	GO:0043624	cellular protein complex disassembly	1.6492e-06
GO:0006366	transcription from RNA polymerase II promoter	GO:0045892	negative regulation of transcription, DNA-dependent	1.66213e-06
GO:0042255	ribosome assembly	GO:0051029	rRNA transport	1.70522e-06
GO:0060255	regulation of macromolecule metabolic process	GO:0071844	cellular component assembly at cellular level	1.75412e-06
GO:0000278	mitotic cell cycle	GO:0031326	regulation of cellular biosynthetic process	1.76479e-06
GO:0000956	nuclear-transcribed mRNA catabolic process	GO:0006417	regulation of translation	1.76479e-06
GO:0022403	cell cycle phase	GO:0051171	regulation of nitrogen compound metabolic process	1.76949e-06
GO:0000910	cytokinesis	GO:0040007	growth	1.79538e-06
GO:0006541	glutamine metabolic process	GO:0010243	response to organic nitrogen	1.79538e-06
GO:0000278	mitotic cell cycle	GO:0009889	regulation of biosynthetic process	1.80075e-06
GO:0000084	S phase of mitotic cell cycle	GO:2000241	regulation of reproductive process	1.83221e-06
GO:0006614	SRP-dependent cotranslational protein targeting to membrane	GO:0045947	negative regulation of translational initiation	1.85235e-06
GO:0000956	nuclear-transcribed mRNA catabolic process	GO:0045727	positive regulation of translation	1.8578e-06
GO:0043933	macromolecular complex subunit organization	GO:0060255	regulation of macromolecule metabolic process	1.8578e-06
GO:0032506	cytokinetic process	GO:0051704	multi-organism process	1.88137e-06
GO:0006282	regulation of DNA repair	GO:0006415	translational termination	1.88989e-06
GO:0006259	DNA metabolic process	GO:0006357	regulation of transcription from RNA polymerase II promoter	1.88989e-06
GO:0006541	glutamine metabolic process	GO:0009719	response to endogenous stimulus	1.91714e-06
GO:0006402	mRNA catabolic process	GO:0051028	mRNA transport	1.94583e-06
GO:0043241	protein complex disassembly	GO:0051320	S phase	1.96647e-06
GO:0006355	regulation of transcription, DNA-dependent	GO:0034622	cellular macromolecular complex assembly	1.96647e-06
GO:0007049	cell cycle	GO:0009889	regulation of biosynthetic process	1.96647e-06
GO:0006468	protein phosphorylation	GO:0006970	response to osmotic stress	1.98087e-06
GO:0019219	regulation of nucleobase, nucleoside, nucleotide and nucleic acid metabolic process	GO:0034622	cellular macromolecular complex assembly	1.98114e-06
GO:0006357	regulation of transcription from RNA polymerase II promoter	GO:0016568	chromatin modification	1.98114e-06
GO:0006614	SRP-dependent cotranslational protein targeting to membrane	GO:0051053	negative regulation of DNA metabolic process	1.98114e-06
GO:0016050	vesicle organization	GO:0032879	regulation of localization	2.03345e-06
GO:0006414	translational elongation	GO:0051053	negative regulation of DNA metabolic process	2.07284e-06
GO:0007049	cell cycle	GO:0031326	regulation of cellular biosynthetic process	2.07939e-06
GO:0045047	protein targeting to ER	GO:0045947	negative regulation of translational initiation	2.119e-06
GO:0007163	establishment or maintenance of cell polarity	GO:0051704	multi-organism process	2.12074e-06
GO:0009890	negative regulation of biosynthetic process	GO:0022403	cell cycle phase	2.12777e-06
GO:0010556	regulation of macromolecule biosynthetic process	GO:0065003	macromolecular complex assembly	2.12953e-06
GO:0000278	mitotic cell cycle	GO:0010558	negative regulation of macromolecule biosynthetic process	2.12953e-06
GO:0000278	mitotic cell cycle	GO:2000113	negative regulation of cellular macromolecule biosynthetic process	2.12953e-06
GO:0065003	macromolecular complex assembly	GO:2000112	regulation of cellular macromolecule biosynthetic process	2.12953e-06
GO:0045047	protein targeting to ER	GO:0051053	negative regulation of DNA metabolic process	2.13064e-06
GO:0000278	mitotic cell cycle	GO:0022414	reproductive process	2.14333e-06
GO:0006613	cotranslational protein targeting to membrane	GO:0045947	negative regulation of translational initiation	2.15863e-06
GO:0006970	response to osmotic stress	GO:0030036	actin cytoskeleton organization	2.15863e-06
GO:0034622	cellular macromolecular complex assembly	GO:0051171	regulation of nitrogen compound metabolic process	2.16677e-06
GO:0000278	mitotic cell cycle	GO:0032502	developmental process	2.18272e-06
GO:0006613	cotranslational protein targeting to membrane	GO:0051053	negative regulation of DNA metabolic process	2.18878e-06
GO:0000278	mitotic cell cycle	GO:0048518	positive regulation of biological process	2.19314e-06
GO:0022403	cell cycle phase	GO:0031327	negative regulation of cellular biosynthetic process	2.20368e-06
GO:0006357	regulation of transcription from RNA polymerase II promoter	GO:0048610	cellular process involved in reproduction	2.21654e-06
GO:0006414	translational elongation	GO:0045947	negative regulation of translational initiation	2.26208e-06
GO:0006357	regulation of transcription from RNA polymerase II promoter	GO:0022403	cell cycle phase	2.28661e-06
GO:0006974	response to DNA damage stimulus	GO:0045814	negative regulation of gene expression, epigenetic	2.35434e-06
GO:0045787	positive regulation of cell cycle	GO:0070972	protein localization in endoplasmic reticulum	2.36905e-06
GO:0034621	cellular macromolecular complex subunit organization	GO:0080090	regulation of primary metabolic process	2.37682e-06
GO:0010468	regulation of gene expression	GO:0065003	macromolecular complex assembly	2.52838e-06
GO:0006366	transcription from RNA polymerase II promoter	GO:0010558	negative regulation of macromolecule biosynthetic process	2.54993e-06
GO:0000070	mitotic sister chromatid segregation	GO:0007346	regulation of mitotic cell cycle	2.57334e-06
GO:0034622	cellular macromolecular complex assembly	GO:0060255	regulation of macromolecule metabolic process	2.5782e-06
GO:0032774	RNA biosynthetic process	GO:0048523	negative regulation of cellular process	2.66631e-06
GO:0000956	nuclear-transcribed mRNA catabolic process	GO:2000241	regulation of reproductive process	2.68632e-06
GO:0000003	reproduction	GO:0010564	regulation of cell cycle process	2.69859e-06
GO:0006351	transcription, DNA-dependent	GO:0048523	negative regulation of cellular process	2.70378e-06
GO:0007163	establishment or maintenance of cell polarity	GO:0033043	regulation of organelle organization	2.7065e-06
GO:0000278	mitotic cell cycle	GO:0048519	negative regulation of biological process	2.71712e-06
GO:0019953	sexual reproduction	GO:0048522	positive regulation of cellular process	2.71712e-06
GO:0007049	cell cycle	GO:0051171	regulation of nitrogen compound metabolic process	2.74471e-06
GO:0048522	positive regulation of cellular process	GO:0048610	cellular process involved in reproduction	2.74471e-06
GO:0071844	cellular component assembly at cellular level	GO:0080090	regulation of primary metabolic process	2.84091e-06
GO:0006366	transcription from RNA polymerase II promoter	GO:2000113	negative regulation of cellular macromolecule biosynthetic process	2.88045e-06
GO:0030010	establishment of cell polarity	GO:0051128	regulation of cellular component organization	2.90271e-06
GO:0007049	cell cycle	GO:0010468	regulation of gene expression	2.91039e-06
GO:0015931	nucleobase, nucleoside, nucleotide and nucleic acid transport	GO:0032984	macromolecular complex disassembly	2.94986e-06
GO:0006312	mitotic recombination	GO:0008156	negative regulation of DNA replication	2.94986e-06
GO:0022607	cellular component assembly	GO:0060255	regulation of macromolecule metabolic process	2.94986e-06
GO:0043933	macromolecular complex subunit organization	GO:0080090	regulation of primary metabolic process	2.98259e-06
GO:0010556	regulation of macromolecule biosynthetic process	GO:0022607	cellular component assembly	2.98259e-06
GO:0006357	regulation of transcription from RNA polymerase II promoter	GO:0051276	chromosome organization	3.0125e-06
GO:0006357	regulation of transcription from RNA polymerase II promoter	GO:0006950	response to stress	3.05805e-06
GO:0006282	regulation of DNA repair	GO:0070972	protein localization in endoplasmic reticulum	3.05805e-06
GO:0060255	regulation of macromolecule metabolic process	GO:0065003	macromolecular complex assembly	3.06012e-06
GO:0015931	nucleobase, nucleoside, nucleotide and nucleic acid transport	GO:0034623	cellular macromolecular complex disassembly	3.06078e-06
GO:0000184	nuclear-transcribed mRNA catabolic process, nonsense-mediated decay	GO:0045787	positive regulation of cell cycle	3.08211e-06
GO:0007049	cell cycle	GO:2000112	regulation of cellular macromolecule biosynthetic process	3.09135e-06
GO:0007049	cell cycle	GO:0010556	regulation of macromolecule biosynthetic process	3.09475e-06
GO:0022607	cellular component assembly	GO:2000112	regulation of cellular macromolecule biosynthetic process	3.11178e-06
GO:0009452	RNA capping	GO:0043241	protein complex disassembly	3.1271e-06
GO:0019219	regulation of nucleobase, nucleoside, nucleotide and nucleic acid metabolic process	GO:0065003	macromolecular complex assembly	3.17238e-06
GO:0031570	DNA integrity checkpoint	GO:0032984	macromolecular complex disassembly	3.17942e-06
GO:0000278	mitotic cell cycle	GO:0010629	negative regulation of gene expression	3.17988e-06
GO:0006282	regulation of DNA repair	GO:0006414	translational elongation	3.20678e-06
GO:0031570	DNA integrity checkpoint	GO:0034623	cellular macromolecular complex disassembly	3.20678e-06
GO:0006414	translational elongation	GO:0015931	nucleobase, nucleoside, nucleotide and nucleic acid transport	3.22634e-06
GO:0022403	cell cycle phase	GO:2000113	negative regulation of cellular macromolecule biosynthetic process	3.29206e-06
GO:0010558	negative regulation of macromolecule biosynthetic process	GO:0022403	cell cycle phase	3.29206e-06
GO:0006357	regulation of transcription from RNA polymerase II promoter	GO:0034621	cellular macromolecular complex subunit organization	3.30573e-06
GO:0006402	mRNA catabolic process	GO:0006417	regulation of translation	3.30862e-06
GO:0006282	regulation of DNA repair	GO:0006413	translational initiation	3.31487e-06
GO:0006357	regulation of transcription from RNA polymerase II promoter	GO:0006464	protein modification process	3.33285e-06
GO:0006370	mRNA capping	GO:0043241	protein complex disassembly	3.35021e-06
GO:0032984	macromolecular complex disassembly	GO:0051320	S phase	3.35022e-06
GO:0031570	DNA integrity checkpoint	GO:0043241	protein complex disassembly	3.36071e-06
GO:0031323	regulation of cellular metabolic process	GO:0034621	cellular macromolecular complex subunit organization	3.36939e-06
GO:0031570	DNA integrity checkpoint	GO:0043624	cellular protein complex disassembly	3.39868e-06
GO:0031323	regulation of cellular metabolic process	GO:0071844	cellular component assembly at cellular level	3.45839e-06
GO:0006521	regulation of cellular amino acid metabolic process	GO:0043241	protein complex disassembly	3.45839e-06
GO:0048284	organelle fusion	GO:0051049	regulation of transport	3.49611e-06
GO:0006521	regulation of cellular amino acid metabolic process	GO:0043624	cellular protein complex disassembly	3.5068e-06
GO:0000184	nuclear-transcribed mRNA catabolic process, nonsense-mediated decay	GO:0006282	regulation of DNA repair	3.5068e-06
GO:0006366	transcription from RNA polymerase II promoter	GO:0051172	negative regulation of nitrogen compound metabolic process	3.5068e-06
GO:0032270	positive regulation of cellular protein metabolic process	GO:0034621	cellular macromolecular complex subunit organization	3.53868e-06
GO:0016310	phosphorylation	GO:0071822	protein complex subunit organization	3.54494e-06
GO:0071843	cellular component biogenesis at cellular level	GO:2000112	regulation of cellular macromolecule biosynthetic process	3.55743e-06
GO:0019953	sexual reproduction	GO:0048518	positive regulation of biological process	3.57316e-06
GO:0009893	positive regulation of metabolic process	GO:0034621	cellular macromolecular complex subunit organization	3.66419e-06
GO:0051171	regulation of nitrogen compound metabolic process	GO:0065003	macromolecular complex assembly	3.68185e-06
GO:0010556	regulation of macromolecule biosynthetic process	GO:0071843	cellular component biogenesis at cellular level	3.68185e-06
GO:0051252	regulation of RNA metabolic process	GO:0065003	macromolecular complex assembly	3.68185e-06
GO:0006401	RNA catabolic process	GO:0006446	regulation of translational initiation	3.68185e-06
GO:0006366	transcription from RNA polymerase II promoter	GO:0045934	negative regulation of nucleobase, nucleoside, nucleotide and nucleic acid metabolic process	3.68185e-06
GO:0000819	sister chromatid segregation	GO:0010564	regulation of cell cycle process	3.68185e-06
GO:0006120	mitochondrial electron transport, NADH to ubiquinone	GO:0015985	energy coupled proton transport, down electrochemical gradient	3.68185e-06
GO:0009889	regulation of biosynthetic process	GO:0065003	macromolecular complex assembly	3.68185e-06
GO:0000082	G1/S transition of mitotic cell cycle	GO:0043241	protein complex disassembly	3.68185e-06
GO:0006357	regulation of transcription from RNA polymerase II promoter	GO:0019953	sexual reproduction	3.70238e-06
GO:0000082	G1/S transition of mitotic cell cycle	GO:2000241	regulation of reproductive process	3.71531e-06
GO:0031326	regulation of cellular biosynthetic process	GO:0065003	macromolecular complex assembly	3.71531e-06
GO:0019222	regulation of metabolic process	GO:0034621	cellular macromolecular complex subunit organization	3.80436e-06
GO:0007163	establishment or maintenance of cell polarity	GO:0040007	growth	3.80772e-06
GO:0043489	RNA stabilization	GO:0051236	establishment of RNA localization	3.86239e-06
GO:0006970	response to osmotic stress	GO:0007015	actin filament organization	3.91276e-06
GO:0000075	cell cycle checkpoint	GO:0000956	nuclear-transcribed mRNA catabolic process	3.93366e-06
GO:0006402	mRNA catabolic process	GO:2000241	regulation of reproductive process	3.93366e-06
GO:0031323	regulation of cellular metabolic process	GO:0043933	macromolecular complex subunit organization	3.94504e-06
GO:0000082	G1/S transition of mitotic cell cycle	GO:0071174	mitotic cell cycle spindle checkpoint	3.9803e-06
GO:0006366	transcription from RNA polymerase II promoter	GO:0051253	negative regulation of RNA metabolic process	3.99782e-06
GO:0022403	cell cycle phase	GO:0032502	developmental process	4.02611e-06
GO:0006325	chromatin organization	GO:0006357	regulation of transcription from RNA polymerase II promoter	4.05617e-06
GO:0007051	spindle organization	GO:0007346	regulation of mitotic cell cycle	4.14917e-06
GO:0006366	transcription from RNA polymerase II promoter	GO:0010629	negative regulation of gene expression	4.15691e-06
GO:0000082	G1/S transition of mitotic cell cycle	GO:0031577	spindle checkpoint	4.1645e-06
GO:0000084	S phase of mitotic cell cycle	GO:0008156	negative regulation of DNA replication	4.1645e-06
GO:0006366	transcription from RNA polymerase II promoter	GO:0031327	negative regulation of cellular biosynthetic process	4.18115e-06
GO:0000279	M phase	GO:0051252	regulation of RNA metabolic process	4.20998e-06
GO:0006366	transcription from RNA polymerase II promoter	GO:0009890	negative regulation of biosynthetic process	4.20998e-06
GO:0022607	cellular component assembly	GO:0051252	regulation of RNA metabolic process	4.28937e-06
GO:0048610	cellular process involved in reproduction	GO:2000112	regulation of cellular macromolecule biosynthetic process	4.3038e-06
GO:0019222	regulation of metabolic process	GO:0071844	cellular component assembly at cellular level	4.31955e-06
GO:0000725	recombinational repair	GO:0031570	DNA integrity checkpoint	4.35937e-06
GO:0006357	regulation of transcription from RNA polymerase II promoter	GO:0051716	cellular response to stimulus	4.397e-06
GO:0006396	RNA processing	GO:0071156	regulation of cell cycle arrest	4.39904e-06
GO:0010604	positive regulation of macromolecule metabolic process	GO:0034621	cellular macromolecular complex subunit organization	4.46155e-06
GO:0010468	regulation of gene expression	GO:0022607	cellular component assembly	4.48398e-06
GO:0019222	regulation of metabolic process	GO:0043933	macromolecular complex subunit organization	4.53841e-06
GO:0006402	mRNA catabolic process	GO:0045727	positive regulation of translation	4.53841e-06
GO:0032269	negative regulation of cellular protein metabolic process	GO:0033365	protein localization to organelle	4.57183e-06
GO:0048610	cellular process involved in reproduction	GO:0051252	regulation of RNA metabolic process	4.58203e-06
GO:0034621	cellular macromolecular complex subunit organization	GO:0048522	positive regulation of cellular process	4.58203e-06
GO:0010556	regulation of macromolecule biosynthetic process	GO:0048610	cellular process involved in reproduction	4.58203e-06
GO:0000003	reproduction	GO:0007010	cytoskeleton organization	4.59507e-06
GO:0006366	transcription from RNA polymerase II promoter	GO:0031324	negative regulation of cellular metabolic process	4.60215e-06
GO:0000075	cell cycle checkpoint	GO:0006402	mRNA catabolic process	4.60344e-06
GO:0009889	regulation of biosynthetic process	GO:0022607	cellular component assembly	4.60344e-06
GO:0043241	protein complex disassembly	GO:0051640	organelle localization	4.62242e-06
GO:0007051	spindle organization	GO:0030071	regulation of mitotic metaphase/anaphase transition	4.62328e-06
GO:0000082	G1/S transition of mitotic cell cycle	GO:0010639	negative regulation of organelle organization	4.64219e-06
GO:0000084	S phase of mitotic cell cycle	GO:0051053	negative regulation of DNA metabolic process	4.64219e-06
GO:0007010	cytoskeleton organization	GO:0010564	regulation of cell cycle process	4.72643e-06
GO:0022607	cellular component assembly	GO:0031326	regulation of cellular biosynthetic process	4.72643e-06
GO:0031325	positive regulation of cellular metabolic process	GO:0034621	cellular macromolecular complex subunit organization	4.73195e-06
GO:0006366	transcription from RNA polymerase II promoter	GO:0010605	negative regulation of macromolecule metabolic process	4.77512e-06
GO:0000255	allantoin metabolic process	GO:0042886	amide transport	4.77512e-06
GO:0000075	cell cycle checkpoint	GO:0034621	cellular macromolecular complex subunit organization	4.77512e-06
GO:0006289	nucleotide-excision repair	GO:0043241	protein complex disassembly	4.81209e-06
GO:0000075	cell cycle checkpoint	GO:0006401	RNA catabolic process	4.81209e-06
GO:0006355	regulation of transcription, DNA-dependent	GO:0048610	cellular process involved in reproduction	4.88561e-06
GO:0006119	oxidative phosphorylation	GO:0006818	hydrogen transport	4.97209e-06
GO:0006333	chromatin assembly or disassembly	GO:0090329	regulation of DNA-dependent DNA replication	5.08986e-06
GO:0034622	cellular macromolecular complex assembly	GO:0080090	regulation of primary metabolic process	5.10413e-06
GO:0043484	regulation of RNA splicing	GO:0051236	establishment of RNA localization	5.10413e-06
GO:0065003	macromolecular complex assembly	GO:0080090	regulation of primary metabolic process	5.10413e-06
GO:0030010	establishment of cell polarity	GO:0040007	growth	5.11763e-06
GO:0006357	regulation of transcription from RNA polymerase II promoter	GO:0006793	phosphorus metabolic process	5.11763e-06
GO:0006357	regulation of transcription from RNA polymerase II promoter	GO:0006796	phosphate metabolic process	5.11763e-06
GO:0006986	response to unfolded protein	GO:0043241	protein complex disassembly	5.11763e-06
GO:0031326	regulation of cellular biosynthetic process	GO:0071843	cellular component biogenesis at cellular level	5.16857e-06
GO:0000278	mitotic cell cycle	GO:0048523	negative regulation of cellular process	5.176e-06
GO:0006986	response to unfolded protein	GO:0043624	cellular protein complex disassembly	5.176e-06
GO:0000279	M phase	GO:0006355	regulation of transcription, DNA-dependent	5.176e-06
GO:0009889	regulation of biosynthetic process	GO:0071843	cellular component biogenesis at cellular level	5.18824e-06
GO:0000084	S phase of mitotic cell cycle	GO:0043241	protein complex disassembly	5.26243e-06
GO:0034621	cellular macromolecular complex subunit organization	GO:0071156	regulation of cell cycle arrest	5.26243e-06
GO:0006119	oxidative phosphorylation	GO:0015992	proton transport	5.26243e-06
GO:0000724	double-strand break repair via homologous recombination	GO:0031570	DNA integrity checkpoint	5.3401e-06
GO:0030010	establishment of cell polarity	GO:0032956	regulation of actin cytoskeleton organization	5.40173e-06
GO:0030010	establishment of cell polarity	GO:0032970	regulation of actin filament-based process	5.40173e-06
GO:0000278	mitotic cell cycle	GO:0048522	positive regulation of cellular process	5.45738e-06
GO:0048610	cellular process involved in reproduction	GO:0071826	ribonucleoprotein complex subunit organization	5.48361e-06
GO:0030010	establishment of cell polarity	GO:0032879	regulation of localization	5.48794e-06
GO:0016071	mRNA metabolic process	GO:0051052	regulation of DNA metabolic process	5.48794e-06
GO:0006357	regulation of transcription from RNA polymerase II promoter	GO:0022402	cell cycle process	5.49464e-06
GO:0000075	cell cycle checkpoint	GO:0006396	RNA processing	5.54033e-06
GO:0000003	reproduction	GO:0022403	cell cycle phase	5.54091e-06
GO:0006403	RNA localization	GO:0043484	regulation of RNA splicing	5.593e-06
GO:0006396	RNA processing	GO:2000112	regulation of cellular macromolecule biosynthetic process	5.59617e-06
GO:0019222	regulation of metabolic process	GO:0022607	cellular component assembly	5.82988e-06
GO:0033365	protein localization to organelle	GO:0051248	negative regulation of protein metabolic process	5.83299e-06
GO:0033037	polysaccharide localization	GO:0035024	negative regulation of Rho protein signal transduction	5.83299e-06
GO:0006796	phosphate metabolic process	GO:0019953	sexual reproduction	5.83936e-06
GO:0006260	DNA replication	GO:0045814	negative regulation of gene expression, epigenetic	5.83936e-06
GO:0006793	phosphorus metabolic process	GO:0019953	sexual reproduction	5.83936e-06
GO:0000003	reproduction	GO:0033043	regulation of organelle organization	5.83936e-06
GO:0000278	mitotic cell cycle	GO:0019953	sexual reproduction	5.84976e-06
GO:0006396	RNA processing	GO:0010556	regulation of macromolecule biosynthetic process	5.85075e-06
GO:0022403	cell cycle phase	GO:0060255	regulation of macromolecule metabolic process	5.85075e-06
GO:0031326	regulation of cellular biosynthetic process	GO:0048610	cellular process involved in reproduction	5.91147e-06
GO:0032774	RNA biosynthetic process	GO:0071156	regulation of cell cycle arrest	5.94621e-06
GO:0034621	cellular macromolecular complex subunit organization	GO:0043068	positive regulation of programmed cell death	6.0137e-06
GO:0006282	regulation of DNA repair	GO:0006614	SRP-dependent cotranslational protein targeting to membrane	6.08441e-06
GO:0006401	RNA catabolic process	GO:0051028	mRNA transport	6.12288e-06
GO:0006915	apoptosis	GO:0043933	macromolecular complex subunit organization	6.12288e-06
GO:0032535	regulation of cellular component size	GO:0033205	cell cycle cytokinesis	6.12288e-06
GO:0033205	cell cycle cytokinesis	GO:0090066	regulation of anatomical structure size	6.12288e-06
GO:0031323	regulation of cellular metabolic process	GO:0034622	cellular macromolecular complex assembly	6.14263e-06
GO:0006354	transcription elongation, DNA-dependent	GO:0009411	response to UV	6.14263e-06
GO:0032269	negative regulation of cellular protein metabolic process	GO:0042273	ribosomal large subunit biogenesis	6.14263e-06
GO:0042273	ribosomal large subunit biogenesis	GO:0051248	negative regulation of protein metabolic process	6.14263e-06
GO:0006457	protein folding	GO:0043241	protein complex disassembly	6.14263e-06
GO:0000956	nuclear-transcribed mRNA catabolic process	GO:0031570	DNA integrity checkpoint	6.17168e-06
GO:0030010	establishment of cell polarity	GO:0051130	positive regulation of cellular component organization	6.18471e-06
GO:0006970	response to osmotic stress	GO:0040007	growth	6.18471e-06
GO:0006401	RNA catabolic process	GO:2000241	regulation of reproductive process	6.27426e-06
GO:0006612	protein targeting to membrane	GO:0017148	negative regulation of translation	6.29065e-06
GO:0022607	cellular component assembly	GO:0080090	regulation of primary metabolic process	6.29065e-06
GO:0022402	cell cycle process	GO:0060255	regulation of macromolecule metabolic process	6.29456e-06
GO:0006401	RNA catabolic process	GO:0006417	regulation of translation	6.30116e-06
GO:0033238	regulation of cellular amine metabolic process	GO:0043241	protein complex disassembly	6.32659e-06
GO:0031323	regulation of cellular metabolic process	GO:0065003	macromolecular complex assembly	6.32805e-06
GO:0009889	regulation of biosynthetic process	GO:0048610	cellular process involved in reproduction	6.37272e-06
GO:0032069	regulation of nuclease activity	GO:0043241	protein complex disassembly	6.39476e-06
GO:0006468	protein phosphorylation	GO:0019953	sexual reproduction	6.39476e-06
GO:0033238	regulation of cellular amine metabolic process	GO:0043624	cellular protein complex disassembly	6.39476e-06
GO:0006282	regulation of DNA repair	GO:0045047	protein targeting to ER	6.44568e-06
GO:0034621	cellular macromolecular complex subunit organization	GO:0048523	negative regulation of cellular process	6.46285e-06
GO:0010468	regulation of gene expression	GO:0048610	cellular process involved in reproduction	6.46285e-06
GO:0032069	regulation of nuclease activity	GO:0043624	cellular protein complex disassembly	6.46285e-06
GO:0010468	regulation of gene expression	GO:0071843	cellular component biogenesis at cellular level	6.48474e-06
GO:0000184	nuclear-transcribed mRNA catabolic process, nonsense-mediated decay	GO:0045947	negative regulation of translational initiation	6.50787e-06
GO:0022411	cellular component disassembly	GO:0051656	establishment of organelle localization	6.51215e-06
GO:0048518	positive regulation of biological process	GO:0048610	cellular process involved in reproduction	6.52897e-06
GO:0023052	signaling	GO:0051726	regulation of cell cycle	6.59942e-06
GO:0006355	regulation of transcription, DNA-dependent	GO:0065003	macromolecular complex assembly	6.59942e-06
GO:0006282	regulation of DNA repair	GO:0006613	cotranslational protein targeting to membrane	6.59942e-06
GO:0006366	transcription from RNA polymerase II promoter	GO:0009892	negative regulation of metabolic process	6.59942e-06
GO:0010942	positive regulation of cell death	GO:0034621	cellular macromolecular complex subunit organization	6.68651e-06
GO:0000956	nuclear-transcribed mRNA catabolic process	GO:0071156	regulation of cell cycle arrest	6.68943e-06
GO:0017038	protein import	GO:0032984	macromolecular complex disassembly	6.8008e-06
GO:0000279	M phase	GO:0019219	regulation of nucleobase, nucleoside, nucleotide and nucleic acid metabolic process	6.802e-06
GO:0006974	response to DNA damage stimulus	GO:2000113	negative regulation of cellular macromolecule biosynthetic process	6.802e-06
GO:0006974	response to DNA damage stimulus	GO:0010558	negative regulation of macromolecule biosynthetic process	6.802e-06
GO:0006396	RNA processing	GO:0010468	regulation of gene expression	6.8243e-06
GO:0009893	positive regulation of metabolic process	GO:0034622	cellular macromolecular complex assembly	6.8243e-06
GO:0019222	regulation of metabolic process	GO:0065003	macromolecular complex assembly	6.83829e-06
GO:0007059	chromosome segregation	GO:0051726	regulation of cell cycle	6.8785e-06
GO:0017038	protein import	GO:0034623	cellular macromolecular complex disassembly	6.8785e-06
GO:0033205	cell cycle cytokinesis	GO:0040007	growth	6.9531e-06
GO:0019219	regulation of nucleobase, nucleoside, nucleotide and nucleic acid metabolic process	GO:0022607	cellular component assembly	7.03552e-06
GO:0006974	response to DNA damage stimulus	GO:0045892	negative regulation of transcription, DNA-dependent	7.08816e-06
GO:0006458	'de novo' protein folding	GO:0043241	protein complex disassembly	7.11473e-06
GO:0019953	sexual reproduction	GO:0051252	regulation of RNA metabolic process	7.12899e-06
GO:0006970	response to osmotic stress	GO:0008361	regulation of cell size	7.12899e-06
GO:0006281	DNA repair	GO:0040029	regulation of gene expression, epigenetic	7.12899e-06
GO:0030010	establishment of cell polarity	GO:0048583	regulation of response to stimulus	7.12899e-06
GO:0034621	cellular macromolecular complex subunit organization	GO:0051247	positive regulation of protein metabolic process	7.15256e-06
GO:0006915	apoptosis	GO:0071822	protein complex subunit organization	7.17131e-06
GO:0019953	sexual reproduction	GO:0048523	negative regulation of cellular process	7.19557e-06
GO:0009607	response to biotic stimulus	GO:0016071	mRNA metabolic process	7.20637e-06
GO:0019222	regulation of metabolic process	GO:0034622	cellular macromolecular complex assembly	7.2163e-06
GO:0042981	regulation of apoptosis	GO:0043933	macromolecular complex subunit organization	7.2163e-06
GO:0000278	mitotic cell cycle	GO:0045892	negative regulation of transcription, DNA-dependent	7.2163e-06
GO:0006120	mitochondrial electron transport, NADH to ubiquinone	GO:0015986	ATP synthesis coupled proton transport	7.2163e-06
GO:0010564	regulation of cell cycle process	GO:0032774	RNA biosynthetic process	7.2163e-06
GO:0051301	cell division	GO:0071554	cell wall organization or biogenesis	7.2163e-06
GO:0006281	DNA repair	GO:0010558	negative regulation of macromolecule biosynthetic process	7.25443e-06
GO:0006281	DNA repair	GO:2000113	negative regulation of cellular macromolecule biosynthetic process	7.25443e-06
GO:0006614	SRP-dependent cotranslational protein targeting to membrane	GO:0045787	positive regulation of cell cycle	7.28395e-06
GO:0006413	translational initiation	GO:0031570	DNA integrity checkpoint	7.30424e-06
GO:0006401	RNA catabolic process	GO:0071156	regulation of cell cycle arrest	7.31651e-06
GO:0032075	positive regulation of nuclease activity	GO:0043241	protein complex disassembly	7.38788e-06
GO:0000075	cell cycle checkpoint	GO:0022411	cellular component disassembly	7.40968e-06
GO:0006414	translational elongation	GO:0045787	positive regulation of cell cycle	7.42097e-06
GO:0019953	sexual reproduction	GO:2000112	regulation of cellular macromolecule biosynthetic process	7.45664e-06
GO:0032075	positive regulation of nuclease activity	GO:0043624	cellular protein complex disassembly	7.4773e-06
GO:0000077	DNA damage checkpoint	GO:0032984	macromolecular complex disassembly	7.50679e-06
GO:0006289	nucleotide-excision repair	GO:0032984	macromolecular complex disassembly	7.50679e-06
GO:0006355	regulation of transcription, DNA-dependent	GO:0019953	sexual reproduction	7.50931e-06
GO:0006402	mRNA catabolic process	GO:0071156	regulation of cell cycle arrest	7.51476e-06
GO:0022607	cellular component assembly	GO:0051171	regulation of nitrogen compound metabolic process	7.51476e-06
GO:0031123	RNA 3'-end processing	GO:0043241	protein complex disassembly	7.51476e-06
GO:0000077	DNA damage checkpoint	GO:0043241	protein complex disassembly	7.51476e-06
GO:0045047	protein targeting to ER	GO:0045787	positive regulation of cell cycle	7.51476e-06
GO:0006357	regulation of transcription from RNA polymerase II promoter	GO:0007049	cell cycle	7.51476e-06
GO:0000075	cell cycle checkpoint	GO:0071845	cellular component disassembly at cellular level	7.53543e-06
GO:0022402	cell cycle process	GO:0080090	regulation of primary metabolic process	7.54488e-06
GO:0032984	macromolecular complex disassembly	GO:0051640	organelle localization	7.54906e-06
GO:0006403	RNA localization	GO:0042273	ribosomal large subunit biogenesis	7.54906e-06
GO:0034621	cellular macromolecular complex subunit organization	GO:0043065	positive regulation of apoptosis	7.54906e-06
GO:0006457	protein folding	GO:0032984	macromolecular complex disassembly	7.57065e-06
GO:0019953	sexual reproduction	GO:0048519	negative regulation of biological process	7.62799e-06
GO:0006355	regulation of transcription, DNA-dependent	GO:0022607	cellular component assembly	7.62799e-06
GO:0022613	ribonucleoprotein complex biogenesis	GO:0051028	mRNA transport	7.63396e-06
GO:0010604	positive regulation of macromolecule metabolic process	GO:0034622	cellular macromolecular complex assembly	7.63812e-06
GO:0000245	spliceosome assembly	GO:0051028	mRNA transport	7.65569e-06
GO:0006613	cotranslational protein targeting to membrane	GO:0045787	positive regulation of cell cycle	7.67059e-06
GO:0000279	M phase	GO:2000112	regulation of cellular macromolecule biosynthetic process	7.71237e-06
GO:0006357	regulation of transcription from RNA polymerase II promoter	GO:0006974	response to DNA damage stimulus	7.71936e-06
GO:0010556	regulation of macromolecule biosynthetic process	GO:0019953	sexual reproduction	7.83104e-06
GO:0000279	M phase	GO:0051171	regulation of nitrogen compound metabolic process	7.83104e-06
GO:0030071	regulation of mitotic metaphase/anaphase transition	GO:0051318	G1 phase	7.84666e-06
GO:0000070	mitotic sister chromatid segregation	GO:0007093	mitotic cell cycle checkpoint	7.91457e-06
GO:0034622	cellular macromolecular complex assembly	GO:0048522	positive regulation of cellular process	7.91457e-06
GO:0000245	spliceosome assembly	GO:0051236	establishment of RNA localization	7.92561e-06
GO:0006403	RNA localization	GO:0043489	RNA stabilization	8.12054e-06
GO:0009892	negative regulation of metabolic process	GO:0048610	cellular process involved in reproduction	8.12054e-06
GO:0060255	regulation of macromolecule metabolic process	GO:0071843	cellular component biogenesis at cellular level	8.12054e-06
GO:0006446	regulation of translational initiation	GO:0022411	cellular component disassembly	8.12574e-06
GO:0022613	ribonucleoprotein complex biogenesis	GO:2000112	regulation of cellular macromolecule biosynthetic process	8.1313e-06
GO:0006818	hydrogen transport	GO:0043241	protein complex disassembly	8.19352e-06
GO:0006818	hydrogen transport	GO:0042773	ATP synthesis coupled electron transport	8.19352e-06
GO:0006818	hydrogen transport	GO:0042775	mitochondrial ATP synthesis coupled electron transport	8.19352e-06
GO:0000279	M phase	GO:0010556	regulation of macromolecule biosynthetic process	8.1967e-06
GO:0000819	sister chromatid segregation	GO:0007346	regulation of mitotic cell cycle	8.26935e-06
GO:0006818	hydrogen transport	GO:0043624	cellular protein complex disassembly	8.27285e-06
GO:0007093	mitotic cell cycle checkpoint	GO:0043241	protein complex disassembly	8.3407e-06
GO:0006415	translational termination	GO:0045787	positive regulation of cell cycle	8.42808e-06
GO:0000278	mitotic cell cycle	GO:0060255	regulation of macromolecule metabolic process	8.42814e-06
GO:0006396	RNA processing	GO:0031326	regulation of cellular biosynthetic process	8.43986e-06
GO:0006446	regulation of translational initiation	GO:0071845	cellular component disassembly at cellular level	8.43986e-06
GO:0007093	mitotic cell cycle checkpoint	GO:0043624	cellular protein complex disassembly	8.45891e-06
GO:0048610	cellular process involved in reproduction	GO:0051171	regulation of nitrogen compound metabolic process	8.45891e-06
GO:0000075	cell cycle checkpoint	GO:0032774	RNA biosynthetic process	8.45891e-06
GO:0015992	proton transport	GO:0042773	ATP synthesis coupled electron transport	8.45891e-06
GO:0015992	proton transport	GO:0042775	mitochondrial ATP synthesis coupled electron transport	8.45891e-06
GO:0019219	regulation of nucleobase, nucleoside, nucleotide and nucleic acid metabolic process	GO:0048610	cellular process involved in reproduction	8.45891e-06
GO:0010556	regulation of macromolecule biosynthetic process	GO:0022613	ribonucleoprotein complex biogenesis	8.45891e-06
GO:0006396	RNA processing	GO:0009889	regulation of biosynthetic process	8.45891e-06
GO:0043241	protein complex disassembly	GO:0043628	ncRNA 3'-end processing	8.45891e-06
GO:0000075	cell cycle checkpoint	GO:0016310	phosphorylation	8.45891e-06
GO:0006974	response to DNA damage stimulus	GO:0051252	regulation of RNA metabolic process	8.48735e-06
GO:0006986	response to unfolded protein	GO:0070972	protein localization in endoplasmic reticulum	8.52215e-06
GO:0017038	protein import	GO:0043241	protein complex disassembly	8.52215e-06
GO:0022403	cell cycle phase	GO:0048519	negative regulation of biological process	8.59846e-06
GO:0031325	positive regulation of cellular metabolic process	GO:0034622	cellular macromolecular complex assembly	8.60478e-06
GO:0048519	negative regulation of biological process	GO:0051325	interphase	8.6673e-06
GO:0022403	cell cycle phase	GO:0045892	negative regulation of transcription, DNA-dependent	8.6673e-06
GO:0017038	protein import	GO:0043624	cellular protein complex disassembly	8.6673e-06
GO:0000278	mitotic cell cycle	GO:0051253	negative regulation of RNA metabolic process	8.76443e-06
GO:0022607	cellular component assembly	GO:0031323	regulation of cellular metabolic process	8.76848e-06
GO:0007010	cytoskeleton organization	GO:0051726	regulation of cell cycle	8.84487e-06
GO:0007093	mitotic cell cycle checkpoint	GO:0032984	macromolecular complex disassembly	8.86429e-06
GO:0022403	cell cycle phase	GO:0080090	regulation of primary metabolic process	8.88815e-06
GO:0048610	cellular process involved in reproduction	GO:0051128	regulation of cellular component organization	8.88815e-06
GO:0051171	regulation of nitrogen compound metabolic process	GO:0071843	cellular component biogenesis at cellular level	8.88815e-06
GO:0048523	negative regulation of cellular process	GO:0048610	cellular process involved in reproduction	8.89877e-06
GO:0034645	cellular macromolecule biosynthetic process	GO:0042981	regulation of apoptosis	8.90397e-06
GO:0031058	positive regulation of histone modification	GO:0034968	histone lysine methylation	8.92973e-06
GO:0010468	regulation of gene expression	GO:0019953	sexual reproduction	8.92973e-06
GO:0019219	regulation of nucleobase, nucleoside, nucleotide and nucleic acid metabolic process	GO:0071843	cellular component biogenesis at cellular level	8.92973e-06
GO:0023052	signaling	GO:0051301	cell division	8.92973e-06
GO:0007163	establishment or maintenance of cell polarity	GO:0032879	regulation of localization	8.92973e-06
GO:0007093	mitotic cell cycle checkpoint	GO:0034623	cellular macromolecular complex disassembly	8.94298e-06
GO:0006355	regulation of transcription, DNA-dependent	GO:0006974	response to DNA damage stimulus	8.94687e-06
GO:0043489	RNA stabilization	GO:0051028	mRNA transport	8.94744e-06
GO:0007163	establishment or maintenance of cell polarity	GO:0051726	regulation of cell cycle	8.96967e-06
GO:0006351	transcription, DNA-dependent	GO:0048519	negative regulation of biological process	9.08143e-06
GO:0019953	sexual reproduction	GO:0031326	regulation of cellular biosynthetic process	9.13578e-06
GO:0006281	DNA repair	GO:0045892	negative regulation of transcription, DNA-dependent	9.18339e-06
GO:0006476	protein deacetylation	GO:0031936	negative regulation of chromatin silencing	9.18747e-06
GO:0008361	regulation of cell size	GO:0032506	cytokinetic process	9.18747e-06
GO:0032774	RNA biosynthetic process	GO:0048519	negative regulation of biological process	9.18747e-06
GO:0000226	microtubule cytoskeleton organization	GO:0007093	mitotic cell cycle checkpoint	9.20279e-06
GO:0008361	regulation of cell size	GO:0030010	establishment of cell polarity	9.2175e-06
GO:0007163	establishment or maintenance of cell polarity	GO:0051128	regulation of cellular component organization	9.26008e-06
GO:0000956	nuclear-transcribed mRNA catabolic process	GO:0051053	negative regulation of DNA metabolic process	9.27479e-06
GO:0006950	response to stress	GO:0045892	negative regulation of transcription, DNA-dependent	9.29022e-06
GO:0010629	negative regulation of gene expression	GO:0051325	interphase	9.29022e-06
GO:0051789	response to protein stimulus	GO:0070972	protein localization in endoplasmic reticulum	9.32345e-06
GO:0000279	M phase	GO:0048522	positive regulation of cellular process	9.34596e-06
GO:0000279	M phase	GO:0010468	regulation of gene expression	9.36907e-06
GO:0016575	histone deacetylation	GO:0031936	negative regulation of chromatin silencing	9.41804e-06
GO:0051252	regulation of RNA metabolic process	GO:0071843	cellular component biogenesis at cellular level	9.41804e-06
GO:0006402	mRNA catabolic process	GO:0031570	DNA integrity checkpoint	9.45119e-06
GO:0048610	cellular process involved in reproduction	GO:0060255	regulation of macromolecule metabolic process	9.47697e-06
GO:0022403	cell cycle phase	GO:0048518	positive regulation of biological process	9.51734e-06
GO:0010605	negative regulation of macromolecule metabolic process	GO:0048610	cellular process involved in reproduction	9.55366e-06
GO:0022411	cellular component disassembly	GO:0034504	protein localization to nucleus	9.57098e-06
GO:0000084	S phase of mitotic cell cycle	GO:0032984	macromolecular complex disassembly	9.57098e-06
GO:0000075	cell cycle checkpoint	GO:0007059	chromosome segregation	9.59479e-06
GO:0007059	chromosome segregation	GO:0071156	regulation of cell cycle arrest	9.59479e-06
GO:0051301	cell division	GO:0051704	multi-organism process	9.61092e-06
GO:0006396	RNA processing	GO:0060255	regulation of macromolecule metabolic process	9.62577e-06
GO:0009628	response to abiotic stimulus	GO:0030036	actin cytoskeleton organization	9.63869e-06
GO:0007163	establishment or maintenance of cell polarity	GO:0008361	regulation of cell size	9.63869e-06
GO:0006403	RNA localization	GO:0043487	regulation of RNA stability	9.63869e-06
GO:0006476	protein deacetylation	GO:0045815	positive regulation of gene expression, epigenetic	9.63869e-06
GO:0048519	negative regulation of biological process	GO:0051329	interphase of mitotic cell cycle	9.63869e-06
GO:0022402	cell cycle process	GO:0031323	regulation of cellular metabolic process	9.63869e-06
GO:0006476	protein deacetylation	GO:0060969	negative regulation of gene silencing	9.63869e-06
GO:0032069	regulation of nuclease activity	GO:0070972	protein localization in endoplasmic reticulum	9.64809e-06
GO:0000075	cell cycle checkpoint	GO:0006397	mRNA processing	9.72575e-06
GO:0009889	regulation of biosynthetic process	GO:0019953	sexual reproduction	9.72575e-06
GO:0006521	regulation of cellular amino acid metabolic process	GO:0072599	establishment of protein localization in endoplasmic reticulum	9.73927e-06
GO:0000070	mitotic sister chromatid segregation	GO:0051726	regulation of cell cycle	9.73927e-06
GO:0019953	sexual reproduction	GO:0051301	cell division	9.73927e-06
GO:0051726	regulation of cell cycle	GO:0071554	cell wall organization or biogenesis	9.82425e-06
GO:0016575	histone deacetylation	GO:0045815	positive regulation of gene expression, epigenetic	9.9091e-06
GO:0016575	histone deacetylation	GO:0060969	negative regulation of gene silencing	9.913e-06
GO:0000910	cytokinesis	GO:0023052	signaling	9.9162e-06
GO:0043068	positive regulation of programmed cell death	GO:0043933	macromolecular complex subunit organization	9.98214e-06
GO:0016310	phosphorylation	GO:0043933	macromolecular complex subunit organization	1.00344e-05
GO:0009059	macromolecule biosynthetic process	GO:0042981	regulation of apoptosis	1.00672e-05
GO:0007163	establishment or maintenance of cell polarity	GO:0048583	regulation of response to stimulus	1.01014e-05
GO:0051246	regulation of protein metabolic process	GO:0051640	organelle localization	1.01025e-05
GO:0022403	cell cycle phase	GO:0031323	regulation of cellular metabolic process	1.01299e-05
GO:0007049	cell cycle	GO:0080090	regulation of primary metabolic process	1.02204e-05
GO:0009411	response to UV	GO:0051320	S phase	1.02859e-05
GO:0007093	mitotic cell cycle checkpoint	GO:0051318	G1 phase	1.02859e-05
GO:0032268	regulation of cellular protein metabolic process	GO:0042273	ribosomal large subunit biogenesis	1.03474e-05
GO:0006289	nucleotide-excision repair	GO:0051053	negative regulation of DNA metabolic process	1.0598e-05
GO:0007059	chromosome segregation	GO:0010564	regulation of cell cycle process	1.0598e-05
GO:0000278	mitotic cell cycle	GO:0051172	negative regulation of nitrogen compound metabolic process	1.0598e-05
GO:0006612	protein targeting to membrane	GO:0045727	positive regulation of translation	1.0598e-05
GO:0022403	cell cycle phase	GO:0051253	negative regulation of RNA metabolic process	1.06015e-05
GO:0006357	regulation of transcription from RNA polymerase II promoter	GO:0006468	protein phosphorylation	1.06188e-05
GO:0006406	mRNA export from nucleus	GO:0043489	RNA stabilization	1.07761e-05
GO:0019219	regulation of nucleobase, nucleoside, nucleotide and nucleic acid metabolic process	GO:0019953	sexual reproduction	1.08555e-05
GO:0010520	regulation of reciprocal meiotic recombination	GO:0045143	homologous chromosome segregation	1.08618e-05
GO:0007049	cell cycle	GO:0060255	regulation of macromolecule metabolic process	1.08793e-05
GO:0006974	response to DNA damage stimulus	GO:0009890	negative regulation of biosynthetic process	1.08809e-05
GO:0000003	reproduction	GO:0006357	regulation of transcription from RNA polymerase II promoter	1.09496e-05
GO:0032774	RNA biosynthetic process	GO:0042981	regulation of apoptosis	1.09496e-05
GO:0000278	mitotic cell cycle	GO:0045934	negative regulation of nucleobase, nucleoside, nucleotide and nucleic acid metabolic process	1.1056e-05
GO:0019953	sexual reproduction	GO:0051171	regulation of nitrogen compound metabolic process	1.10737e-05
GO:0007163	establishment or maintenance of cell polarity	GO:0044087	regulation of cellular component biogenesis	1.11468e-05
GO:0032774	RNA biosynthetic process	GO:0045892	negative regulation of transcription, DNA-dependent	1.11557e-05
GO:0015992	proton transport	GO:0043241	protein complex disassembly	1.11557e-05
GO:0009890	negative regulation of biosynthetic process	GO:0051325	interphase	1.12318e-05
GO:0000279	M phase	GO:0009889	regulation of biosynthetic process	1.12318e-05
GO:0000087	M phase of mitotic cell cycle	GO:0007346	regulation of mitotic cell cycle	1.12318e-05
GO:0032075	positive regulation of nuclease activity	GO:0070972	protein localization in endoplasmic reticulum	1.12318e-05
GO:0006541	glutamine metabolic process	GO:0071495	cellular response to endogenous stimulus	1.12318e-05
GO:0015992	proton transport	GO:0043624	cellular protein complex disassembly	1.12318e-05
GO:0010942	positive regulation of cell death	GO:0043933	macromolecular complex subunit organization	1.12468e-05
GO:0045787	positive regulation of cell cycle	GO:0048610	cellular process involved in reproduction	1.12468e-05
GO:0000956	nuclear-transcribed mRNA catabolic process	GO:2000602	regulation of interphase of mitotic cell cycle	1.12546e-05
GO:0009890	negative regulation of biosynthetic process	GO:0048610	cellular process involved in reproduction	1.12696e-05
GO:0006974	response to DNA damage stimulus	GO:0051253	negative regulation of RNA metabolic process	1.12865e-05
GO:0000279	M phase	GO:0060255	regulation of macromolecule metabolic process	1.12865e-05
GO:0006612	protein targeting to membrane	GO:0043484	regulation of RNA splicing	1.13198e-05
GO:0031570	DNA integrity checkpoint	GO:0072599	establishment of protein localization in endoplasmic reticulum	1.13387e-05
GO:0048522	positive regulation of cellular process	GO:0071843	cellular component biogenesis at cellular level	1.13827e-05
GO:0000278	mitotic cell cycle	GO:0006950	response to stress	1.13831e-05
GO:0048610	cellular process involved in reproduction	GO:2000113	negative regulation of cellular macromolecule biosynthetic process	1.14191e-05
GO:0000279	M phase	GO:0031326	regulation of cellular biosynthetic process	1.1425e-05
GO:0006913	nucleocytoplasmic transport	GO:0051246	regulation of protein metabolic process	1.14533e-05
GO:0031327	negative regulation of cellular biosynthetic process	GO:0048610	cellular process involved in reproduction	1.14681e-05
GO:0022411	cellular component disassembly	GO:0071156	regulation of cell cycle arrest	1.14681e-05
GO:0007051	spindle organization	GO:0045786	negative regulation of cell cycle	1.1513e-05
GO:0006950	response to stress	GO:2000113	negative regulation of cellular macromolecule biosynthetic process	1.1513e-05
GO:0043484	regulation of RNA splicing	GO:0050657	nucleic acid transport	1.1513e-05
GO:0006974	response to DNA damage stimulus	GO:0031327	negative regulation of cellular biosynthetic process	1.1513e-05
GO:0043484	regulation of RNA splicing	GO:0050658	RNA transport	1.15566e-05
GO:0009889	regulation of biosynthetic process	GO:0022613	ribonucleoprotein complex biogenesis	1.17334e-05
GO:0032984	macromolecular complex disassembly	GO:2000602	regulation of interphase of mitotic cell cycle	1.17334e-05
GO:0016310	phosphorylation	GO:0065003	macromolecular complex assembly	1.17334e-05
GO:0043068	positive regulation of programmed cell death	GO:0071822	protein complex subunit organization	1.17334e-05
GO:0071156	regulation of cell cycle arrest	GO:0071845	cellular component disassembly at cellular level	1.17334e-05
GO:0000280	nuclear division	GO:0007346	regulation of mitotic cell cycle	1.17334e-05
GO:0007010	cytoskeleton organization	GO:0051704	multi-organism process	1.18008e-05
GO:0000075	cell cycle checkpoint	GO:0006289	nucleotide-excision repair	1.18008e-05
GO:0016071	mRNA metabolic process	GO:0070271	protein complex biogenesis	1.18464e-05
GO:0040007	growth	GO:0051325	interphase	1.18464e-05
GO:0051169	nuclear transport	GO:0051246	regulation of protein metabolic process	1.18611e-05
GO:0007346	regulation of mitotic cell cycle	GO:0048285	organelle fission	1.18723e-05
GO:0034623	cellular macromolecular complex disassembly	GO:2000602	regulation of interphase of mitotic cell cycle	1.18723e-05
GO:0043241	protein complex disassembly	GO:2000602	regulation of interphase of mitotic cell cycle	1.18723e-05
GO:0010558	negative regulation of macromolecule biosynthetic process	GO:0048610	cellular process involved in reproduction	1.18723e-05
GO:0000956	nuclear-transcribed mRNA catabolic process	GO:0007093	mitotic cell cycle checkpoint	1.19044e-05
GO:0016310	phosphorylation	GO:0019953	sexual reproduction	1.19371e-05
GO:0022613	ribonucleoprotein complex biogenesis	GO:0031326	regulation of cellular biosynthetic process	1.20036e-05
GO:0000245	spliceosome assembly	GO:0050657	nucleic acid transport	1.2019e-05
GO:0000245	spliceosome assembly	GO:0050658	RNA transport	1.2019e-05
GO:0031124	mRNA 3'-end processing	GO:0043484	regulation of RNA splicing	1.2076e-05
GO:0043624	cellular protein complex disassembly	GO:2000602	regulation of interphase of mitotic cell cycle	1.20784e-05
GO:0043065	positive regulation of apoptosis	GO:0043933	macromolecular complex subunit organization	1.20795e-05
GO:0000184	nuclear-transcribed mRNA catabolic process, nonsense-mediated decay	GO:0017038	protein import	1.21583e-05
GO:0031327	negative regulation of cellular biosynthetic process	GO:0051325	interphase	1.21583e-05
GO:0006397	mRNA processing	GO:0071156	regulation of cell cycle arrest	1.23005e-05
GO:0000278	mitotic cell cycle	GO:0080090	regulation of primary metabolic process	1.2369e-05
GO:0006261	DNA-dependent DNA replication	GO:0045814	negative regulation of gene expression, epigenetic	1.2369e-05
GO:0006793	phosphorus metabolic process	GO:2000113	negative regulation of cellular macromolecule biosynthetic process	1.2369e-05
GO:0006796	phosphate metabolic process	GO:2000113	negative regulation of cellular macromolecule biosynthetic process	1.23706e-05
GO:0022414	reproductive process	GO:0051128	regulation of cellular component organization	1.24906e-05
GO:0006417	regulation of translation	GO:0022411	cellular component disassembly	1.27251e-05
GO:0006415	translational termination	GO:0015931	nucleobase, nucleoside, nucleotide and nucleic acid transport	1.27581e-05
GO:0019222	regulation of metabolic process	GO:0032774	RNA biosynthetic process	1.27838e-05
GO:0071826	ribonucleoprotein complex subunit organization	GO:0072594	establishment of protein localization to organelle	1.28425e-05
GO:0016310	phosphorylation	GO:0071156	regulation of cell cycle arrest	1.28425e-05
GO:0006281	DNA repair	GO:0009890	negative regulation of biosynthetic process	1.28425e-05
GO:0006793	phosphorus metabolic process	GO:0071822	protein complex subunit organization	1.29698e-05
GO:0006558	L-phenylalanine metabolic process	GO:0030656	regulation of vitamin metabolic process	1.29808e-05
GO:0006796	phosphate metabolic process	GO:0071822	protein complex subunit organization	1.2982e-05
GO:0006461	protein complex assembly	GO:0016071	mRNA metabolic process	1.30082e-05
GO:0006417	regulation of translation	GO:0072594	establishment of protein localization to organelle	1.31197e-05
GO:0006521	regulation of cellular amino acid metabolic process	GO:0051318	G1 phase	1.3161e-05
GO:0019953	sexual reproduction	GO:0060255	regulation of macromolecule metabolic process	1.31888e-05
GO:0032270	positive regulation of cellular protein metabolic process	GO:0032774	RNA biosynthetic process	1.32544e-05
GO:0000375	RNA splicing, via transesterification reactions	GO:0043241	protein complex disassembly	1.32544e-05
GO:0032879	regulation of localization	GO:0048284	organelle fusion	1.32584e-05
GO:0043487	regulation of RNA stability	GO:0051236	establishment of RNA localization	1.32584e-05
GO:0000075	cell cycle checkpoint	GO:0000819	sister chromatid segregation	1.32584e-05
GO:0000819	sister chromatid segregation	GO:0071156	regulation of cell cycle arrest	1.32584e-05
GO:0030010	establishment of cell polarity	GO:0051049	regulation of transport	1.32813e-05
GO:0010468	regulation of gene expression	GO:0022613	ribonucleoprotein complex biogenesis	1.32813e-05
GO:0010629	negative regulation of gene expression	GO:0051329	interphase of mitotic cell cycle	1.33034e-05
GO:0040007	growth	GO:0051329	interphase of mitotic cell cycle	1.33034e-05
GO:0006271	DNA strand elongation involved in DNA replication	GO:0008156	negative regulation of DNA replication	1.33904e-05
GO:0006461	protein complex assembly	GO:0016310	phosphorylation	1.34069e-05
GO:0016310	phosphorylation	GO:0051248	negative regulation of protein metabolic process	1.34385e-05
GO:0000082	G1/S transition of mitotic cell cycle	GO:0051784	negative regulation of nuclear division	1.34689e-05
GO:0007346	regulation of mitotic cell cycle	GO:0016310	phosphorylation	1.35258e-05
GO:0032270	positive regulation of cellular protein metabolic process	GO:0033365	protein localization to organelle	1.35258e-05
GO:0006986	response to unfolded protein	GO:0072599	establishment of protein localization in endoplasmic reticulum	1.35371e-05
GO:0006793	phosphorus metabolic process	GO:0010558	negative regulation of macromolecule biosynthetic process	1.35437e-05
GO:0006796	phosphate metabolic process	GO:0010558	negative regulation of macromolecule biosynthetic process	1.35437e-05
GO:0006281	DNA repair	GO:0051253	negative regulation of RNA metabolic process	1.35437e-05
GO:0032069	regulation of nuclease activity	GO:0072599	establishment of protein localization in endoplasmic reticulum	1.36019e-05
GO:0006281	DNA repair	GO:0031327	negative regulation of cellular biosynthetic process	1.36093e-05
GO:0043489	RNA stabilization	GO:0050657	nucleic acid transport	1.36093e-05
GO:0010942	positive regulation of cell death	GO:0071822	protein complex subunit organization	1.36271e-05
GO:0006417	regulation of translation	GO:0071845	cellular component disassembly at cellular level	1.36271e-05
GO:0000279	M phase	GO:0032502	developmental process	1.36271e-05
GO:0006357	regulation of transcription from RNA polymerase II promoter	GO:0050896	response to stimulus	1.36271e-05
GO:0007049	cell cycle	GO:0031323	regulation of cellular metabolic process	1.36271e-05
GO:0043489	RNA stabilization	GO:0050658	RNA transport	1.36271e-05
GO:0010629	negative regulation of gene expression	GO:0022403	cell cycle phase	1.37018e-05
GO:0022403	cell cycle phase	GO:0048523	negative regulation of cellular process	1.38838e-05
GO:0051128	regulation of cellular component organization	GO:0071554	cell wall organization or biogenesis	1.39105e-05
GO:0000466	maturation of 5.8S rRNA from tricistronic rRNA transcript (SSU-rRNA, 5.8S rRNA, LSU-rRNA)	GO:0006403	RNA localization	1.39281e-05
GO:0000279	M phase	GO:0048519	negative regulation of biological process	1.39281e-05
GO:0019222	regulation of metabolic process	GO:0022403	cell cycle phase	1.39326e-05
GO:0006446	regulation of translational initiation	GO:0016071	mRNA metabolic process	1.40138e-05
GO:0048519	negative regulation of biological process	GO:0048610	cellular process involved in reproduction	1.40138e-05
GO:0022613	ribonucleoprotein complex biogenesis	GO:0048522	positive regulation of cellular process	1.40138e-05
GO:0007017	microtubule-based process	GO:0007093	mitotic cell cycle checkpoint	1.40713e-05
GO:0006417	regulation of translation	GO:0016071	mRNA metabolic process	1.41066e-05
GO:0006351	transcription, DNA-dependent	GO:0019222	regulation of metabolic process	1.41657e-05
GO:0006405	RNA export from nucleus	GO:0043489	RNA stabilization	1.4212e-05
GO:0022403	cell cycle phase	GO:0022414	reproductive process	1.42829e-05
GO:0000377	RNA splicing, via transesterification reactions with bulged adenosine as nucleophile	GO:0043241	protein complex disassembly	1.42829e-05
GO:0031324	negative regulation of cellular metabolic process	GO:0048610	cellular process involved in reproduction	1.42829e-05
GO:0016310	phosphorylation	GO:0070271	protein complex biogenesis	1.44441e-05
GO:0016071	mRNA metabolic process	GO:0051704	multi-organism process	1.44441e-05
GO:0019222	regulation of metabolic process	GO:0022402	cell cycle process	1.44499e-05
GO:0034621	cellular macromolecular complex subunit organization	GO:0048518	positive regulation of biological process	1.44539e-05
GO:0032506	cytokinetic process	GO:0044087	regulation of cellular component biogenesis	1.44812e-05
GO:0000003	reproduction	GO:0048522	positive regulation of cellular process	1.45309e-05
GO:0006357	regulation of transcription from RNA polymerase II promoter	GO:0043933	macromolecular complex subunit organization	1.45426e-05
GO:0043241	protein complex disassembly	GO:0051028	mRNA transport	1.45541e-05
GO:0043065	positive regulation of apoptosis	GO:0071822	protein complex subunit organization	1.45541e-05
GO:0006399	tRNA metabolic process	GO:0043241	protein complex disassembly	1.45541e-05
GO:0016071	mRNA metabolic process	GO:0071156	regulation of cell cycle arrest	1.45541e-05
GO:0010564	regulation of cell cycle process	GO:0040007	growth	1.45541e-05
GO:0000080	G1 phase of mitotic cell cycle	GO:0007093	mitotic cell cycle checkpoint	1.45541e-05
GO:0008156	negative regulation of DNA replication	GO:0022616	DNA strand elongation	1.46663e-05
GO:0000956	nuclear-transcribed mRNA catabolic process	GO:0071826	ribonucleoprotein complex subunit organization	1.47171e-05
GO:0000278	mitotic cell cycle	GO:0065008	regulation of biological quality	1.4745e-05
GO:0000819	sister chromatid segregation	GO:0051726	regulation of cell cycle	1.47732e-05
GO:0006950	response to stress	GO:0051253	negative regulation of RNA metabolic process	1.47732e-05
GO:0000398	nuclear mRNA splicing, via spliceosome	GO:0043241	protein complex disassembly	1.48468e-05
GO:0022613	ribonucleoprotein complex biogenesis	GO:0051252	regulation of RNA metabolic process	1.48637e-05
GO:0000087	M phase of mitotic cell cycle	GO:0071156	regulation of cell cycle arrest	1.48637e-05
GO:0000075	cell cycle checkpoint	GO:0016071	mRNA metabolic process	1.49128e-05
GO:0006402	mRNA catabolic process	GO:2000602	regulation of interphase of mitotic cell cycle	1.49355e-05
GO:0051789	response to protein stimulus	GO:0072599	establishment of protein localization in endoplasmic reticulum	1.49911e-05
GO:0032774	RNA biosynthetic process	GO:0043067	regulation of programmed cell death	1.50083e-05
GO:0042273	ribosomal large subunit biogenesis	GO:0051246	regulation of protein metabolic process	1.50543e-05
GO:0031936	negative regulation of chromatin silencing	GO:0035601	protein deacylation	1.50636e-05
GO:0071843	cellular component biogenesis at cellular level	GO:0080090	regulation of primary metabolic process	1.50872e-05
GO:0051028	mRNA transport	GO:0071843	cellular component biogenesis at cellular level	1.51231e-05
GO:0000082	G1/S transition of mitotic cell cycle	GO:0032984	macromolecular complex disassembly	1.51231e-05
GO:0006402	mRNA catabolic process	GO:0071826	ribonucleoprotein complex subunit organization	1.52075e-05
GO:0000079	regulation of cyclin-dependent protein kinase activity	GO:0051320	S phase	1.52285e-05
GO:0043624	cellular protein complex disassembly	GO:0051028	mRNA transport	1.52285e-05
GO:0022613	ribonucleoprotein complex biogenesis	GO:0043484	regulation of RNA splicing	1.52285e-05
GO:0006401	RNA catabolic process	GO:0045727	positive regulation of translation	1.52994e-05
GO:0022613	ribonucleoprotein complex biogenesis	GO:0060255	regulation of macromolecule metabolic process	1.53202e-05
GO:0009452	RNA capping	GO:0071826	ribonucleoprotein complex subunit organization	1.53849e-05
GO:0009893	positive regulation of metabolic process	GO:0022613	ribonucleoprotein complex biogenesis	1.53863e-05
GO:0009890	negative regulation of biosynthetic process	GO:0051329	interphase of mitotic cell cycle	1.53867e-05
GO:0006458	'de novo' protein folding	GO:0032984	macromolecular complex disassembly	1.54116e-05
GO:0032075	positive regulation of nuclease activity	GO:0072599	establishment of protein localization in endoplasmic reticulum	1.55547e-05
GO:0051656	establishment of organelle localization	GO:0071826	ribonucleoprotein complex subunit organization	1.55669e-05
GO:0015931	nucleobase, nucleoside, nucleotide and nucleic acid transport	GO:0016071	mRNA metabolic process	1.55669e-05
GO:0032774	RNA biosynthetic process	GO:0051247	positive regulation of protein metabolic process	1.55669e-05
GO:0009892	negative regulation of metabolic process	GO:0019953	sexual reproduction	1.5609e-05
GO:0016071	mRNA metabolic process	GO:2000241	regulation of reproductive process	1.5631e-05
GO:0035601	protein deacylation	GO:0045815	positive regulation of gene expression, epigenetic	1.56484e-05
GO:0035601	protein deacylation	GO:0060969	negative regulation of gene silencing	1.56498e-05
GO:0006351	transcription, DNA-dependent	GO:0045892	negative regulation of transcription, DNA-dependent	1.5757e-05
GO:0006402	mRNA catabolic process	GO:0007093	mitotic cell cycle checkpoint	1.58797e-05
GO:0022403	cell cycle phase	GO:0048522	positive regulation of cellular process	1.58946e-05
GO:0006396	RNA processing	GO:0010564	regulation of cell cycle process	1.59054e-05
GO:0006793	phosphorus metabolic process	GO:0010564	regulation of cell cycle process	1.59094e-05
GO:0006796	phosphate metabolic process	GO:0010564	regulation of cell cycle process	1.59321e-05
GO:0016569	covalent chromatin modification	GO:0045944	positive regulation of transcription from RNA polymerase II promoter	1.59579e-05
GO:0010604	positive regulation of macromolecule metabolic process	GO:0022613	ribonucleoprotein complex biogenesis	1.59932e-05
GO:0006370	mRNA capping	GO:0071826	ribonucleoprotein complex subunit organization	1.60483e-05
GO:0031570	DNA integrity checkpoint	GO:0070972	protein localization in endoplasmic reticulum	1.60491e-05
GO:0000279	M phase	GO:0048523	negative regulation of cellular process	1.61919e-05
GO:0045229	external encapsulating structure organization	GO:0051301	cell division	1.61919e-05
GO:0006357	regulation of transcription from RNA polymerase II promoter	GO:0016310	phosphorylation	1.6241e-05
GO:0006366	transcription from RNA polymerase II promoter	GO:0010564	regulation of cell cycle process	1.64071e-05
GO:0016570	histone modification	GO:0045944	positive regulation of transcription from RNA polymerase II promoter	1.64162e-05
GO:0006325	chromatin organization	GO:0051128	regulation of cellular component organization	1.64316e-05
GO:0034622	cellular macromolecular complex assembly	GO:0048523	negative regulation of cellular process	1.64316e-05
GO:0032774	RNA biosynthetic process	GO:0045814	negative regulation of gene expression, epigenetic	1.64316e-05
GO:0043241	protein complex disassembly	GO:0051789	response to protein stimulus	1.64316e-05
GO:0032506	cytokinetic process	GO:0051493	regulation of cytoskeleton organization	1.64316e-05
GO:0006396	RNA processing	GO:0080090	regulation of primary metabolic process	1.64375e-05
GO:0000279	M phase	GO:0048518	positive regulation of biological process	1.65867e-05
GO:0033238	regulation of cellular amine metabolic process	GO:0072599	establishment of protein localization in endoplasmic reticulum	1.66043e-05
GO:0048523	negative regulation of cellular process	GO:0051325	interphase	1.66099e-05
GO:0032269	negative regulation of cellular protein metabolic process	GO:0048610	cellular process involved in reproduction	1.66172e-05
GO:0000075	cell cycle checkpoint	GO:0033365	protein localization to organelle	1.66172e-05
GO:0007163	establishment or maintenance of cell polarity	GO:0019953	sexual reproduction	1.66971e-05
GO:0022618	ribonucleoprotein complex assembly	GO:0051028	mRNA transport	1.67408e-05
GO:0006986	response to unfolded protein	GO:0032984	macromolecular complex disassembly	1.69156e-05
GO:0031327	negative regulation of cellular biosynthetic process	GO:0051329	interphase of mitotic cell cycle	1.6933e-05
GO:0034645	cellular macromolecule biosynthetic process	GO:0043067	regulation of programmed cell death	1.69641e-05
GO:0010558	negative regulation of macromolecule biosynthetic process	GO:0032774	RNA biosynthetic process	1.69641e-05
GO:0006406	mRNA export from nucleus	GO:0043241	protein complex disassembly	1.69897e-05
GO:0031323	regulation of cellular metabolic process	GO:0071843	cellular component biogenesis at cellular level	1.69954e-05
GO:0000075	cell cycle checkpoint	GO:0007017	microtubule-based process	1.69954e-05
GO:0006986	response to unfolded protein	GO:0034623	cellular macromolecular complex disassembly	1.70651e-05
GO:0000910	cytokinesis	GO:0044087	regulation of cellular component biogenesis	1.70651e-05
GO:0031330	negative regulation of cellular catabolic process	GO:0043241	protein complex disassembly	1.71023e-05
GO:0000288	nuclear-transcribed mRNA catabolic process, deadenylation-dependent decay	GO:0022411	cellular component disassembly	1.72737e-05
GO:0007163	establishment or maintenance of cell polarity	GO:0051049	regulation of transport	1.72737e-05
GO:0006396	RNA processing	GO:0031323	regulation of cellular metabolic process	1.72884e-05
GO:0043624	cellular protein complex disassembly	GO:0051789	response to protein stimulus	1.73013e-05
GO:0031328	positive regulation of cellular biosynthetic process	GO:0034621	cellular macromolecular complex subunit organization	1.73013e-05
GO:0031330	negative regulation of cellular catabolic process	GO:0043624	cellular protein complex disassembly	1.73225e-05
GO:0006413	translational initiation	GO:0032069	regulation of nuclease activity	1.7358e-05
GO:0031123	RNA 3'-end processing	GO:0032984	macromolecular complex disassembly	1.7358e-05
GO:0034621	cellular macromolecular complex subunit organization	GO:0042981	regulation of apoptosis	1.7358e-05
GO:0022613	ribonucleoprotein complex biogenesis	GO:0031325	positive regulation of cellular metabolic process	1.7358e-05
GO:0034622	cellular macromolecular complex assembly	GO:0048518	positive regulation of biological process	1.7358e-05
GO:0023052	signaling	GO:0032506	cytokinetic process	1.7358e-05
GO:0006357	regulation of transcription from RNA polymerase II promoter	GO:0009057	macromolecule catabolic process	1.74519e-05
GO:0006950	response to stress	GO:0010558	negative regulation of macromolecule biosynthetic process	1.74519e-05
GO:0000278	mitotic cell cycle	GO:0031323	regulation of cellular metabolic process	1.75151e-05
GO:0010941	regulation of cell death	GO:0032774	RNA biosynthetic process	1.75226e-05
GO:0000080	G1 phase of mitotic cell cycle	GO:0030071	regulation of mitotic metaphase/anaphase transition	1.75391e-05
GO:0009891	positive regulation of biosynthetic process	GO:0034621	cellular macromolecular complex subunit organization	1.75474e-05
GO:0000278	mitotic cell cycle	GO:0050896	response to stimulus	1.75665e-05
GO:0007017	microtubule-based process	GO:0071156	regulation of cell cycle arrest	1.76765e-05
GO:0016070	RNA metabolic process	GO:0042981	regulation of apoptosis	1.7711e-05
GO:0019219	regulation of nucleobase, nucleoside, nucleotide and nucleic acid metabolic process	GO:0022613	ribonucleoprotein complex biogenesis	1.78604e-05
GO:0006612	protein targeting to membrane	GO:0051053	negative regulation of DNA metabolic process	1.78864e-05
GO:0000279	M phase	GO:0010558	negative regulation of macromolecule biosynthetic process	1.79059e-05
GO:0000279	M phase	GO:2000113	negative regulation of cellular macromolecule biosynthetic process	1.79059e-05
GO:0009452	RNA capping	GO:0032984	macromolecular complex disassembly	1.82841e-05
GO:0000278	mitotic cell cycle	GO:0019222	regulation of metabolic process	1.83994e-05
GO:0006401	RNA catabolic process	GO:0031570	DNA integrity checkpoint	1.83994e-05
GO:0000278	mitotic cell cycle	GO:0043069	negative regulation of programmed cell death	1.84256e-05
GO:0007093	mitotic cell cycle checkpoint	GO:0048610	cellular process involved in reproduction	1.84885e-05
GO:0032774	RNA biosynthetic process	GO:2000113	negative regulation of cellular macromolecule biosynthetic process	1.84976e-05
GO:0032984	macromolecular complex disassembly	GO:2000241	regulation of reproductive process	1.84984e-05
GO:0006413	translational initiation	GO:0032075	positive regulation of nuclease activity	1.86683e-05
GO:0022613	ribonucleoprotein complex biogenesis	GO:0051171	regulation of nitrogen compound metabolic process	1.86959e-05
GO:0034623	cellular macromolecular complex disassembly	GO:2000241	regulation of reproductive process	1.86959e-05
GO:0010564	regulation of cell cycle process	GO:0051704	multi-organism process	1.86959e-05
GO:0000956	nuclear-transcribed mRNA catabolic process	GO:0051052	regulation of DNA metabolic process	1.86959e-05
GO:0022402	cell cycle process	GO:0032502	developmental process	1.88459e-05
GO:0006974	response to DNA damage stimulus	GO:0010468	regulation of gene expression	1.88459e-05
GO:0032502	developmental process	GO:0051726	regulation of cell cycle	1.89017e-05
GO:0006402	mRNA catabolic process	GO:0051053	negative regulation of DNA metabolic process	1.8965e-05
GO:0045893	positive regulation of transcription, DNA-dependent	GO:0051329	interphase of mitotic cell cycle	1.90214e-05
GO:0009628	response to abiotic stimulus	GO:0030029	actin filament-based process	1.90666e-05
GO:0006468	protein phosphorylation	GO:0071822	protein complex subunit organization	1.91855e-05
GO:0007067	mitosis	GO:0007346	regulation of mitotic cell cycle	1.91855e-05
GO:0009059	macromolecule biosynthetic process	GO:0043067	regulation of programmed cell death	1.91855e-05
GO:0006177	GMP biosynthetic process	GO:0042274	ribosomal small subunit biogenesis	1.9278e-05
GO:0009893	positive regulation of metabolic process	GO:0071843	cellular component biogenesis at cellular level	1.931e-05
GO:0051052	regulation of DNA metabolic process	GO:0051320	S phase	1.931e-05
GO:0008361	regulation of cell size	GO:0051329	interphase of mitotic cell cycle	1.93771e-05
GO:0010467	gene expression	GO:0042981	regulation of apoptosis	1.93793e-05
GO:0010564	regulation of cell cycle process	GO:0019953	sexual reproduction	1.93839e-05
GO:0010628	positive regulation of gene expression	GO:0051329	interphase of mitotic cell cycle	1.93962e-05
GO:0022411	cellular component disassembly	GO:0051640	organelle localization	1.94572e-05
GO:0006370	mRNA capping	GO:0032984	macromolecular complex disassembly	1.94653e-05
GO:0031325	positive regulation of cellular metabolic process	GO:0071843	cellular component biogenesis at cellular level	1.95026e-05
GO:0032268	regulation of cellular protein metabolic process	GO:0051640	organelle localization	1.96737e-05
GO:0016071	mRNA metabolic process	GO:0043068	positive regulation of programmed cell death	1.9706e-05
GO:0010941	regulation of cell death	GO:0034645	cellular macromolecule biosynthetic process	1.97646e-05
GO:0006401	RNA catabolic process	GO:0071826	ribonucleoprotein complex subunit organization	1.97646e-05
GO:0006325	chromatin organization	GO:0010564	regulation of cell cycle process	1.99588e-05
GO:0000280	nuclear division	GO:0071156	regulation of cell cycle arrest	1.99588e-05
GO:0000956	nuclear-transcribed mRNA catabolic process	GO:0017038	protein import	1.99588e-05
GO:0034621	cellular macromolecular complex subunit organization	GO:0048519	negative regulation of biological process	2.00041e-05
GO:0006796	phosphate metabolic process	GO:0071554	cell wall organization or biogenesis	2.00074e-05
GO:0006793	phosphorus metabolic process	GO:0071554	cell wall organization or biogenesis	2.00074e-05
GO:0032069	regulation of nuclease activity	GO:0032984	macromolecular complex disassembly	2.00074e-05
GO:0033365	protein localization to organelle	GO:0071156	regulation of cell cycle arrest	2.00321e-05
GO:0006974	response to DNA damage stimulus	GO:2000112	regulation of cellular macromolecule biosynthetic process	2.01942e-05
GO:0048610	cellular process involved in reproduction	GO:0051726	regulation of cell cycle	2.01996e-05
GO:0043067	regulation of programmed cell death	GO:0043933	macromolecular complex subunit organization	2.01996e-05
GO:0048285	organelle fission	GO:0071156	regulation of cell cycle arrest	2.01996e-05
GO:0006521	regulation of cellular amino acid metabolic process	GO:0070972	protein localization in endoplasmic reticulum	2.01996e-05
GO:0000082	G1/S transition of mitotic cell cycle	GO:0045839	negative regulation of mitosis	2.01996e-05
GO:0032069	regulation of nuclease activity	GO:0034623	cellular macromolecular complex disassembly	2.01996e-05
GO:0007015	actin filament organization	GO:0032879	regulation of localization	2.01996e-05
GO:0045892	negative regulation of transcription, DNA-dependent	GO:0051325	interphase	2.01996e-05
GO:0006355	regulation of transcription, DNA-dependent	GO:0009057	macromolecule catabolic process	2.01996e-05
GO:0006396	RNA processing	GO:0019222	regulation of metabolic process	2.01996e-05
GO:0030010	establishment of cell polarity	GO:0060627	regulation of vesicle-mediated transport	2.02302e-05
GO:0006793	phosphorus metabolic process	GO:0043933	macromolecular complex subunit organization	2.02834e-05
GO:0006796	phosphate metabolic process	GO:0043933	macromolecular complex subunit organization	2.03564e-05
GO:0009057	macromolecule catabolic process	GO:0010556	regulation of macromolecule biosynthetic process	2.0406e-05
GO:0000082	G1/S transition of mitotic cell cycle	GO:0071173	spindle assembly checkpoint	2.0406e-05
GO:0000082	G1/S transition of mitotic cell cycle	GO:0045841	negative regulation of mitotic metaphase/anaphase transition	2.0406e-05
GO:0006355	regulation of transcription, DNA-dependent	GO:0044265	cellular macromolecule catabolic process	2.04277e-05
GO:0000278	mitotic cell cycle	GO:0043066	negative regulation of apoptosis	2.04277e-05
GO:0007049	cell cycle	GO:0019222	regulation of metabolic process	2.04402e-05
GO:0006355	regulation of transcription, DNA-dependent	GO:0071843	cellular component biogenesis at cellular level	2.04712e-05
GO:0051329	interphase of mitotic cell cycle	GO:0090066	regulation of anatomical structure size	2.05288e-05
GO:0032984	macromolecular complex disassembly	GO:0051028	mRNA transport	2.05615e-05
GO:0019222	regulation of metabolic process	GO:0071843	cellular component biogenesis at cellular level	2.05615e-05
GO:0032270	positive regulation of cellular protein metabolic process	GO:0043933	macromolecular complex subunit organization	2.05615e-05
GO:0010556	regulation of macromolecule biosynthetic process	GO:0044265	cellular macromolecule catabolic process	2.05747e-05
GO:0044087	regulation of cellular component biogenesis	GO:0051301	cell division	2.0578e-05
GO:0000075	cell cycle checkpoint	GO:0000087	M phase of mitotic cell cycle	2.0578e-05
GO:0006417	regulation of translation	GO:0048610	cellular process involved in reproduction	2.0578e-05
GO:0048523	negative regulation of cellular process	GO:0051329	interphase of mitotic cell cycle	2.07482e-05
GO:0006974	response to DNA damage stimulus	GO:0019219	regulation of nucleobase, nucleoside, nucleotide and nucleic acid metabolic process	2.07482e-05
GO:0006915	apoptosis	GO:0045184	establishment of protein localization	2.07482e-05
GO:0006974	response to DNA damage stimulus	GO:0010556	regulation of macromolecule biosynthetic process	2.07482e-05
GO:0022411	cellular component disassembly	GO:0045787	positive regulation of cell cycle	2.08223e-05
GO:0007346	regulation of mitotic cell cycle	GO:0051704	multi-organism process	2.08461e-05
GO:0006405	RNA export from nucleus	GO:0043484	regulation of RNA splicing	2.08493e-05
GO:0009057	macromolecule catabolic process	GO:2000112	regulation of cellular macromolecule biosynthetic process	2.0865e-05
GO:0000086	G2/M transition of mitotic cell cycle	GO:0090329	regulation of DNA-dependent DNA replication	2.09546e-05
GO:0045787	positive regulation of cell cycle	GO:0071845	cellular component disassembly at cellular level	2.10392e-05
GO:0031570	DNA integrity checkpoint	GO:0034621	cellular macromolecular complex subunit organization	2.10771e-05
GO:0009890	negative regulation of biosynthetic process	GO:0032774	RNA biosynthetic process	2.1219e-05
GO:0010604	positive regulation of macromolecule metabolic process	GO:0071843	cellular component biogenesis at cellular level	2.12275e-05
GO:0006950	response to stress	GO:0031327	negative regulation of cellular biosynthetic process	2.1238e-05
GO:0045893	positive regulation of transcription, DNA-dependent	GO:0051325	interphase	2.13817e-05
GO:0010608	posttranscriptional regulation of gene expression	GO:0032984	macromolecular complex disassembly	2.13948e-05
GO:0009057	macromolecule catabolic process	GO:0051252	regulation of RNA metabolic process	2.15043e-05
GO:0019953	sexual reproduction	GO:0031327	negative regulation of cellular biosynthetic process	2.15043e-05
GO:0007017	microtubule-based process	GO:0010564	regulation of cell cycle process	2.15043e-05
GO:0034623	cellular macromolecular complex disassembly	GO:0051028	mRNA transport	2.15043e-05
GO:0051325	interphase	GO:2000113	negative regulation of cellular macromolecule biosynthetic process	2.15043e-05
GO:0010608	posttranscriptional regulation of gene expression	GO:0034623	cellular macromolecular complex disassembly	2.15043e-05
GO:0006366	transcription from RNA polymerase II promoter	GO:0009893	positive regulation of metabolic process	2.15043e-05
GO:0000956	nuclear-transcribed mRNA catabolic process	GO:0045787	positive regulation of cell cycle	2.15043e-05
GO:0009059	macromolecule biosynthetic process	GO:0010941	regulation of cell death	2.15043e-05
GO:0006396	RNA processing	GO:0051171	regulation of nitrogen compound metabolic process	2.15043e-05
GO:0006413	translational initiation	GO:0006521	regulation of cellular amino acid metabolic process	2.15043e-05
GO:0000278	mitotic cell cycle	GO:0051173	positive regulation of nitrogen compound metabolic process	2.15434e-05
GO:0000377	RNA splicing, via transesterification reactions with bulged adenosine as nucleophile	GO:0051028	mRNA transport	2.15434e-05
GO:0006913	nucleocytoplasmic transport	GO:0032984	macromolecular complex disassembly	2.15582e-05
GO:0044265	cellular macromolecule catabolic process	GO:0051252	regulation of RNA metabolic process	2.15614e-05
GO:0051128	regulation of cellular component organization	GO:0051640	organelle localization	2.16305e-05
GO:0006396	RNA processing	GO:0019219	regulation of nucleobase, nucleoside, nucleotide and nucleic acid metabolic process	2.18215e-05
GO:0006351	transcription, DNA-dependent	GO:0051128	regulation of cellular component organization	2.18511e-05
GO:0007059	chromosome segregation	GO:0051128	regulation of cellular component organization	2.18511e-05
GO:0031125	rRNA 3'-end processing	GO:0051029	rRNA transport	2.18885e-05
GO:0044265	cellular macromolecule catabolic process	GO:2000112	regulation of cellular macromolecule biosynthetic process	2.18885e-05
GO:0010628	positive regulation of gene expression	GO:0051325	interphase	2.19195e-05
GO:0010558	negative regulation of macromolecule biosynthetic process	GO:0051325	interphase	2.19334e-05
GO:0006351	transcription, DNA-dependent	GO:0010558	negative regulation of macromolecule biosynthetic process	2.20096e-05
GO:0000075	cell cycle checkpoint	GO:0000226	microtubule cytoskeleton organization	2.20096e-05
GO:0000377	RNA splicing, via transesterification reactions with bulged adenosine as nucleophile	GO:0043489	RNA stabilization	2.20096e-05
GO:0007346	regulation of mitotic cell cycle	GO:0040007	growth	2.20329e-05
GO:0017148	negative regulation of translation	GO:0042273	ribosomal large subunit biogenesis	2.20338e-05
GO:0032984	macromolecular complex disassembly	GO:0051169	nuclear transport	2.20732e-05
GO:0000291	nuclear-transcribed mRNA catabolic process, exonucleolytic	GO:0032984	macromolecular complex disassembly	2.20732e-05
GO:0010941	regulation of cell death	GO:0043933	macromolecular complex subunit organization	2.21627e-05
GO:0050789	regulation of biological process	GO:0071843	cellular component biogenesis at cellular level	2.22262e-05
GO:0000226	microtubule cytoskeleton organization	GO:0071156	regulation of cell cycle arrest	2.22288e-05
GO:0048610	cellular process involved in reproduction	GO:0051172	negative regulation of nitrogen compound metabolic process	2.22288e-05
GO:0009452	RNA capping	GO:0015931	nucleobase, nucleoside, nucleotide and nucleic acid transport	2.22288e-05
GO:0006351	transcription, DNA-dependent	GO:0031324	negative regulation of cellular metabolic process	2.22288e-05
GO:0000279	M phase	GO:0009890	negative regulation of biosynthetic process	2.22288e-05
GO:0008361	regulation of cell size	GO:0051325	interphase	2.22288e-05
GO:0051173	positive regulation of nitrogen compound metabolic process	GO:0051329	interphase of mitotic cell cycle	2.22288e-05
GO:0031327	negative regulation of cellular biosynthetic process	GO:0032774	RNA biosynthetic process	2.22288e-05
GO:0000278	mitotic cell cycle	GO:0045935	positive regulation of nucleobase, nucleoside, nucleotide and nucleic acid metabolic process	2.23725e-05
GO:0016071	mRNA metabolic process	GO:0043065	positive regulation of apoptosis	2.23769e-05
GO:0032535	regulation of cellular component size	GO:0051329	interphase of mitotic cell cycle	2.23989e-05
GO:0042981	regulation of apoptosis	GO:0051649	establishment of localization in cell	2.24082e-05
GO:0032956	regulation of actin cytoskeleton organization	GO:0033205	cell cycle cytokinesis	2.24082e-05
GO:0032970	regulation of actin filament-based process	GO:0033205	cell cycle cytokinesis	2.24082e-05
GO:0035434	copper ion transmembrane transport	GO:0046916	cellular transition metal ion homeostasis	2.24238e-05
GO:0009890	negative regulation of biosynthetic process	GO:0019953	sexual reproduction	2.24238e-05
GO:0006357	regulation of transcription from RNA polymerase II promoter	GO:0042221	response to chemical stimulus	2.24238e-05
GO:0000075	cell cycle checkpoint	GO:0006354	transcription elongation, DNA-dependent	2.24238e-05
GO:0000398	nuclear mRNA splicing, via spliceosome	GO:0043489	RNA stabilization	2.24647e-05
GO:0045934	negative regulation of nucleobase, nucleoside, nucleotide and nucleic acid metabolic process	GO:0048610	cellular process involved in reproduction	2.27261e-05
GO:0006402	mRNA catabolic process	GO:0051052	regulation of DNA metabolic process	2.27382e-05
GO:0006357	regulation of transcription from RNA polymerase II promoter	GO:0044265	cellular macromolecule catabolic process	2.2772e-05
GO:0000279	M phase	GO:0031327	negative regulation of cellular biosynthetic process	2.28492e-05
GO:0031324	negative regulation of cellular metabolic process	GO:0032774	RNA biosynthetic process	2.2906e-05
GO:0043933	macromolecular complex subunit organization	GO:0051247	positive regulation of protein metabolic process	2.30767e-05
GO:0000082	G1/S transition of mitotic cell cycle	GO:0022411	cellular component disassembly	2.30767e-05
GO:0006275	regulation of DNA replication	GO:0051320	S phase	2.30767e-05
GO:0000184	nuclear-transcribed mRNA catabolic process, nonsense-mediated decay	GO:0031570	DNA integrity checkpoint	2.30767e-05
GO:0000226	microtubule cytoskeleton organization	GO:0031577	spindle checkpoint	2.30918e-05
GO:0006950	response to stress	GO:0045934	negative regulation of nucleobase, nucleoside, nucleotide and nucleic acid metabolic process	2.30994e-05
GO:0000028	ribosomal small subunit assembly	GO:0006556	S-adenosylmethionine biosynthetic process	2.31434e-05
GO:0048278	vesicle docking	GO:0060627	regulation of vesicle-mediated transport	2.31434e-05
GO:0048610	cellular process involved in reproduction	GO:0051248	negative regulation of protein metabolic process	2.31689e-05
GO:0000075	cell cycle checkpoint	GO:0032984	macromolecular complex disassembly	2.31689e-05
GO:0045944	positive regulation of transcription from RNA polymerase II promoter	GO:0051276	chromosome organization	2.32311e-05
GO:0051325	interphase	GO:0090066	regulation of anatomical structure size	2.32483e-05
GO:0006370	mRNA capping	GO:0015931	nucleobase, nucleoside, nucleotide and nucleic acid transport	2.32483e-05
GO:0006414	translational elongation	GO:0051029	rRNA transport	2.32483e-05
GO:0010942	positive regulation of cell death	GO:0016071	mRNA metabolic process	2.33033e-05
GO:0006913	nucleocytoplasmic transport	GO:0032268	regulation of cellular protein metabolic process	2.33225e-05
GO:0006351	transcription, DNA-dependent	GO:0031323	regulation of cellular metabolic process	2.33225e-05
GO:0010564	regulation of cell cycle process	GO:0016071	mRNA metabolic process	2.33225e-05
GO:0006357	regulation of transcription from RNA polymerase II promoter	GO:0033554	cellular response to stress	2.33225e-05
GO:0006974	response to DNA damage stimulus	GO:0051171	regulation of nitrogen compound metabolic process	2.33225e-05
GO:0009890	negative regulation of biosynthetic process	GO:0022402	cell cycle process	2.3359e-05
GO:0006974	response to DNA damage stimulus	GO:0010629	negative regulation of gene expression	2.3359e-05
GO:0000075	cell cycle checkpoint	GO:0034623	cellular macromolecular complex disassembly	2.33982e-05
GO:0006406	mRNA export from nucleus	GO:0032984	macromolecular complex disassembly	2.34087e-05
GO:0022402	cell cycle process	GO:0031327	negative regulation of cellular biosynthetic process	2.34755e-05
GO:0010608	posttranscriptional regulation of gene expression	GO:0022411	cellular component disassembly	2.34755e-05
GO:0000084	S phase of mitotic cell cycle	GO:0009411	response to UV	2.35287e-05
GO:0010608	posttranscriptional regulation of gene expression	GO:0071845	cellular component disassembly at cellular level	2.38046e-05
GO:0032075	positive regulation of nuclease activity	GO:0032984	macromolecular complex disassembly	2.38076e-05
GO:0007067	mitosis	GO:0071156	regulation of cell cycle arrest	2.38195e-05
GO:0000278	mitotic cell cycle	GO:0045893	positive regulation of transcription, DNA-dependent	2.39085e-05
GO:0006351	transcription, DNA-dependent	GO:2000113	negative regulation of cellular macromolecule biosynthetic process	2.39668e-05
GO:0043484	regulation of RNA splicing	GO:0051028	mRNA transport	2.39727e-05
GO:0045935	positive regulation of nucleobase, nucleoside, nucleotide and nucleic acid metabolic process	GO:0051329	interphase of mitotic cell cycle	2.39776e-05
GO:0000956	nuclear-transcribed mRNA catabolic process	GO:0010608	posttranscriptional regulation of gene expression	2.40176e-05
GO:0032075	positive regulation of nuclease activity	GO:0034623	cellular macromolecular complex disassembly	2.40668e-05
GO:0022411	cellular component disassembly	GO:0032269	negative regulation of cellular protein metabolic process	2.40668e-05
GO:0006556	S-adenosylmethionine biosynthetic process	GO:0042255	ribosome assembly	2.41601e-05
GO:0000245	spliceosome assembly	GO:0006403	RNA localization	2.41601e-05
GO:0072599	establishment of protein localization in endoplasmic reticulum	GO:2000602	regulation of interphase of mitotic cell cycle	2.4205e-05
GO:0009057	macromolecule catabolic process	GO:0019219	regulation of nucleobase, nucleoside, nucleotide and nucleic acid metabolic process	2.42069e-05
GO:0032270	positive regulation of cellular protein metabolic process	GO:0071822	protein complex subunit organization	2.44537e-05
GO:0019219	regulation of nucleobase, nucleoside, nucleotide and nucleic acid metabolic process	GO:0044265	cellular macromolecule catabolic process	2.44614e-05
GO:0051253	negative regulation of RNA metabolic process	GO:0051325	interphase	2.44614e-05
GO:0007163	establishment or maintenance of cell polarity	GO:0022414	reproductive process	2.45486e-05
GO:0000278	mitotic cell cycle	GO:0051128	regulation of cellular component organization	2.45486e-05
GO:0032069	regulation of nuclease activity	GO:0042138	meiotic DNA double-strand break formation	2.45486e-05
GO:0042274	ribosomal small subunit biogenesis	GO:0046037	GMP metabolic process	2.45486e-05
GO:0032269	negative regulation of cellular protein metabolic process	GO:0071845	cellular component disassembly at cellular level	2.46307e-05
GO:0031400	negative regulation of protein modification process	GO:0033365	protein localization to organelle	2.46861e-05
GO:0016072	rRNA metabolic process	GO:0043241	protein complex disassembly	2.46861e-05
GO:0007346	regulation of mitotic cell cycle	GO:0023052	signaling	2.4759e-05
GO:0000279	M phase	GO:0080090	regulation of primary metabolic process	2.47965e-05
GO:0019953	sexual reproduction	GO:0031325	positive regulation of cellular metabolic process	2.48501e-05
GO:0032774	RNA biosynthetic process	GO:0051128	regulation of cellular component organization	2.49435e-05
GO:0006351	transcription, DNA-dependent	GO:0045814	negative regulation of gene expression, epigenetic	2.49952e-05
GO:0006612	protein targeting to membrane	GO:0045787	positive regulation of cell cycle	2.50236e-05
GO:0012501	programmed cell death	GO:0071822	protein complex subunit organization	2.50561e-05
GO:0032268	regulation of cellular protein metabolic process	GO:0051169	nuclear transport	2.51636e-05
GO:0000082	G1/S transition of mitotic cell cycle	GO:0007094	mitotic cell cycle spindle assembly checkpoint	2.52426e-05
GO:0006366	transcription from RNA polymerase II promoter	GO:0051171	regulation of nitrogen compound metabolic process	2.52426e-05
GO:0051173	positive regulation of nitrogen compound metabolic process	GO:0051325	interphase	2.52426e-05
GO:0000184	nuclear-transcribed mRNA catabolic process, nonsense-mediated decay	GO:0007093	mitotic cell cycle checkpoint	2.52426e-05
GO:0006950	response to stress	GO:0051172	negative regulation of nitrogen compound metabolic process	2.52426e-05
GO:0051246	regulation of protein metabolic process	GO:0051656	establishment of organelle localization	2.53292e-05
GO:0043484	regulation of RNA splicing	GO:0071843	cellular component biogenesis at cellular level	2.53393e-05
GO:0033036	macromolecule localization	GO:0042981	regulation of apoptosis	2.53393e-05
GO:0000082	G1/S transition of mitotic cell cycle	GO:0001932	regulation of protein phosphorylation	2.53393e-05
GO:0006397	mRNA processing	GO:0043241	protein complex disassembly	2.5342e-05
GO:0033043	regulation of organelle organization	GO:0051301	cell division	2.53922e-05
GO:0019953	sexual reproduction	GO:0031324	negative regulation of cellular metabolic process	2.54971e-05
GO:0022411	cellular component disassembly	GO:0071103	DNA conformation change	2.55961e-05
GO:0032535	regulation of cellular component size	GO:0051325	interphase	2.56609e-05
GO:0006281	DNA repair	GO:0010629	negative regulation of gene expression	2.57096e-05
GO:0042981	regulation of apoptosis	GO:0046907	intracellular transport	2.57549e-05
GO:0034621	cellular macromolecular complex subunit organization	GO:0050794	regulation of cellular process	2.57695e-05
GO:0000279	M phase	GO:0031323	regulation of cellular metabolic process	2.583e-05
GO:0000079	regulation of cyclin-dependent protein kinase activity	GO:0000084	S phase of mitotic cell cycle	2.58406e-05
GO:0009893	positive regulation of metabolic process	GO:0019953	sexual reproduction	2.58406e-05
GO:0000278	mitotic cell cycle	GO:0051254	positive regulation of RNA metabolic process	2.58457e-05
GO:0031325	positive regulation of cellular metabolic process	GO:0048610	cellular process involved in reproduction	2.58457e-05
GO:0022414	reproductive process	GO:0033043	regulation of organelle organization	2.59258e-05
GO:0031399	regulation of protein modification process	GO:0040007	growth	2.59375e-05
GO:0006915	apoptosis	GO:0008104	protein localization	2.59401e-05
GO:0022406	membrane docking	GO:0060627	regulation of vesicle-mediated transport	2.60111e-05
GO:0016265	death	GO:0034621	cellular macromolecular complex subunit organization	2.60619e-05
GO:0006974	response to DNA damage stimulus	GO:0009889	regulation of biosynthetic process	2.60678e-05
GO:0000226	microtubule cytoskeleton organization	GO:0071174	mitotic cell cycle spindle checkpoint	2.61263e-05
GO:0006401	RNA catabolic process	GO:0010608	posttranscriptional regulation of gene expression	2.61263e-05
GO:0000075	cell cycle checkpoint	GO:0048610	cellular process involved in reproduction	2.61263e-05
GO:0006357	regulation of transcription from RNA polymerase II promoter	GO:0071844	cellular component assembly at cellular level	2.61291e-05
GO:0006521	regulation of cellular amino acid metabolic process	GO:0032984	macromolecular complex disassembly	2.61504e-05
GO:0006355	regulation of transcription, DNA-dependent	GO:0006366	transcription from RNA polymerase II promoter	2.6162e-05
GO:0000086	G2/M transition of mitotic cell cycle	GO:0006275	regulation of DNA replication	2.61707e-05
GO:0009893	positive regulation of metabolic process	GO:0048610	cellular process involved in reproduction	2.61707e-05
GO:0006403	RNA localization	GO:2000241	regulation of reproductive process	2.61707e-05
GO:0034968	histone lysine methylation	GO:0035065	regulation of histone acetylation	2.61707e-05
GO:0034968	histone lysine methylation	GO:2000756	regulation of peptidyl-lysine acetylation	2.61707e-05
GO:0006351	transcription, DNA-dependent	GO:0060255	regulation of macromolecule metabolic process	2.62232e-05
GO:0006974	response to DNA damage stimulus	GO:0031326	regulation of cellular biosynthetic process	2.64063e-05
GO:0006521	regulation of cellular amino acid metabolic process	GO:0034623	cellular macromolecular complex disassembly	2.64063e-05
GO:0051254	positive regulation of RNA metabolic process	GO:0051329	interphase of mitotic cell cycle	2.64063e-05
GO:0000278	mitotic cell cycle	GO:0010628	positive regulation of gene expression	2.64442e-05
GO:0006351	transcription, DNA-dependent	GO:0080090	regulation of primary metabolic process	2.6517e-05
GO:0006351	transcription, DNA-dependent	GO:0009890	negative regulation of biosynthetic process	2.65863e-05
GO:0006406	mRNA export from nucleus	GO:0043484	regulation of RNA splicing	2.65959e-05
GO:0000075	cell cycle checkpoint	GO:0048285	organelle fission	2.66624e-05
GO:0022411	cellular component disassembly	GO:0051248	negative regulation of protein metabolic process	2.67753e-05
GO:0006401	RNA catabolic process	GO:0007093	mitotic cell cycle checkpoint	2.67753e-05
GO:0006289	nucleotide-excision repair	GO:0071156	regulation of cell cycle arrest	2.67753e-05
GO:0010604	positive regulation of macromolecule metabolic process	GO:0042254	ribosome biogenesis	2.6793e-05
GO:0000075	cell cycle checkpoint	GO:0000280	nuclear division	2.6932e-05
GO:0006402	mRNA catabolic process	GO:0017038	protein import	2.69579e-05
GO:0000398	nuclear mRNA splicing, via spliceosome	GO:0051028	mRNA transport	2.69579e-05
GO:0006366	transcription from RNA polymerase II promoter	GO:0031325	positive regulation of cellular metabolic process	2.70824e-05
GO:0045935	positive regulation of nucleobase, nucleoside, nucleotide and nucleic acid metabolic process	GO:0051325	interphase	2.7119e-05
GO:0006403	RNA localization	GO:0016071	mRNA metabolic process	2.72843e-05
GO:0007059	chromosome segregation	GO:0007346	regulation of mitotic cell cycle	2.7285e-05
GO:0022613	ribonucleoprotein complex biogenesis	GO:0080090	regulation of primary metabolic process	2.73362e-05
GO:0051248	negative regulation of protein metabolic process	GO:0071845	cellular component disassembly at cellular level	2.74198e-05
GO:0018130	heterocycle biosynthetic process	GO:0043241	protein complex disassembly	2.74198e-05
GO:0042981	regulation of apoptosis	GO:0071822	protein complex subunit organization	2.74198e-05
GO:0009893	positive regulation of metabolic process	GO:0042254	ribosome biogenesis	2.74303e-05
GO:0009890	negative regulation of biosynthetic process	GO:0034621	cellular macromolecular complex subunit organization	2.74304e-05
GO:0016568	chromatin modification	GO:0045814	negative regulation of gene expression, epigenetic	2.76528e-05
GO:0016310	phosphorylation	GO:0051345	positive regulation of hydrolase activity	2.76549e-05
GO:0006446	regulation of translational initiation	GO:0042274	ribosomal small subunit biogenesis	2.77251e-05
GO:0000279	M phase	GO:0009893	positive regulation of metabolic process	2.77282e-05
GO:0010557	positive regulation of macromolecule biosynthetic process	GO:0034621	cellular macromolecular complex subunit organization	2.77282e-05
GO:0016310	phosphorylation	GO:0032269	negative regulation of cellular protein metabolic process	2.77416e-05
GO:0000082	G1/S transition of mitotic cell cycle	GO:0009411	response to UV	2.77416e-05
GO:0006120	mitochondrial electron transport, NADH to ubiquinone	GO:0006754	ATP biosynthetic process	2.77416e-05
GO:0050794	regulation of cellular process	GO:0071843	cellular component biogenesis at cellular level	2.77416e-05
GO:0000184	nuclear-transcribed mRNA catabolic process, nonsense-mediated decay	GO:0071824	protein-DNA complex subunit organization	2.78989e-05
GO:0006120	mitochondrial electron transport, NADH to ubiquinone	GO:0009145	purine nucleoside triphosphate biosynthetic process	2.79956e-05
GO:0006120	mitochondrial electron transport, NADH to ubiquinone	GO:0009206	purine ribonucleoside triphosphate biosynthetic process	2.79956e-05
GO:0006351	transcription, DNA-dependent	GO:0051171	regulation of nitrogen compound metabolic process	2.80799e-05
GO:0006950	response to stress	GO:0009890	negative regulation of biosynthetic process	2.81944e-05
GO:0006793	phosphorus metabolic process	GO:0031327	negative regulation of cellular biosynthetic process	2.82242e-05
GO:0006974	response to DNA damage stimulus	GO:0040029	regulation of gene expression, epigenetic	2.82242e-05
GO:0006796	phosphate metabolic process	GO:0031327	negative regulation of cellular biosynthetic process	2.82242e-05
GO:0006351	transcription, DNA-dependent	GO:0031327	negative regulation of cellular biosynthetic process	2.83081e-05
GO:0031325	positive regulation of cellular metabolic process	GO:0042254	ribosome biogenesis	2.83229e-05
GO:0033238	regulation of cellular amine metabolic process	GO:0051318	G1 phase	2.83229e-05
GO:0000375	RNA splicing, via transesterification reactions	GO:0051028	mRNA transport	2.83817e-05
GO:0006413	translational initiation	GO:0006986	response to unfolded protein	2.83817e-05
GO:0045892	negative regulation of transcription, DNA-dependent	GO:0051329	interphase of mitotic cell cycle	2.85078e-05
GO:0031328	positive regulation of cellular biosynthetic process	GO:0034622	cellular macromolecular complex assembly	2.85124e-05
GO:0051028	mRNA transport	GO:0071826	ribonucleoprotein complex subunit organization	2.85389e-05
GO:0043241	protein complex disassembly	GO:0043244	regulation of protein complex disassembly	2.85954e-05
GO:0019953	sexual reproduction	GO:0080090	regulation of primary metabolic process	2.87518e-05
GO:0006357	regulation of transcription from RNA polymerase II promoter	GO:0044248	cellular catabolic process	2.87518e-05
GO:0019953	sexual reproduction	GO:0030010	establishment of cell polarity	2.87518e-05
GO:0010605	negative regulation of macromolecule metabolic process	GO:0019953	sexual reproduction	2.88099e-05
GO:0031327	negative regulation of cellular biosynthetic process	GO:0034621	cellular macromolecular complex subunit organization	2.88268e-05
GO:0000910	cytokinesis	GO:0008361	regulation of cell size	2.88268e-05
GO:0031323	regulation of cellular metabolic process	GO:0032774	RNA biosynthetic process	2.89218e-05
GO:0006413	translational initiation	GO:0007093	mitotic cell cycle checkpoint	2.89391e-05
GO:0043244	regulation of protein complex disassembly	GO:0043624	cellular protein complex disassembly	2.89391e-05
GO:0043241	protein complex disassembly	GO:0043489	RNA stabilization	2.8951e-05
GO:0010467	gene expression	GO:0043067	regulation of programmed cell death	2.90872e-05
GO:0000003	reproduction	GO:0007346	regulation of mitotic cell cycle	2.91234e-05
GO:0000377	RNA splicing, via transesterification reactions with bulged adenosine as nucleophile	GO:0043487	regulation of RNA stability	2.92245e-05
GO:0000278	mitotic cell cycle	GO:0060548	negative regulation of cell death	2.9243e-05
GO:0034621	cellular macromolecular complex subunit organization	GO:0050789	regulation of biological process	2.92487e-05
GO:0006281	DNA repair	GO:0006355	regulation of transcription, DNA-dependent	2.92487e-05
GO:0006281	DNA repair	GO:0051252	regulation of RNA metabolic process	2.92487e-05
GO:0050794	regulation of cellular process	GO:0071844	cellular component assembly at cellular level	2.92883e-05
GO:0043489	RNA stabilization	GO:0043624	cellular protein complex disassembly	2.92883e-05
GO:0009891	positive regulation of biosynthetic process	GO:0034622	cellular macromolecular complex assembly	2.94552e-05
GO:0000245	spliceosome assembly	GO:0043489	RNA stabilization	2.94734e-05
GO:0051329	interphase of mitotic cell cycle	GO:2000113	negative regulation of cellular macromolecule biosynthetic process	2.96343e-05
GO:0000161	MAPKKK cascade involved in osmosensory signaling pathway	GO:0046777	protein autophosphorylation	2.97158e-05
GO:0006302	double-strand break repair	GO:0045892	negative regulation of transcription, DNA-dependent	2.97158e-05
GO:0019953	sexual reproduction	GO:0031323	regulation of cellular metabolic process	2.9816e-05
GO:0010558	negative regulation of macromolecule biosynthetic process	GO:0019953	sexual reproduction	2.99131e-05
GO:0006793	phosphorus metabolic process	GO:0009890	negative regulation of biosynthetic process	2.99131e-05
GO:0048610	cellular process involved in reproduction	GO:0080090	regulation of primary metabolic process	2.99131e-05
GO:0006796	phosphate metabolic process	GO:0009890	negative regulation of biosynthetic process	2.99131e-05
GO:0006366	transcription from RNA polymerase II promoter	GO:0019219	regulation of nucleobase, nucleoside, nucleotide and nucleic acid metabolic process	3.00092e-05
GO:0022613	ribonucleoprotein complex biogenesis	GO:0031323	regulation of cellular metabolic process	3.00631e-05
GO:0051254	positive regulation of RNA metabolic process	GO:0051325	interphase	3.01103e-05
GO:0000398	nuclear mRNA splicing, via spliceosome	GO:0043487	regulation of RNA stability	3.01905e-05
GO:0009309	amine biosynthetic process	GO:0043241	protein complex disassembly	3.02728e-05
GO:0010558	negative regulation of macromolecule biosynthetic process	GO:0051329	interphase of mitotic cell cycle	3.0322e-05
GO:0032774	RNA biosynthetic process	GO:0051172	negative regulation of nitrogen compound metabolic process	3.04299e-05
GO:0030036	actin cytoskeleton organization	GO:0046903	secretion	3.04299e-05
GO:0019953	sexual reproduction	GO:0022402	cell cycle process	3.04497e-05
GO:0006342	chromatin silencing	GO:0071824	protein-DNA complex subunit organization	3.04929e-05
GO:0016458	gene silencing	GO:0071824	protein-DNA complex subunit organization	3.05353e-05
GO:0016071	mRNA metabolic process	GO:0051236	establishment of RNA localization	3.05353e-05
GO:0007015	actin filament organization	GO:0009628	response to abiotic stimulus	3.0611e-05
GO:0006614	SRP-dependent cotranslational protein targeting to membrane	GO:0006986	response to unfolded protein	3.06736e-05
GO:0006351	transcription, DNA-dependent	GO:0051172	negative regulation of nitrogen compound metabolic process	3.07014e-05
GO:0000377	RNA splicing, via transesterification reactions with bulged adenosine as nucleophile	GO:2000241	regulation of reproductive process	3.07823e-05
GO:0019222	regulation of metabolic process	GO:0019953	sexual reproduction	3.07823e-05
GO:0000278	mitotic cell cycle	GO:0008104	protein localization	3.07823e-05
GO:0010558	negative regulation of macromolecule biosynthetic process	GO:0034621	cellular macromolecular complex subunit organization	3.08151e-05
GO:0034621	cellular macromolecular complex subunit organization	GO:2000113	negative regulation of cellular macromolecule biosynthetic process	3.08151e-05
GO:0043900	regulation of multi-organism process	GO:0071470	cellular response to osmotic stress	3.08151e-05
GO:0051301	cell division	GO:0051493	regulation of cytoskeleton organization	3.10494e-05
GO:0000375	RNA splicing, via transesterification reactions	GO:0043489	RNA stabilization	3.10494e-05
GO:0000082	G1/S transition of mitotic cell cycle	GO:0045786	negative regulation of cell cycle	3.11058e-05
GO:0051247	positive regulation of protein metabolic process	GO:0071822	protein complex subunit organization	3.11058e-05
GO:0016070	RNA metabolic process	GO:0043067	regulation of programmed cell death	3.11058e-05
GO:0000075	cell cycle checkpoint	GO:0051318	G1 phase	3.11058e-05
GO:0043933	macromolecular complex subunit organization	GO:0050794	regulation of cellular process	3.1159e-05
GO:0032774	RNA biosynthetic process	GO:0043068	positive regulation of programmed cell death	3.12774e-05
GO:0006613	cotranslational protein targeting to membrane	GO:0006986	response to unfolded protein	3.13651e-05
GO:0006357	regulation of transcription from RNA polymerase II promoter	GO:0016071	mRNA metabolic process	3.1368e-05
GO:0007017	microtubule-based process	GO:0031577	spindle checkpoint	3.14246e-05
GO:0000398	nuclear mRNA splicing, via spliceosome	GO:2000241	regulation of reproductive process	3.14464e-05
GO:0033365	protein localization to organelle	GO:0051247	positive regulation of protein metabolic process	3.14935e-05
GO:0006302	double-strand break repair	GO:0010558	negative regulation of macromolecule biosynthetic process	3.15345e-05
GO:0006302	double-strand break repair	GO:2000113	negative regulation of cellular macromolecule biosynthetic process	3.15345e-05
GO:0033238	regulation of cellular amine metabolic process	GO:0070972	protein localization in endoplasmic reticulum	3.15345e-05
GO:0006406	mRNA export from nucleus	GO:0071826	ribonucleoprotein complex subunit organization	3.15345e-05
GO:0006808	regulation of nitrogen utilization	GO:0043605	cellular amide catabolic process	3.17779e-05
GO:0048610	cellular process involved in reproduction	GO:0051236	establishment of RNA localization	3.17779e-05
GO:0006464	protein modification process	GO:0019953	sexual reproduction	3.18239e-05
GO:0010942	positive regulation of cell death	GO:0032774	RNA biosynthetic process	3.18239e-05
GO:0010564	regulation of cell cycle process	GO:0048285	organelle fission	3.18239e-05
GO:0019953	sexual reproduction	GO:2000113	negative regulation of cellular macromolecule biosynthetic process	3.19088e-05
GO:0000910	cytokinesis	GO:0019953	sexual reproduction	3.20413e-05
GO:0031323	regulation of cellular metabolic process	GO:0048610	cellular process involved in reproduction	3.20413e-05
GO:0000278	mitotic cell cycle	GO:0009891	positive regulation of biosynthetic process	3.20592e-05
GO:0042981	regulation of apoptosis	GO:0065003	macromolecular complex assembly	3.20592e-05
GO:0023052	signaling	GO:0071554	cell wall organization or biogenesis	3.2195e-05
GO:0000075	cell cycle checkpoint	GO:0007067	mitosis	3.22127e-05
GO:0009891	positive regulation of biosynthetic process	GO:0042254	ribosome biogenesis	3.22451e-05
GO:0031328	positive regulation of cellular biosynthetic process	GO:0042254	ribosome biogenesis	3.22451e-05
GO:0010564	regulation of cell cycle process	GO:0048869	cellular developmental process	3.22479e-05
GO:0032774	RNA biosynthetic process	GO:0045934	negative regulation of nucleobase, nucleoside, nucleotide and nucleic acid metabolic process	3.22785e-05
GO:0007165	signal transduction	GO:0071554	cell wall organization or biogenesis	3.25131e-05
GO:0012501	programmed cell death	GO:0043933	macromolecular complex subunit organization	3.25141e-05
GO:0010467	gene expression	GO:0010941	regulation of cell death	3.25951e-05
GO:0022411	cellular component disassembly	GO:0051320	S phase	3.25998e-05
GO:0006351	transcription, DNA-dependent	GO:0045934	negative regulation of nucleobase, nucleoside, nucleotide and nucleic acid metabolic process	3.27769e-05
GO:0007049	cell cycle	GO:0043066	negative regulation of apoptosis	3.28408e-05
GO:0007093	mitotic cell cycle checkpoint	GO:0072599	establishment of protein localization in endoplasmic reticulum	3.28408e-05
GO:0000279	M phase	GO:0010604	positive regulation of macromolecule metabolic process	3.28474e-05
GO:0033205	cell cycle cytokinesis	GO:0051493	regulation of cytoskeleton organization	3.28782e-05
GO:0006793	phosphorus metabolic process	GO:0065003	macromolecular complex assembly	3.29919e-05
GO:0006796	phosphate metabolic process	GO:0065003	macromolecular complex assembly	3.31048e-05
GO:0006915	apoptosis	GO:0065003	macromolecular complex assembly	3.31278e-05
GO:0032774	RNA biosynthetic process	GO:0080090	regulation of primary metabolic process	3.34086e-05
GO:0000377	RNA splicing, via transesterification reactions with bulged adenosine as nucleophile	GO:0051236	establishment of RNA localization	3.34086e-05
GO:0032774	RNA biosynthetic process	GO:0060255	regulation of macromolecule metabolic process	3.34172e-05
GO:0010604	positive regulation of macromolecule metabolic process	GO:0019953	sexual reproduction	3.36629e-05
GO:0006612	protein targeting to membrane	GO:0006986	response to unfolded protein	3.36715e-05
GO:0000377	RNA splicing, via transesterification reactions with bulged adenosine as nucleophile	GO:0006446	regulation of translational initiation	3.3809e-05
GO:0035556	intracellular signal transduction	GO:0040007	growth	3.3809e-05
GO:0051320	S phase	GO:0051983	regulation of chromosome segregation	3.38508e-05
GO:0022403	cell cycle phase	GO:0065008	regulation of biological quality	3.38508e-05
GO:0010941	regulation of cell death	GO:0051649	establishment of localization in cell	3.38508e-05
GO:0006302	double-strand break repair	GO:0051253	negative regulation of RNA metabolic process	3.39001e-05
GO:0006468	protein phosphorylation	GO:2000113	negative regulation of cellular macromolecule biosynthetic process	3.39001e-05
GO:0006354	transcription elongation, DNA-dependent	GO:0090329	regulation of DNA-dependent DNA replication	3.39061e-05
GO:0034660	ncRNA metabolic process	GO:2000112	regulation of cellular macromolecule biosynthetic process	3.39061e-05
GO:0007049	cell cycle	GO:0019953	sexual reproduction	3.3953e-05
GO:0000278	mitotic cell cycle	GO:0031328	positive regulation of cellular biosynthetic process	3.44741e-05
GO:0006793	phosphorus metabolic process	GO:0045892	negative regulation of transcription, DNA-dependent	3.44742e-05
GO:0006366	transcription from RNA polymerase II promoter	GO:0019222	regulation of metabolic process	3.44742e-05
GO:0006796	phosphate metabolic process	GO:0045892	negative regulation of transcription, DNA-dependent	3.44742e-05
GO:0000375	RNA splicing, via transesterification reactions	GO:2000241	regulation of reproductive process	3.44966e-05
GO:0023052	signaling	GO:0030036	actin cytoskeleton organization	3.44966e-05
GO:0031401	positive regulation of protein modification process	GO:0034621	cellular macromolecular complex subunit organization	3.44966e-05
GO:0000377	RNA splicing, via transesterification reactions with bulged adenosine as nucleophile	GO:0006403	RNA localization	3.45042e-05
GO:0048610	cellular process involved in reproduction	GO:2000602	regulation of interphase of mitotic cell cycle	3.45042e-05
GO:0010564	regulation of cell cycle process	GO:0051716	cellular response to stimulus	3.45042e-05
GO:0042254	ribosome biogenesis	GO:2000112	regulation of cellular macromolecule biosynthetic process	3.45042e-05
GO:0051253	negative regulation of RNA metabolic process	GO:0051329	interphase of mitotic cell cycle	3.45795e-05
GO:0022402	cell cycle process	GO:2000113	negative regulation of cellular macromolecule biosynthetic process	3.45795e-05
GO:0006413	translational initiation	GO:0033238	regulation of cellular amine metabolic process	3.45795e-05
GO:0032774	RNA biosynthetic process	GO:0051171	regulation of nitrogen compound metabolic process	3.46064e-05
GO:0043067	regulation of programmed cell death	GO:0051649	establishment of localization in cell	3.46525e-05
GO:0050789	regulation of biological process	GO:0071844	cellular component assembly at cellular level	3.46525e-05
GO:0000028	ribosomal small subunit assembly	GO:0034644	cellular response to UV	3.46678e-05
GO:0010941	regulation of cell death	GO:0016070	RNA metabolic process	3.46678e-05
GO:0000375	RNA splicing, via transesterification reactions	GO:0043487	regulation of RNA stability	3.47403e-05
GO:0006402	mRNA catabolic process	GO:0032269	negative regulation of cellular protein metabolic process	3.47864e-05
GO:0000377	RNA splicing, via transesterification reactions with bulged adenosine as nucleophile	GO:0050657	nucleic acid transport	3.47864e-05
GO:0000377	RNA splicing, via transesterification reactions with bulged adenosine as nucleophile	GO:0050658	RNA transport	3.47864e-05
GO:0043933	macromolecular complex subunit organization	GO:0050789	regulation of biological process	3.48259e-05
GO:0000398	nuclear mRNA splicing, via spliceosome	GO:0006446	regulation of translational initiation	3.48259e-05
GO:0000082	G1/S transition of mitotic cell cycle	GO:0045859	regulation of protein kinase activity	3.48259e-05
GO:0006338	chromatin remodeling	GO:0010629	negative regulation of gene expression	3.48259e-05
GO:0007010	cytoskeleton organization	GO:0023052	signaling	3.48259e-05
GO:0032774	RNA biosynthetic process	GO:0043065	positive regulation of apoptosis	3.48259e-05
GO:0042981	regulation of apoptosis	GO:0044085	cellular component biogenesis	3.48259e-05
GO:0000279	M phase	GO:0019222	regulation of metabolic process	3.48259e-05
GO:0023052	signaling	GO:0030010	establishment of cell polarity	3.48259e-05
GO:0043241	protein complex disassembly	GO:0051052	regulation of DNA metabolic process	3.4899e-05
GO:0043241	protein complex disassembly	GO:2000241	regulation of reproductive process	3.49492e-05
GO:0006401	RNA catabolic process	GO:0032269	negative regulation of cellular protein metabolic process	3.50405e-05
GO:0006351	transcription, DNA-dependent	GO:0019219	regulation of nucleobase, nucleoside, nucleotide and nucleic acid metabolic process	3.51434e-05
GO:0010468	regulation of gene expression	GO:0044265	cellular macromolecule catabolic process	3.51577e-05
GO:0007163	establishment or maintenance of cell polarity	GO:0023052	signaling	3.51577e-05
GO:0010556	regulation of macromolecule biosynthetic process	GO:0034660	ncRNA metabolic process	3.51577e-05
GO:0070972	protein localization in endoplasmic reticulum	GO:2000602	regulation of interphase of mitotic cell cycle	3.5171e-05
GO:0006396	RNA processing	GO:0048522	positive regulation of cellular process	3.52333e-05
GO:0000278	mitotic cell cycle	GO:0009892	negative regulation of metabolic process	3.52333e-05
GO:0043624	cellular protein complex disassembly	GO:2000241	regulation of reproductive process	3.5291e-05
GO:0000080	G1 phase of mitotic cell cycle	GO:0006521	regulation of cellular amino acid metabolic process	3.5291e-05
GO:0006612	protein targeting to membrane	GO:0051789	response to protein stimulus	3.5291e-05
GO:0000028	ribosomal small subunit assembly	GO:0006177	GMP biosynthetic process	3.5291e-05
GO:0006120	mitochondrial electron transport, NADH to ubiquinone	GO:0009201	ribonucleoside triphosphate biosynthetic process	3.5291e-05
GO:0043624	cellular protein complex disassembly	GO:0051052	regulation of DNA metabolic process	3.5291e-05
GO:0007049	cell cycle	GO:0032502	developmental process	3.5291e-05
GO:0006468	protein phosphorylation	GO:0071554	cell wall organization or biogenesis	3.5291e-05
GO:0010604	positive regulation of macromolecule metabolic process	GO:0048610	cellular process involved in reproduction	3.5291e-05
GO:0043241	protein complex disassembly	GO:0051236	establishment of RNA localization	3.5291e-05
GO:0040029	regulation of gene expression, epigenetic	GO:0071824	protein-DNA complex subunit organization	3.52921e-05
GO:0006403	RNA localization	GO:0043241	protein complex disassembly	3.52921e-05
GO:0007017	microtubule-based process	GO:0071174	mitotic cell cycle spindle checkpoint	3.534e-05
GO:0006355	regulation of transcription, DNA-dependent	GO:0022613	ribonucleoprotein complex biogenesis	3.53879e-05
GO:0006414	translational elongation	GO:0051028	mRNA transport	3.57055e-05
GO:0000279	M phase	GO:0022414	reproductive process	3.57055e-05
GO:0010556	regulation of macromolecule biosynthetic process	GO:0042254	ribosome biogenesis	3.57055e-05
GO:0009057	macromolecule catabolic process	GO:0010468	regulation of gene expression	3.57055e-05
GO:0019953	sexual reproduction	GO:0022403	cell cycle phase	3.57148e-05
GO:0006402	mRNA catabolic process	GO:0010608	posttranscriptional regulation of gene expression	3.57148e-05
GO:0000377	RNA splicing, via transesterification reactions with bulged adenosine as nucleophile	GO:0015931	nucleobase, nucleoside, nucleotide and nucleic acid transport	3.57278e-05
GO:0006887	exocytosis	GO:0044087	regulation of cellular component biogenesis	3.57592e-05
GO:0006357	regulation of transcription from RNA polymerase II promoter	GO:0022414	reproductive process	3.60083e-05
GO:0007163	establishment or maintenance of cell polarity	GO:0060627	regulation of vesicle-mediated transport	3.60562e-05
GO:0016071	mRNA metabolic process	GO:0050657	nucleic acid transport	3.60562e-05
GO:0016071	mRNA metabolic process	GO:0050658	RNA transport	3.60562e-05
GO:0006468	protein phosphorylation	GO:0010558	negative regulation of macromolecule biosynthetic process	3.62262e-05
GO:0022402	cell cycle process	GO:0043066	negative regulation of apoptosis	3.62655e-05
GO:0006302	double-strand break repair	GO:0051172	negative regulation of nitrogen compound metabolic process	3.62655e-05
GO:0010468	regulation of gene expression	GO:0034660	ncRNA metabolic process	3.62655e-05
GO:0006177	GMP biosynthetic process	GO:0042255	ribosome assembly	3.62762e-05
GO:0016310	phosphorylation	GO:2000113	negative regulation of cellular macromolecule biosynthetic process	3.62762e-05
GO:0009719	response to endogenous stimulus	GO:0043605	cellular amide catabolic process	3.62974e-05
GO:0030036	actin cytoskeleton organization	GO:0032879	regulation of localization	3.64726e-05
GO:0022607	cellular component assembly	GO:0050794	regulation of cellular process	3.65539e-05
GO:0000460	maturation of 5.8S rRNA	GO:0006403	RNA localization	3.65649e-05
GO:0032268	regulation of cellular protein metabolic process	GO:0051656	establishment of organelle localization	3.65649e-05
GO:0016265	death	GO:0043933	macromolecular complex subunit organization	3.65649e-05
GO:0006351	transcription, DNA-dependent	GO:0010564	regulation of cell cycle process	3.65649e-05
GO:0010243	response to organic nitrogen	GO:0043605	cellular amide catabolic process	3.65649e-05
GO:0006281	DNA repair	GO:0006357	regulation of transcription from RNA polymerase II promoter	3.65649e-05
GO:0008219	cell death	GO:0043933	macromolecular complex subunit organization	3.66868e-05
GO:0007346	regulation of mitotic cell cycle	GO:0022411	cellular component disassembly	3.68614e-05
GO:0006402	mRNA catabolic process	GO:0045787	positive regulation of cell cycle	3.69912e-05
GO:0016049	cell growth	GO:0023052	signaling	3.69963e-05
GO:0022613	ribonucleoprotein complex biogenesis	GO:2000241	regulation of reproductive process	3.69963e-05
GO:0006302	double-strand break repair	GO:0045934	negative regulation of nucleobase, nucleoside, nucleotide and nucleic acid metabolic process	3.70041e-05
GO:0000082	G1/S transition of mitotic cell cycle	GO:0051052	regulation of DNA metabolic process	3.70973e-05
GO:0006468	protein phosphorylation	GO:0051248	negative regulation of protein metabolic process	3.72833e-05
GO:0006468	protein phosphorylation	GO:0010948	negative regulation of cell cycle process	3.74652e-05
GO:0051169	nuclear transport	GO:0071826	ribonucleoprotein complex subunit organization	3.76478e-05
GO:0000398	nuclear mRNA splicing, via spliceosome	GO:0015931	nucleobase, nucleoside, nucleotide and nucleic acid transport	3.76796e-05
GO:0010556	regulation of macromolecule biosynthetic process	GO:0016071	mRNA metabolic process	3.76833e-05
GO:0007346	regulation of mitotic cell cycle	GO:0071845	cellular component disassembly at cellular level	3.77989e-05
GO:0019953	sexual reproduction	GO:0023052	signaling	3.78864e-05
GO:0007093	mitotic cell cycle checkpoint	GO:0022411	cellular component disassembly	3.7913e-05
GO:0009891	positive regulation of biosynthetic process	GO:0022613	ribonucleoprotein complex biogenesis	3.79632e-05
GO:0022613	ribonucleoprotein complex biogenesis	GO:0031328	positive regulation of cellular biosynthetic process	3.79632e-05
GO:0016071	mRNA metabolic process	GO:2000112	regulation of cellular macromolecule biosynthetic process	3.79739e-05
GO:0010608	posttranscriptional regulation of gene expression	GO:0043241	protein complex disassembly	3.83027e-05
GO:0019222	regulation of metabolic process	GO:0022613	ribonucleoprotein complex biogenesis	3.83489e-05
GO:0023052	signaling	GO:0032535	regulation of cellular component size	3.8362e-05
GO:0023052	signaling	GO:0090066	regulation of anatomical structure size	3.8362e-05
GO:0051172	negative regulation of nitrogen compound metabolic process	GO:0051325	interphase	3.84565e-05
GO:0051236	establishment of RNA localization	GO:2000241	regulation of reproductive process	3.86306e-05
GO:0010608	posttranscriptional regulation of gene expression	GO:0043624	cellular protein complex disassembly	3.86549e-05
GO:0000956	nuclear-transcribed mRNA catabolic process	GO:0032269	negative regulation of cellular protein metabolic process	3.86949e-05
GO:0006366	transcription from RNA polymerase II promoter	GO:0010604	positive regulation of macromolecule metabolic process	3.87413e-05
GO:0032774	RNA biosynthetic process	GO:0051253	negative regulation of RNA metabolic process	3.89444e-05
GO:0007049	cell cycle	GO:0009890	negative regulation of biosynthetic process	3.89444e-05
GO:0009719	response to endogenous stimulus	GO:0034621	cellular macromolecular complex subunit organization	3.90385e-05
GO:0007049	cell cycle	GO:0031327	negative regulation of cellular biosynthetic process	3.90385e-05
GO:0007093	mitotic cell cycle checkpoint	GO:0071845	cellular component disassembly at cellular level	3.90385e-05
GO:0000375	RNA splicing, via transesterification reactions	GO:0006403	RNA localization	3.90385e-05
GO:0034621	cellular macromolecular complex subunit organization	GO:0043067	regulation of programmed cell death	3.92538e-05
GO:0032984	macromolecular complex disassembly	GO:0072523	purine-containing compound catabolic process	3.92538e-05
GO:0010638	positive regulation of organelle organization	GO:0030010	establishment of cell polarity	3.93409e-05
GO:0045860	positive regulation of protein kinase activity	GO:0071470	cellular response to osmotic stress	3.93726e-05
GO:0048255	mRNA stabilization	GO:0051236	establishment of RNA localization	3.93726e-05
GO:0032984	macromolecular complex disassembly	GO:0033238	regulation of cellular amine metabolic process	3.95153e-05
GO:0048610	cellular process involved in reproduction	GO:0071156	regulation of cell cycle arrest	3.95981e-05
GO:0006913	nucleocytoplasmic transport	GO:0071826	ribonucleoprotein complex subunit organization	3.96628e-05
GO:0010558	negative regulation of macromolecule biosynthetic process	GO:0016310	phosphorylation	3.96752e-05
GO:0000028	ribosomal small subunit assembly	GO:0046037	GMP metabolic process	3.97277e-05
GO:0010558	negative regulation of macromolecule biosynthetic process	GO:0022402	cell cycle process	3.97348e-05
GO:0045814	negative regulation of gene expression, epigenetic	GO:0071824	protein-DNA complex subunit organization	3.99575e-05
GO:0000184	nuclear-transcribed mRNA catabolic process, nonsense-mediated decay	GO:0006986	response to unfolded protein	3.99575e-05
GO:0033238	regulation of cellular amine metabolic process	GO:0034623	cellular macromolecular complex disassembly	3.99922e-05
GO:0016265	death	GO:0071822	protein complex subunit organization	4.00465e-05
GO:0006407	rRNA export from nucleus	GO:0034644	cellular response to UV	4.00465e-05
GO:0000910	cytokinesis	GO:0032879	regulation of localization	4.00609e-05
GO:0000469	cleavage involved in rRNA processing	GO:0006403	RNA localization	4.00609e-05
GO:0000375	RNA splicing, via transesterification reactions	GO:0006446	regulation of translational initiation	4.00717e-05
GO:0000398	nuclear mRNA splicing, via spliceosome	GO:0051236	establishment of RNA localization	4.00717e-05
GO:0008219	cell death	GO:0071822	protein complex subunit organization	4.00717e-05
GO:0000278	mitotic cell cycle	GO:0045184	establishment of protein localization	4.00717e-05
GO:0006325	chromatin organization	GO:0032502	developmental process	4.00717e-05
GO:0043067	regulation of programmed cell death	GO:0046907	intracellular transport	4.00717e-05
GO:0031401	positive regulation of protein modification process	GO:0033365	protein localization to organelle	4.01536e-05
GO:0006357	regulation of transcription from RNA polymerase II promoter	GO:0051325	interphase	4.01634e-05
GO:0045934	negative regulation of nucleobase, nucleoside, nucleotide and nucleic acid metabolic process	GO:0051325	interphase	4.02307e-05
GO:0006259	DNA metabolic process	GO:0045814	negative regulation of gene expression, epigenetic	4.03954e-05
GO:0000278	mitotic cell cycle	GO:0010557	positive regulation of macromolecule biosynthetic process	4.06027e-05
GO:0006614	SRP-dependent cotranslational protein targeting to membrane	GO:0031570	DNA integrity checkpoint	4.07083e-05
GO:0016071	mRNA metabolic process	GO:0045934	negative regulation of nucleobase, nucleoside, nucleotide and nucleic acid metabolic process	4.07728e-05
GO:0031123	RNA 3'-end processing	GO:2000241	regulation of reproductive process	4.07728e-05
GO:0009966	regulation of signal transduction	GO:0030010	establishment of cell polarity	4.07728e-05
GO:0000279	M phase	GO:0006357	regulation of transcription from RNA polymerase II promoter	4.08079e-05
GO:0000279	M phase	GO:0009892	negative regulation of metabolic process	4.08085e-05
GO:0031324	negative regulation of cellular metabolic process	GO:0034621	cellular macromolecular complex subunit organization	4.08342e-05
GO:0006357	regulation of transcription from RNA polymerase II promoter	GO:0051329	interphase of mitotic cell cycle	4.08555e-05
GO:0033205	cell cycle cytokinesis	GO:0044087	regulation of cellular component biogenesis	4.08555e-05
GO:0016568	chromatin modification	GO:0045893	positive regulation of transcription, DNA-dependent	4.08555e-05
GO:0043241	protein complex disassembly	GO:0072523	purine-containing compound catabolic process	4.08555e-05
GO:0022402	cell cycle process	GO:0048518	positive regulation of biological process	4.08555e-05
GO:0006325	chromatin organization	GO:0051130	positive regulation of cellular component organization	4.08555e-05
GO:0007015	actin filament organization	GO:0023052	signaling	4.10001e-05
GO:0022403	cell cycle phase	GO:0051172	negative regulation of nitrogen compound metabolic process	4.1001e-05
GO:0042981	regulation of apoptosis	GO:0090304	nucleic acid metabolic process	4.1001e-05
GO:0000075	cell cycle checkpoint	GO:0006412	translation	4.1001e-05
GO:0042255	ribosome assembly	GO:0046037	GMP metabolic process	4.11889e-05
GO:0031570	DNA integrity checkpoint	GO:0045047	protein targeting to ER	4.12171e-05
GO:0000398	nuclear mRNA splicing, via spliceosome	GO:0006403	RNA localization	4.12171e-05
GO:0016071	mRNA metabolic process	GO:0051253	negative regulation of RNA metabolic process	4.12253e-05
GO:0006614	SRP-dependent cotranslational protein targeting to membrane	GO:0051789	response to protein stimulus	4.12253e-05
GO:0043487	regulation of RNA stability	GO:0050657	nucleic acid transport	4.12253e-05
GO:0006333	chromatin assembly or disassembly	GO:0040029	regulation of gene expression, epigenetic	4.12253e-05
GO:0043487	regulation of RNA stability	GO:0051028	mRNA transport	4.12253e-05
GO:0000956	nuclear-transcribed mRNA catabolic process	GO:0007346	regulation of mitotic cell cycle	4.13704e-05
GO:0000910	cytokinesis	GO:0051493	regulation of cytoskeleton organization	4.14444e-05
GO:0042254	ribosome biogenesis	GO:0048522	positive regulation of cellular process	4.15536e-05
GO:0000375	RNA splicing, via transesterification reactions	GO:0051236	establishment of RNA localization	4.15536e-05
GO:0000398	nuclear mRNA splicing, via spliceosome	GO:0050657	nucleic acid transport	4.15536e-05
GO:0000398	nuclear mRNA splicing, via spliceosome	GO:0050658	RNA transport	4.15536e-05
GO:0007049	cell cycle	GO:0043069	negative regulation of programmed cell death	4.15536e-05
GO:0006357	regulation of transcription from RNA polymerase II promoter	GO:0034622	cellular macromolecular complex assembly	4.17127e-05
GO:0010468	regulation of gene expression	GO:0042254	ribosome biogenesis	4.17127e-05
GO:0010564	regulation of cell cycle process	GO:0022411	cellular component disassembly	4.17127e-05
GO:0006396	RNA processing	GO:0051252	regulation of RNA metabolic process	4.17265e-05
GO:0043487	regulation of RNA stability	GO:0050658	RNA transport	4.17541e-05
GO:0010941	regulation of cell death	GO:0046907	intracellular transport	4.17805e-05
GO:0006613	cotranslational protein targeting to membrane	GO:0051789	response to protein stimulus	4.17805e-05
GO:0009057	macromolecule catabolic process	GO:0031326	regulation of cellular biosynthetic process	4.17805e-05
GO:0006613	cotranslational protein targeting to membrane	GO:0031570	DNA integrity checkpoint	4.18027e-05
GO:0007165	signal transduction	GO:0019953	sexual reproduction	4.18664e-05
GO:0045892	negative regulation of transcription, DNA-dependent	GO:0048610	cellular process involved in reproduction	4.19251e-05
GO:0048522	positive regulation of cellular process	GO:0071844	cellular component assembly at cellular level	4.19251e-05
GO:0000726	non-recombinational repair	GO:0051052	regulation of DNA metabolic process	4.19476e-05
GO:0000075	cell cycle checkpoint	GO:0043241	protein complex disassembly	4.19674e-05
GO:0010564	regulation of cell cycle process	GO:0071845	cellular component disassembly at cellular level	4.20256e-05
GO:0022403	cell cycle phase	GO:0045934	negative regulation of nucleobase, nucleoside, nucleotide and nucleic acid metabolic process	4.20256e-05
GO:0007346	regulation of mitotic cell cycle	GO:0022414	reproductive process	4.20446e-05
GO:0007049	cell cycle	GO:0060548	negative regulation of cell death	4.21149e-05
GO:0000086	G2/M transition of mitotic cell cycle	GO:0090068	positive regulation of cell cycle process	4.21149e-05
GO:0006970	response to osmotic stress	GO:0016310	phosphorylation	4.21149e-05
GO:0031326	regulation of cellular biosynthetic process	GO:0044265	cellular macromolecule catabolic process	4.21487e-05
GO:0000082	G1/S transition of mitotic cell cycle	GO:0051983	regulation of chromosome segregation	4.2152e-05
GO:0009057	macromolecule catabolic process	GO:0009889	regulation of biosynthetic process	4.22076e-05
GO:0000075	cell cycle checkpoint	GO:0043624	cellular protein complex disassembly	4.25738e-05
GO:0000279	M phase	GO:0010605	negative regulation of macromolecule metabolic process	4.26088e-05
GO:0019219	regulation of nucleobase, nucleoside, nucleotide and nucleic acid metabolic process	GO:0032774	RNA biosynthetic process	4.26088e-05
GO:0032774	RNA biosynthetic process	GO:0040029	regulation of gene expression, epigenetic	4.26224e-05
GO:0022607	cellular component assembly	GO:0050789	regulation of biological process	4.2688e-05
GO:0009719	response to endogenous stimulus	GO:0071822	protein complex subunit organization	4.28036e-05
GO:0009889	regulation of biosynthetic process	GO:0044265	cellular macromolecule catabolic process	4.28066e-05
GO:0000375	RNA splicing, via transesterification reactions	GO:0006417	regulation of translation	4.2947e-05
GO:0008380	RNA splicing	GO:0043241	protein complex disassembly	4.318e-05
GO:0006580	ethanolamine metabolic process	GO:0051196	regulation of coenzyme metabolic process	4.32248e-05
GO:0019222	regulation of metabolic process	GO:0048610	cellular process involved in reproduction	4.32557e-05
GO:0016071	mRNA metabolic process	GO:0051172	negative regulation of nitrogen compound metabolic process	4.33407e-05
GO:0000184	nuclear-transcribed mRNA catabolic process, nonsense-mediated decay	GO:2000602	regulation of interphase of mitotic cell cycle	4.33407e-05
GO:0016071	mRNA metabolic process	GO:0045786	negative regulation of cell cycle	4.33407e-05
GO:0009628	response to abiotic stimulus	GO:0051325	interphase	4.34241e-05
GO:0000226	microtubule cytoskeleton organization	GO:0010564	regulation of cell cycle process	4.34667e-05
GO:0000279	M phase	GO:0031325	positive regulation of cellular metabolic process	4.35578e-05
GO:0006401	RNA catabolic process	GO:0017038	protein import	4.36728e-05
GO:0046335	ethanolamine biosynthetic process	GO:0051196	regulation of coenzyme metabolic process	4.38796e-05
GO:0043933	macromolecular complex subunit organization	GO:0051640	organelle localization	4.38796e-05
GO:0040007	growth	GO:0051174	regulation of phosphorus metabolic process	4.39248e-05
GO:0046337	phosphatidylethanolamine metabolic process	GO:0051196	regulation of coenzyme metabolic process	4.39248e-05
GO:0019220	regulation of phosphate metabolic process	GO:0040007	growth	4.4101e-05
GO:0016071	mRNA metabolic process	GO:0045944	positive regulation of transcription from RNA polymerase II promoter	4.41566e-05
GO:0010468	regulation of gene expression	GO:0034470	ncRNA processing	4.41899e-05
GO:0016050	vesicle organization	GO:0046903	secretion	4.41966e-05
GO:0000375	RNA splicing, via transesterification reactions	GO:0050657	nucleic acid transport	4.42365e-05
GO:0000375	RNA splicing, via transesterification reactions	GO:0050658	RNA transport	4.42365e-05
GO:0033036	macromolecule localization	GO:0060255	regulation of macromolecule metabolic process	4.42365e-05
GO:0050896	response to stimulus	GO:0071844	cellular component assembly at cellular level	4.42365e-05
GO:0022414	reproductive process	GO:0030010	establishment of cell polarity	4.43182e-05
GO:0006974	response to DNA damage stimulus	GO:0060255	regulation of macromolecule metabolic process	4.4489e-05
GO:0034470	ncRNA processing	GO:2000112	regulation of cellular macromolecule biosynthetic process	4.4489e-05
GO:0000278	mitotic cell cycle	GO:0010467	gene expression	4.45471e-05
GO:0000226	microtubule cytoskeleton organization	GO:0010639	negative regulation of organelle organization	4.45471e-05
GO:0006521	regulation of cellular amino acid metabolic process	GO:0006614	SRP-dependent cotranslational protein targeting to membrane	4.46877e-05
GO:0006646	phosphatidylethanolamine biosynthetic process	GO:0051196	regulation of coenzyme metabolic process	4.46877e-05
GO:0000375	RNA splicing, via transesterification reactions	GO:0015931	nucleobase, nucleoside, nucleotide and nucleic acid transport	4.46877e-05
GO:0006351	transcription, DNA-dependent	GO:0051253	negative regulation of RNA metabolic process	4.46877e-05
GO:0006325	chromatin organization	GO:0045893	positive regulation of transcription, DNA-dependent	4.47078e-05
GO:0006913	nucleocytoplasmic transport	GO:0043241	protein complex disassembly	4.47757e-05
GO:0001932	regulation of protein phosphorylation	GO:0040007	growth	4.49079e-05
GO:0034621	cellular macromolecular complex subunit organization	GO:0071495	cellular response to endogenous stimulus	4.49788e-05
GO:0000003	reproduction	GO:0000279	M phase	4.49859e-05
GO:0006366	transcription from RNA polymerase II promoter	GO:0071156	regulation of cell cycle arrest	4.49859e-05
GO:0006468	protein phosphorylation	GO:0045892	negative regulation of transcription, DNA-dependent	4.49859e-05
GO:0031399	regulation of protein modification process	GO:0033036	macromolecule localization	4.51217e-05
GO:0031570	DNA integrity checkpoint	GO:0048610	cellular process involved in reproduction	4.52716e-05
GO:0000255	allantoin metabolic process	GO:0010243	response to organic nitrogen	4.54243e-05
GO:0006402	mRNA catabolic process	GO:0007346	regulation of mitotic cell cycle	4.54523e-05
GO:0006468	protein phosphorylation	GO:0051345	positive regulation of hydrolase activity	4.55594e-05
GO:0006401	RNA catabolic process	GO:0051053	negative regulation of DNA metabolic process	4.55594e-05
GO:0043241	protein complex disassembly	GO:0051169	nuclear transport	4.55594e-05
GO:0000075	cell cycle checkpoint	GO:0034622	cellular macromolecular complex assembly	4.56309e-05
GO:0043068	positive regulation of programmed cell death	GO:0065003	macromolecular complex assembly	4.56417e-05
GO:0023052	signaling	GO:0051325	interphase	4.56417e-05
GO:0022402	cell cycle process	GO:0060548	negative regulation of cell death	4.59915e-05
GO:0000956	nuclear-transcribed mRNA catabolic process	GO:0017148	negative regulation of translation	4.59915e-05
GO:0000226	microtubule cytoskeleton organization	GO:0051726	regulation of cell cycle	4.59915e-05
GO:0006915	apoptosis	GO:0015031	protein transport	4.60048e-05
GO:0032774	RNA biosynthetic process	GO:0044092	negative regulation of molecular function	4.60048e-05
GO:0048518	positive regulation of biological process	GO:0071554	cell wall organization or biogenesis	4.60413e-05
GO:0009074	aromatic amino acid family catabolic process	GO:0030656	regulation of vitamin metabolic process	4.61087e-05
GO:0016310	phosphorylation	GO:0043086	negative regulation of catalytic activity	4.62041e-05
GO:0006461	protein complex assembly	GO:0006793	phosphorus metabolic process	4.63409e-05
GO:0043624	cellular protein complex disassembly	GO:0051236	establishment of RNA localization	4.63409e-05
GO:0006403	RNA localization	GO:0043624	cellular protein complex disassembly	4.63792e-05
GO:0006461	protein complex assembly	GO:0006796	phosphate metabolic process	4.63975e-05
GO:0006351	transcription, DNA-dependent	GO:0009893	positive regulation of metabolic process	4.647e-05
GO:0010556	regulation of macromolecule biosynthetic process	GO:0034470	ncRNA processing	4.647e-05
GO:0034622	cellular macromolecular complex assembly	GO:0048519	negative regulation of biological process	4.65446e-05
GO:0006366	transcription from RNA polymerase II promoter	GO:0060255	regulation of macromolecule metabolic process	4.65486e-05
GO:0006521	regulation of cellular amino acid metabolic process	GO:0045047	protein targeting to ER	4.65486e-05
GO:0032984	macromolecular complex disassembly	GO:0051789	response to protein stimulus	4.6769e-05
GO:0033554	cellular response to stress	GO:0045892	negative regulation of transcription, DNA-dependent	4.6838e-05
GO:0023052	signaling	GO:0051329	interphase of mitotic cell cycle	4.6838e-05
GO:0000075	cell cycle checkpoint	GO:0000080	G1 phase of mitotic cell cycle	4.69805e-05
GO:0006338	chromatin remodeling	GO:0045814	negative regulation of gene expression, epigenetic	4.70365e-05
GO:0006405	RNA export from nucleus	GO:0043487	regulation of RNA stability	4.70365e-05
GO:0006793	phosphorus metabolic process	GO:0051172	negative regulation of nitrogen compound metabolic process	4.70365e-05
GO:0006796	phosphate metabolic process	GO:0051172	negative regulation of nitrogen compound metabolic process	4.70728e-05
GO:0010604	positive regulation of macromolecule metabolic process	GO:0043933	macromolecular complex subunit organization	4.71632e-05
GO:0019953	sexual reproduction	GO:0065008	regulation of biological quality	4.72839e-05
GO:0051128	regulation of cellular component organization	GO:0051276	chromosome organization	4.72901e-05
GO:0022403	cell cycle phase	GO:0043069	negative regulation of programmed cell death	4.74569e-05
GO:0022402	cell cycle process	GO:0043069	negative regulation of programmed cell death	4.77259e-05
GO:0045229	external encapsulating structure organization	GO:0051726	regulation of cell cycle	4.77397e-05
GO:0006793	phosphorus metabolic process	GO:0045934	negative regulation of nucleobase, nucleoside, nucleotide and nucleic acid metabolic process	4.77543e-05
GO:0006613	cotranslational protein targeting to membrane	GO:0032069	regulation of nuclease activity	4.77543e-05
GO:0006796	phosphate metabolic process	GO:0045934	negative regulation of nucleobase, nucleoside, nucleotide and nucleic acid metabolic process	4.77687e-05
GO:0034621	cellular macromolecular complex subunit organization	GO:2000241	regulation of reproductive process	4.77938e-05
GO:0000075	cell cycle checkpoint	GO:0000184	nuclear-transcribed mRNA catabolic process, nonsense-mediated decay	4.77952e-05
GO:0006521	regulation of cellular amino acid metabolic process	GO:0006613	cotranslational protein targeting to membrane	4.78003e-05
GO:0009628	response to abiotic stimulus	GO:0016071	mRNA metabolic process	4.79496e-05
GO:0007051	spindle organization	GO:0051783	regulation of nuclear division	4.79496e-05
GO:0007093	mitotic cell cycle checkpoint	GO:0070972	protein localization in endoplasmic reticulum	4.80099e-05
GO:0007346	regulation of mitotic cell cycle	GO:0048610	cellular process involved in reproduction	4.80965e-05
GO:0006403	RNA localization	GO:0048610	cellular process involved in reproduction	4.81945e-05
GO:0043484	regulation of RNA splicing	GO:0048610	cellular process involved in reproduction	4.83478e-05
GO:0006473	protein acetylation	GO:0045814	negative regulation of gene expression, epigenetic	4.83579e-05
GO:0042981	regulation of apoptosis	GO:0044249	cellular biosynthetic process	4.8395e-05
GO:0043933	macromolecular complex subunit organization	GO:0048522	positive regulation of cellular process	4.84127e-05
GO:0006406	mRNA export from nucleus	GO:0043487	regulation of RNA stability	4.84127e-05
GO:0022618	ribonucleoprotein complex assembly	GO:0043487	regulation of RNA stability	4.8549e-05
GO:0009314	response to radiation	GO:0051325	interphase	4.86432e-05
GO:0010557	positive regulation of macromolecule biosynthetic process	GO:0034622	cellular macromolecular complex assembly	4.87786e-05
GO:0006915	apoptosis	GO:0033036	macromolecule localization	4.87786e-05
GO:0009891	positive regulation of biosynthetic process	GO:0071843	cellular component biogenesis at cellular level	4.87786e-05
GO:0031328	positive regulation of cellular biosynthetic process	GO:0071843	cellular component biogenesis at cellular level	4.87786e-05
GO:0000377	RNA splicing, via transesterification reactions with bulged adenosine as nucleophile	GO:0006417	regulation of translation	4.87786e-05
GO:0033036	macromolecule localization	GO:0080090	regulation of primary metabolic process	4.88218e-05
GO:0043241	protein complex disassembly	GO:0043487	regulation of RNA stability	4.89228e-05
GO:0009057	macromolecule catabolic process	GO:0051171	regulation of nitrogen compound metabolic process	4.89228e-05
GO:0009893	positive regulation of metabolic process	GO:0032774	RNA biosynthetic process	4.89425e-05
GO:0006260	DNA replication	GO:0040029	regulation of gene expression, epigenetic	4.89425e-05
GO:0006401	RNA catabolic process	GO:0051248	negative regulation of protein metabolic process	4.89425e-05
GO:0034623	cellular macromolecular complex disassembly	GO:0051789	response to protein stimulus	4.89425e-05
GO:0006402	mRNA catabolic process	GO:0017148	negative regulation of translation	4.89425e-05
GO:0006793	phosphorus metabolic process	GO:0070271	protein complex biogenesis	4.91239e-05
GO:0010629	negative regulation of gene expression	GO:0048610	cellular process involved in reproduction	4.91239e-05
GO:0006796	phosphate metabolic process	GO:0070271	protein complex biogenesis	4.91982e-05
GO:0010564	regulation of cell cycle process	GO:0033365	protein localization to organelle	4.91982e-05
GO:0009889	regulation of biosynthetic process	GO:0042254	ribosome biogenesis	4.92918e-05
GO:0010941	regulation of cell death	GO:0034621	cellular macromolecular complex subunit organization	4.93195e-05
GO:0000184	nuclear-transcribed mRNA catabolic process, nonsense-mediated decay	GO:0051789	response to protein stimulus	4.93195e-05
GO:0006355	regulation of transcription, DNA-dependent	GO:0006396	RNA processing	4.93195e-05
GO:0007017	microtubule-based process	GO:0033043	regulation of organelle organization	4.93195e-05
GO:0043487	regulation of RNA stability	GO:0043624	cellular protein complex disassembly	4.93659e-05
GO:0022403	cell cycle phase	GO:0051173	positive regulation of nitrogen compound metabolic process	4.96514e-05
GO:0006793	phosphorus metabolic process	GO:0051253	negative regulation of RNA metabolic process	4.96626e-05
GO:0006796	phosphate metabolic process	GO:0051253	negative regulation of RNA metabolic process	4.9692e-05
GO:0034621	cellular macromolecular complex subunit organization	GO:0051173	positive regulation of nitrogen compound metabolic process	4.99521e-05
GO:0007346	regulation of mitotic cell cycle	GO:0033365	protein localization to organelle	5.01447e-05
GO:0050794	regulation of cellular process	GO:0065003	macromolecular complex assembly	5.01447e-05
GO:0009266	response to temperature stimulus	GO:0034504	protein localization to nucleus	5.0203e-05
GO:0071824	protein-DNA complex subunit organization	GO:0072599	establishment of protein localization in endoplasmic reticulum	5.04235e-05
GO:0043067	regulation of programmed cell death	GO:0071822	protein complex subunit organization	5.04235e-05
GO:0007059	chromosome segregation	GO:0043241	protein complex disassembly	5.04271e-05
GO:0031326	regulation of cellular biosynthetic process	GO:0034660	ncRNA metabolic process	5.04271e-05
GO:0022411	cellular component disassembly	GO:0080135	regulation of cellular response to stress	5.05261e-05
GO:0006614	SRP-dependent cotranslational protein targeting to membrane	GO:0032069	regulation of nuclease activity	5.05441e-05
GO:0010942	positive regulation of cell death	GO:0065003	macromolecular complex assembly	5.06414e-05
GO:0031124	mRNA 3'-end processing	GO:2000241	regulation of reproductive process	5.06692e-05
GO:0006357	regulation of transcription from RNA polymerase II promoter	GO:0009056	catabolic process	5.06692e-05
GO:0007051	spindle organization	GO:0007088	regulation of mitosis	5.08774e-05
GO:0031326	regulation of cellular biosynthetic process	GO:0042254	ribosome biogenesis	5.08774e-05
GO:0071845	cellular component disassembly at cellular level	GO:0080135	regulation of cellular response to stress	5.0889e-05
GO:0006357	regulation of transcription from RNA polymerase II promoter	GO:0070887	cellular response to chemical stimulus	5.1e-05
GO:0022402	cell cycle process	GO:0048522	positive regulation of cellular process	5.1e-05
GO:0010564	regulation of cell cycle process	GO:0051321	meiotic cell cycle	5.1e-05
GO:0034621	cellular macromolecular complex subunit organization	GO:0045935	positive regulation of nucleobase, nucleoside, nucleotide and nucleic acid metabolic process	5.10863e-05
GO:0032270	positive regulation of cellular protein metabolic process	GO:0034613	cellular protein localization	5.11524e-05
GO:0000726	non-recombinational repair	GO:0040029	regulation of gene expression, epigenetic	5.11524e-05
GO:0007017	microtubule-based process	GO:0010639	negative regulation of organelle organization	5.13113e-05
GO:0009889	regulation of biosynthetic process	GO:0034660	ncRNA metabolic process	5.13853e-05
GO:0032270	positive regulation of cellular protein metabolic process	GO:0070727	cellular macromolecule localization	5.15253e-05
GO:0000184	nuclear-transcribed mRNA catabolic process, nonsense-mediated decay	GO:0006521	regulation of cellular amino acid metabolic process	5.15253e-05
GO:0006200	ATP catabolic process	GO:0043241	protein complex disassembly	5.15463e-05
GO:0000278	mitotic cell cycle	GO:0033036	macromolecule localization	5.15666e-05
GO:0019953	sexual reproduction	GO:0033043	regulation of organelle organization	5.16966e-05
GO:0006401	RNA catabolic process	GO:0051052	regulation of DNA metabolic process	5.17853e-05
GO:0032984	macromolecular complex disassembly	GO:0071156	regulation of cell cycle arrest	5.17853e-05
GO:0022414	reproductive process	GO:0051726	regulation of cell cycle	5.17853e-05
GO:0051318	G1 phase	GO:0071156	regulation of cell cycle arrest	5.17853e-05
GO:0033036	macromolecule localization	GO:0043067	regulation of programmed cell death	5.18151e-05
GO:0006613	cotranslational protein targeting to membrane	GO:0032075	positive regulation of nuclease activity	5.18151e-05
GO:0023052	signaling	GO:0033043	regulation of organelle organization	5.18151e-05
GO:0006986	response to unfolded protein	GO:0045047	protein targeting to ER	5.18374e-05
GO:0051172	negative regulation of nitrogen compound metabolic process	GO:0051329	interphase of mitotic cell cycle	5.21745e-05
GO:0032069	regulation of nuclease activity	GO:0045047	protein targeting to ER	5.25181e-05
GO:0000288	nuclear-transcribed mRNA catabolic process, deadenylation-dependent decay	GO:0051028	mRNA transport	5.25241e-05
GO:0034623	cellular macromolecular complex disassembly	GO:0071156	regulation of cell cycle arrest	5.25241e-05
GO:0016568	chromatin modification	GO:0051254	positive regulation of RNA metabolic process	5.25241e-05
GO:0007264	small GTPase mediated signal transduction	GO:0040007	growth	5.25241e-05
GO:0051052	regulation of DNA metabolic process	GO:0072599	establishment of protein localization in endoplasmic reticulum	5.25241e-05
GO:0044265	cellular macromolecule catabolic process	GO:0051171	regulation of nitrogen compound metabolic process	5.25241e-05
GO:0034622	cellular macromolecular complex assembly	GO:0050794	regulation of cellular process	5.25443e-05
GO:0019222	regulation of metabolic process	GO:0033036	macromolecule localization	5.26006e-05
GO:0034621	cellular macromolecular complex subunit organization	GO:0050896	response to stimulus	5.27465e-05
GO:0048522	positive regulation of cellular process	GO:0071554	cell wall organization or biogenesis	5.28153e-05
GO:0022403	cell cycle phase	GO:0043066	negative regulation of apoptosis	5.29177e-05
GO:0040007	growth	GO:2000113	negative regulation of cellular macromolecule biosynthetic process	5.29177e-05
GO:0007163	establishment or maintenance of cell polarity	GO:0010033	response to organic substance	5.3203e-05
GO:0006120	mitochondrial electron transport, NADH to ubiquinone	GO:0009142	nucleoside triphosphate biosynthetic process	5.3203e-05
GO:0034622	cellular macromolecular complex assembly	GO:0071156	regulation of cell cycle arrest	5.32898e-05
GO:0000278	mitotic cell cycle	GO:0023052	signaling	5.32898e-05
GO:0009893	positive regulation of metabolic process	GO:0071844	cellular component assembly at cellular level	5.33152e-05
GO:0022403	cell cycle phase	GO:0045935	positive regulation of nucleobase, nucleoside, nucleotide and nucleic acid metabolic process	5.33708e-05
GO:0000278	mitotic cell cycle	GO:0010605	negative regulation of macromolecule metabolic process	5.3431e-05
GO:0000255	allantoin metabolic process	GO:0006808	regulation of nitrogen utilization	5.35624e-05
GO:0000087	M phase of mitotic cell cycle	GO:0010564	regulation of cell cycle process	5.35797e-05
GO:0019953	sexual reproduction	GO:0051246	regulation of protein metabolic process	5.35823e-05
GO:0006366	transcription from RNA polymerase II promoter	GO:0031323	regulation of cellular metabolic process	5.35856e-05
GO:0000075	cell cycle checkpoint	GO:0006366	transcription from RNA polymerase II promoter	5.3639e-05
GO:0007163	establishment or maintenance of cell polarity	GO:0009966	regulation of signal transduction	5.36497e-05
GO:0006612	protein targeting to membrane	GO:0045947	negative regulation of translational initiation	5.36497e-05
GO:0006612	protein targeting to membrane	GO:0032069	regulation of nuclease activity	5.36497e-05
GO:0008104	protein localization	GO:0042981	regulation of apoptosis	5.36497e-05
GO:0006338	chromatin remodeling	GO:0040029	regulation of gene expression, epigenetic	5.37855e-05
GO:0010941	regulation of cell death	GO:0033036	macromolecule localization	5.38627e-05
GO:0006412	translation	GO:0071156	regulation of cell cycle arrest	5.39229e-05
GO:0006338	chromatin remodeling	GO:0045892	negative regulation of transcription, DNA-dependent	5.40153e-05
GO:0006446	regulation of translational initiation	GO:0051028	mRNA transport	5.40279e-05
GO:0000910	cytokinesis	GO:0010033	response to organic substance	5.40279e-05
GO:0010558	negative regulation of macromolecule biosynthetic process	GO:0040007	growth	5.40755e-05
GO:0051248	negative regulation of protein metabolic process	GO:0071822	protein complex subunit organization	5.41178e-05
GO:0045934	negative regulation of nucleobase, nucleoside, nucleotide and nucleic acid metabolic process	GO:0051329	interphase of mitotic cell cycle	5.46475e-05
GO:0030010	establishment of cell polarity	GO:0051726	regulation of cell cycle	5.46475e-05
GO:0000075	cell cycle checkpoint	GO:0051321	meiotic cell cycle	5.46475e-05
GO:0051321	meiotic cell cycle	GO:0071156	regulation of cell cycle arrest	5.46475e-05
GO:0048583	regulation of response to stimulus	GO:0051329	interphase of mitotic cell cycle	5.46475e-05
GO:0006614	SRP-dependent cotranslational protein targeting to membrane	GO:0032075	positive regulation of nuclease activity	5.49945e-05
GO:0022618	ribonucleoprotein complex assembly	GO:0043489	RNA stabilization	5.50239e-05
GO:0051052	regulation of DNA metabolic process	GO:0070972	protein localization in endoplasmic reticulum	5.50947e-05
GO:0006260	DNA replication	GO:0045892	negative regulation of transcription, DNA-dependent	5.53783e-05
GO:0031323	regulation of cellular metabolic process	GO:0033036	macromolecule localization	5.53858e-05
GO:0003006	developmental process involved in reproduction	GO:0010564	regulation of cell cycle process	5.54374e-05
GO:0000462	maturation of SSU-rRNA from tricistronic rRNA transcript (SSU-rRNA, 5.8S rRNA, LSU-rRNA)	GO:0051029	rRNA transport	5.54622e-05
GO:0019953	sexual reproduction	GO:0030029	actin filament-based process	5.57622e-05
GO:0006521	regulation of cellular amino acid metabolic process	GO:0051322	anaphase	5.57901e-05
GO:0016071	mRNA metabolic process	GO:0051028	mRNA transport	5.58448e-05
GO:0019219	regulation of nucleobase, nucleoside, nucleotide and nucleic acid metabolic process	GO:0033036	macromolecule localization	5.58448e-05
GO:0040007	growth	GO:0044087	regulation of cellular component biogenesis	5.58816e-05
GO:0032269	negative regulation of cellular protein metabolic process	GO:0043241	protein complex disassembly	5.60118e-05
GO:0006793	phosphorus metabolic process	GO:0051345	positive regulation of hydrolase activity	5.6122e-05
GO:0006796	phosphate metabolic process	GO:0051345	positive regulation of hydrolase activity	5.6122e-05
GO:0000245	spliceosome assembly	GO:0043487	regulation of RNA stability	5.61474e-05
GO:0010941	regulation of cell death	GO:0071822	protein complex subunit organization	5.61474e-05
GO:0033036	macromolecule localization	GO:0051171	regulation of nitrogen compound metabolic process	5.63061e-05
GO:0006282	regulation of DNA repair	GO:0006612	protein targeting to membrane	5.64144e-05
GO:0007049	cell cycle	GO:2000113	negative regulation of cellular macromolecule biosynthetic process	5.65485e-05
GO:0046907	intracellular transport	GO:0080090	regulation of primary metabolic process	5.66922e-05
GO:0000003	reproduction	GO:0051726	regulation of cell cycle	5.66922e-05
GO:0010628	positive regulation of gene expression	GO:0016568	chromatin modification	5.66922e-05
GO:0016568	chromatin modification	GO:0045935	positive regulation of nucleobase, nucleoside, nucleotide and nucleic acid metabolic process	5.66922e-05
GO:0032269	negative regulation of cellular protein metabolic process	GO:0043624	cellular protein complex disassembly	5.67726e-05
GO:0008361	regulation of cell size	GO:0023052	signaling	5.70028e-05
GO:0043065	positive regulation of apoptosis	GO:0065003	macromolecular complex assembly	5.70788e-05
GO:0050789	regulation of biological process	GO:0065003	macromolecular complex assembly	5.71174e-05
GO:0006464	protein modification process	GO:0031327	negative regulation of cellular biosynthetic process	5.7192e-05
GO:0009893	positive regulation of metabolic process	GO:0051276	chromosome organization	5.7192e-05
GO:0007126	meiosis	GO:0048519	negative regulation of biological process	5.72614e-05
GO:0048519	negative regulation of biological process	GO:0051327	M phase of meiotic cell cycle	5.72614e-05
GO:0043241	protein complex disassembly	GO:0045931	positive regulation of mitotic cell cycle	5.7447e-05
GO:0032075	positive regulation of nuclease activity	GO:0045047	protein targeting to ER	5.7447e-05
GO:0022607	cellular component assembly	GO:0042981	regulation of apoptosis	5.7447e-05
GO:0022402	cell cycle process	GO:0065008	regulation of biological quality	5.74536e-05
GO:0031400	negative regulation of protein modification process	GO:0048610	cellular process involved in reproduction	5.74536e-05
GO:0006354	transcription elongation, DNA-dependent	GO:0071156	regulation of cell cycle arrest	5.75226e-05
GO:0007051	spindle organization	GO:0071156	regulation of cell cycle arrest	5.76135e-05
GO:0040007	growth	GO:0051128	regulation of cellular component organization	5.76579e-05
GO:0016050	vesicle organization	GO:0044087	regulation of cellular component biogenesis	5.78508e-05
GO:0000280	nuclear division	GO:0010564	regulation of cell cycle process	5.80072e-05
GO:0051325	interphase	GO:0071822	protein complex subunit organization	5.80242e-05
GO:0006281	DNA repair	GO:0019219	regulation of nucleobase, nucleoside, nucleotide and nucleic acid metabolic process	5.80242e-05
GO:0043624	cellular protein complex disassembly	GO:0045931	positive regulation of mitotic cell cycle	5.80638e-05
GO:0006468	protein phosphorylation	GO:0043086	negative regulation of catalytic activity	5.81808e-05
GO:0016568	chromatin modification	GO:0051173	positive regulation of nitrogen compound metabolic process	5.8252e-05
GO:0016310	phosphorylation	GO:0045934	negative regulation of nucleobase, nucleoside, nucleotide and nucleic acid metabolic process	5.83906e-05
GO:0000084	S phase of mitotic cell cycle	GO:0051052	regulation of DNA metabolic process	5.83906e-05
GO:0009893	positive regulation of metabolic process	GO:0043933	macromolecular complex subunit organization	5.84117e-05
GO:0031327	negative regulation of cellular biosynthetic process	GO:0051716	cellular response to stimulus	5.84264e-05
GO:0000226	microtubule cytoskeleton organization	GO:0033043	regulation of organelle organization	5.86477e-05
GO:0009890	negative regulation of biosynthetic process	GO:0051716	cellular response to stimulus	5.86507e-05
GO:0006413	translational initiation	GO:0017148	negative regulation of translation	5.88334e-05
GO:0019953	sexual reproduction	GO:0051173	positive regulation of nitrogen compound metabolic process	5.88816e-05
GO:0007049	cell cycle	GO:0071554	cell wall organization or biogenesis	5.88816e-05
GO:0022403	cell cycle phase	GO:0051254	positive regulation of RNA metabolic process	5.88816e-05
GO:0009628	response to abiotic stimulus	GO:0071845	cellular component disassembly at cellular level	5.89331e-05
GO:0031325	positive regulation of cellular metabolic process	GO:0071844	cellular component assembly at cellular level	5.91521e-05
GO:0016310	phosphorylation	GO:0071554	cell wall organization or biogenesis	5.92239e-05
GO:0016310	phosphorylation	GO:0051172	negative regulation of nitrogen compound metabolic process	5.92691e-05
GO:0033043	regulation of organelle organization	GO:0051640	organelle localization	5.92957e-05
GO:0006366	transcription from RNA polymerase II promoter	GO:0080090	regulation of primary metabolic process	5.93165e-05
GO:0006986	response to unfolded protein	GO:0072594	establishment of protein localization to organelle	5.95492e-05
GO:0000087	M phase of mitotic cell cycle	GO:0051726	regulation of cell cycle	5.97195e-05
GO:0006974	response to DNA damage stimulus	GO:0080090	regulation of primary metabolic process	5.97195e-05
GO:0006397	mRNA processing	GO:0032984	macromolecular complex disassembly	5.98995e-05
GO:0000082	G1/S transition of mitotic cell cycle	GO:0051053	negative regulation of DNA metabolic process	5.99554e-05
GO:0006310	DNA recombination	GO:0032984	macromolecular complex disassembly	5.99852e-05
GO:0010558	negative regulation of macromolecule biosynthetic process	GO:0051716	cellular response to stimulus	5.99852e-05
GO:0051716	cellular response to stimulus	GO:2000113	negative regulation of cellular macromolecule biosynthetic process	5.99852e-05
GO:0022411	cellular component disassembly	GO:0051052	regulation of DNA metabolic process	5.99852e-05
GO:0009628	response to abiotic stimulus	GO:0051329	interphase of mitotic cell cycle	6.00697e-05
GO:0009890	negative regulation of biosynthetic process	GO:0034622	cellular macromolecular complex assembly	6.00826e-05
GO:0009628	response to abiotic stimulus	GO:0022411	cellular component disassembly	6.02273e-05
GO:0048255	mRNA stabilization	GO:0051028	mRNA transport	6.04519e-05
GO:0048610	cellular process involved in reproduction	GO:0051173	positive regulation of nitrogen compound metabolic process	6.04519e-05
GO:0006351	transcription, DNA-dependent	GO:0006355	regulation of transcription, DNA-dependent	6.04519e-05
GO:0000003	reproduction	GO:0032270	positive regulation of cellular protein metabolic process	6.05048e-05
GO:0016071	mRNA metabolic process	GO:0032270	positive regulation of cellular protein metabolic process	6.06233e-05
GO:0010557	positive regulation of macromolecule biosynthetic process	GO:0016071	mRNA metabolic process	6.06604e-05
GO:0048519	negative regulation of biological process	GO:0051321	meiotic cell cycle	6.06604e-05
GO:0022403	cell cycle phase	GO:0060548	negative regulation of cell death	6.06604e-05
GO:0000398	nuclear mRNA splicing, via spliceosome	GO:0006417	regulation of translation	6.06604e-05
GO:0006325	chromatin organization	GO:0051254	positive regulation of RNA metabolic process	6.06604e-05
GO:0006793	phosphorus metabolic process	GO:0045229	external encapsulating structure organization	6.06604e-05
GO:0006796	phosphate metabolic process	GO:0045229	external encapsulating structure organization	6.06604e-05
GO:0006351	transcription, DNA-dependent	GO:0040029	regulation of gene expression, epigenetic	6.06604e-05
GO:0006793	phosphorus metabolic process	GO:0051248	negative regulation of protein metabolic process	6.08021e-05
GO:0006796	phosphate metabolic process	GO:0051248	negative regulation of protein metabolic process	6.08021e-05
GO:0006415	translational termination	GO:0006521	regulation of cellular amino acid metabolic process	6.0811e-05
GO:0048583	regulation of response to stimulus	GO:0051325	interphase	6.11181e-05
GO:0009719	response to endogenous stimulus	GO:0043933	macromolecular complex subunit organization	6.12636e-05
GO:0000226	microtubule cytoskeleton organization	GO:0051129	negative regulation of cellular component organization	6.12636e-05
GO:0006413	translational initiation	GO:2000602	regulation of interphase of mitotic cell cycle	6.12636e-05
GO:0022414	reproductive process	GO:0051301	cell division	6.12636e-05
GO:0045047	protein targeting to ER	GO:0051789	response to protein stimulus	6.12636e-05
GO:0051052	regulation of DNA metabolic process	GO:0071845	cellular component disassembly at cellular level	6.12636e-05
GO:0006464	protein modification process	GO:0009890	negative regulation of biosynthetic process	6.12636e-05
GO:0022616	DNA strand elongation	GO:0051053	negative regulation of DNA metabolic process	6.12636e-05
GO:0034622	cellular macromolecular complex assembly	GO:0050789	regulation of biological process	6.13793e-05
GO:0019953	sexual reproduction	GO:0032506	cytokinetic process	6.13793e-05
GO:0009892	negative regulation of metabolic process	GO:0034621	cellular macromolecular complex subunit organization	6.1418e-05
GO:0008652	cellular amino acid biosynthetic process	GO:0043241	protein complex disassembly	6.15159e-05
GO:0048610	cellular process involved in reproduction	GO:0051253	negative regulation of RNA metabolic process	6.15316e-05
GO:0040007	growth	GO:0051246	regulation of protein metabolic process	6.15316e-05
GO:0031323	regulation of cellular metabolic process	GO:0046907	intracellular transport	6.15358e-05
GO:0022411	cellular component disassembly	GO:0072523	purine-containing compound catabolic process	6.15358e-05
GO:0016570	histone modification	GO:0051130	positive regulation of cellular component organization	6.15857e-05
GO:0006281	DNA repair	GO:2000112	regulation of cellular macromolecule biosynthetic process	6.16086e-05
GO:0000084	S phase of mitotic cell cycle	GO:0006275	regulation of DNA replication	6.16252e-05
GO:0048523	negative regulation of cellular process	GO:0051321	meiotic cell cycle	6.16255e-05
GO:0010564	regulation of cell cycle process	GO:0034621	cellular macromolecular complex subunit organization	6.16762e-05
GO:0019953	sexual reproduction	GO:0045935	positive regulation of nucleobase, nucleoside, nucleotide and nucleic acid metabolic process	6.16762e-05
GO:0010033	response to organic substance	GO:0030010	establishment of cell polarity	6.16762e-05
GO:0043933	macromolecular complex subunit organization	GO:0048523	negative regulation of cellular process	6.16762e-05
GO:0040007	growth	GO:0045859	regulation of protein kinase activity	6.17511e-05
GO:0006366	transcription from RNA polymerase II promoter	GO:0051726	regulation of cell cycle	6.19767e-05
GO:0007017	microtubule-based process	GO:0051129	negative regulation of cellular component organization	6.20906e-05
GO:0031325	positive regulation of cellular metabolic process	GO:0043933	macromolecular complex subunit organization	6.21729e-05
GO:0006406	mRNA export from nucleus	GO:0006446	regulation of translational initiation	6.24636e-05
GO:0022403	cell cycle phase	GO:0050896	response to stimulus	6.25009e-05
GO:0033036	macromolecule localization	GO:2000112	regulation of cellular macromolecule biosynthetic process	6.25009e-05
GO:0032270	positive regulation of cellular protein metabolic process	GO:0034622	cellular macromolecular complex assembly	6.2691e-05
GO:0010604	positive regulation of macromolecule metabolic process	GO:0051276	chromosome organization	6.31032e-05
GO:0031327	negative regulation of cellular biosynthetic process	GO:0034622	cellular macromolecular complex assembly	6.34272e-05
GO:0022402	cell cycle process	GO:0045892	negative regulation of transcription, DNA-dependent	6.3839e-05
GO:0006950	response to stress	GO:0010629	negative regulation of gene expression	6.40009e-05
GO:0009892	negative regulation of metabolic process	GO:0022403	cell cycle phase	6.40187e-05
GO:0042254	ribosome biogenesis	GO:0060255	regulation of macromolecule metabolic process	6.40286e-05
GO:0032984	macromolecular complex disassembly	GO:0051236	establishment of RNA localization	6.40842e-05
GO:0006970	response to osmotic stress	GO:0051301	cell division	6.40896e-05
GO:0033043	regulation of organelle organization	GO:0048610	cellular process involved in reproduction	6.41673e-05
GO:0000956	nuclear-transcribed mRNA catabolic process	GO:0006986	response to unfolded protein	6.41673e-05
GO:0000279	M phase	GO:0031324	negative regulation of cellular metabolic process	6.42478e-05
GO:0010629	negative regulation of gene expression	GO:0040007	growth	6.43085e-05
GO:0034660	ncRNA metabolic process	GO:0060255	regulation of macromolecule metabolic process	6.43085e-05
GO:0042254	ribosome biogenesis	GO:0051252	regulation of RNA metabolic process	6.45642e-05
GO:0010564	regulation of cell cycle process	GO:0048856	anatomical structure development	6.46411e-05
GO:0031399	regulation of protein modification process	GO:0034645	cellular macromolecule biosynthetic process	6.47413e-05
GO:0007049	cell cycle	GO:0010558	negative regulation of macromolecule biosynthetic process	6.4758e-05
GO:0006281	DNA repair	GO:0010556	regulation of macromolecule biosynthetic process	6.4758e-05
GO:0000003	reproduction	GO:0051247	positive regulation of protein metabolic process	6.4758e-05
GO:0031327	negative regulation of cellular biosynthetic process	GO:0050896	response to stimulus	6.4758e-05
GO:0000279	M phase	GO:0045892	negative regulation of transcription, DNA-dependent	6.49311e-05
GO:0023052	signaling	GO:0040007	growth	6.49397e-05
GO:0010608	posttranscriptional regulation of gene expression	GO:0051325	interphase	6.49397e-05
GO:0051028	mRNA transport	GO:2000241	regulation of reproductive process	6.49966e-05
GO:0006612	protein targeting to membrane	GO:0032075	positive regulation of nuclease activity	6.49966e-05
GO:0019953	sexual reproduction	GO:0040007	growth	6.49966e-05
GO:0006351	transcription, DNA-dependent	GO:0031325	positive regulation of cellular metabolic process	6.49966e-05
GO:0006403	RNA localization	GO:0032984	macromolecular complex disassembly	6.50759e-05
GO:0009058	biosynthetic process	GO:0042981	regulation of apoptosis	6.50782e-05
GO:0032506	cytokinetic process	GO:0032879	regulation of localization	6.50782e-05
GO:0007163	establishment or maintenance of cell polarity	GO:0051130	positive regulation of cellular component organization	6.50842e-05
GO:0010558	negative regulation of macromolecule biosynthetic process	GO:0051321	meiotic cell cycle	6.51328e-05
GO:0051321	meiotic cell cycle	GO:2000113	negative regulation of cellular macromolecule biosynthetic process	6.51328e-05
GO:0010557	positive regulation of macromolecule biosynthetic process	GO:0042254	ribosome biogenesis	6.51719e-05
GO:0006271	DNA strand elongation involved in DNA replication	GO:0051053	negative regulation of DNA metabolic process	6.52521e-05
GO:0000910	cytokinesis	GO:0022414	reproductive process	6.52521e-05
GO:0016310	phosphorylation	GO:0051253	negative regulation of RNA metabolic process	6.53752e-05
GO:0034613	cellular protein localization	GO:0051247	positive regulation of protein metabolic process	6.53752e-05
GO:0009890	negative regulation of biosynthetic process	GO:0050896	response to stimulus	6.538e-05
GO:0006281	DNA repair	GO:0051171	regulation of nitrogen compound metabolic process	6.54079e-05
GO:0016071	mRNA metabolic process	GO:0051254	positive regulation of RNA metabolic process	6.54079e-05
GO:0006612	protein targeting to membrane	GO:0031570	DNA integrity checkpoint	6.54079e-05
GO:0022411	cellular component disassembly	GO:0051169	nuclear transport	6.56102e-05
GO:0023051	regulation of signaling	GO:0030010	establishment of cell polarity	6.56102e-05
GO:0051247	positive regulation of protein metabolic process	GO:0070727	cellular macromolecule localization	6.5617e-05
GO:0043067	regulation of programmed cell death	GO:0090304	nucleic acid metabolic process	6.5617e-05
[truncated: 13,297 more rows]
